# Supplementary material for: Genome-scale metabolic model of Rhodococcus jostii RHA1 (iMT1174) to study the accumulation of storage compounds during nitrogen-limited condition
Source: BMC Syst Biol. 2015 Aug 7;9:43. doi: 10.1186/s12918-015-0190-y (PMC4528721; doi:10.1186/s12918-015-0190-y)
Supplement: Additional file 1: — Biomass and storage lipid compositions. It includes the compositions of the RHA1 biomass, macromolecules, PHA, TAG, and WE used in this study. (XLS 64 kb) [file 12918_2015_190_MOESM1_ESM.xls]

## Sheet: Biomass composition
Additional File 1. Biomass and lipid compositions of Rhodococcus jostii RHA1
Table 1. Biomass composition:
Biomass composition of R. jostii RHA1 was not reported in the literature. Thus, we took biomass composition of closely related species.
Component		g/g-DW	MW, g/mol	mmol/g-DW	mol/mol-DW	Organism	Reference
Protoplast		0.568
Protein		0.36	98.9197	3.63932	0.605419	R. minimus	(Tikhonova et al., 1996)
DNA		0.016	309.061	0.0517696	0.00861215	R. minimus	(Tikhonova et al., 1996)
RNA		0.03	320.62	0.0935688	0.0155657	R. minimus	(Tikhonova et al., 1996)
Lipids		0.132
Polar (Phospholipids)		0.132	718.995	0.18359	0.0305411	R. opacus	(van der Wal et al., 1997)
Small molecules		0.03	704.557	0.04258	0.0070834	E. coli	(Ingraham et al., 1983)
Cell wall		0.342
Peptidoglycan		0.182012	138.311	1.31596	0.218917	R. erythropolis and R. opacus	(Sutcliffe et al., 1998), (van der Wal et al., 1997), (Bendinger et al., 1993)
Carbohydrates		0.0099864	175.731	0.0568277	0.00945358	Corynebacterium melassecola	(Pons et al., 1996)
Corynomycolic acid		0.150001	239	0.62762	0.104408	R. rhodochrous	(Sutcliffe et al., 1998), (van der Wal et al., 1997), (Bendinger et al., 1993)
Ash		0.09				S. coelicolor A3(2)	(Borodina et al., 2005)
SUM		1	Average MW of Biomass:	166.355
Table 2. Protein composition:
The amino acid contents of protein and the energy requirement to polymerize protein were based on E. coli (Ingraham et al., 1983).
Amino acid		% protein (w/w)	MW*, g/mol	mmol/g protein	mol/mol protein
Alanine		9.6	71.094	1.35032	0.133574
Arginine		5.5	156.203	0.352106	0.0348302
Asparagine		4.5	114.119	0.394325	0.0390065
Aspartate		4.5	115.104	0.390951	0.0386727
Cysteine		1.8	103.16	0.174486	0.0172601
Glutamate		4.9	128.146	0.382376	0.0378246
Glutamine		4.9	129.131	0.37946	0.037536
Glycine		11.5	57.067	2.01518	0.199341
Histidine		1.8	137.156	0.131237	0.012982
Isoleucine		5.4	113.175	0.477137	0.0471983
Leucine		8.4	113.175	0.742213	0.0734195
Lysine		6.4	128.189	0.499263	0.0493869
Methionine		2.9	131.214	0.221013	0.0218625
Phenylalanine		3.5	147.192	0.237785	0.0235216
Proline		4.1	97.132	0.422106	0.0417546
Serine		4	87.093	0.459279	0.0454318
Threonine		4.7	101.12	0.464794	0.0459773
Tryptophan		1.1	186.228	0.0590674	0.00584293
Tyrosine		2.6	163.191	0.159323	0.0157601
Valine		7.9	99.148	0.796789	0.0788181
Energy requirement for polymerisation (ATP):				40
* Water is substracted from the molecular weight to take into account water excretion during peptide bond formation
	MW of protein:	98.9197
Table 3. DNA composition:
DNA composition was taken from S. coelicolor A3(2) (Borodina et al., 2005).
Nucleotide		mol/mol DNA	MW*, g/mol	mmol/g DNA
dAMP		0.1386	313.2	0.448455
dCMP		0.3614	289.2	1.16935
dTMP		0.1386	304.2	0.448455
dGMP		0.3614	329.2	1.16935
Energy requirement for polymerisation (ATP):				4.4
* The molecular weight is the weight of the nucleotide monophosphate substracted 1 mole water, which is lost during esterification
	MW of DNA:	309.061
Table 4. RNA composition:
RNA composition was taken from S. coelicolor A3(2) (Borodina et al., 2005).
Nucleotide		mol/mol RNA			MW*, g/mol	mol/mol RNA	mmol/g RNA
		mRNA	rRNA	tRNA
		0.05	0.75	0.2
AMP		0.1386	0.1945	0.1981	329.2	0.192425	0.600166
GMP		0.3614	0.2376	0.3423	345.2	0.26473	0.825683
CMP		0.3614	0.3399	0.2885	305.2	0.330695	1.03142
UMP		0.1386	0.228	0.1711	306.2	0.21215	0.661688
Energy requirement for polymerisation (ATP):							1.25
* The molecular weight is the weight of the nucleotide monophosphate substracted 1 mole water, which is lost during esterification
	MW of RNA:	320.62
Table 5. Phospholipid composition:
The composition of phospholipids was taken from S. coelicolor A3(2) (Borodina et al., 2005). Fatty acids are in activate form (i.e., they are charged with acyl-carrier protein, ACP).
Component		g/g phospholipids		mmol/g phospholipids
Phosphatidylethanolamine		0.75		1.08882
Phosphatidylglycerol		0.18		0.25006
Cardiolipin		0.07		0.0519458
	MW of Phospholipids:	718.995
Table 5.1 Molecular weights of phospholipid components:
Constituent		MW, g/mol
		Backbone	# of fatty acids residues	Total
Phosphatidylethanolamine		181.128	2	688.816
Phosphatidylglycerol		212.139	2	719.827
Cardiolipin		332.183	4	1347.56
Table 5.2 Composition of fatty acids in phospholipids:
Fatty acid	g/g total fatty acids	Mw*, g/mol	mmol/g total fatty acids	mol/mol total fatty acids
C14	0.084	227	0.370044	0.0939335
C15	0.279	241	1.15768	0.293869
C16	0.263	255	1.03137	0.261808
C17	0.311	269	1.15613	0.293478
C18:1	0.063	281	0.224199	0.0569117
Average molecular weight:		253.844	SUM:	1
* Molecular weight is deducted a proton
Table 6. The pool of small molecules:
It is assumed that the selected small molecules are evenly contributed in the pool
Molecule	MW, g/mol	g/g pool of small molecules		mmol/g pool of small molecules
NAD	664.438	0.0666667		0.100335
NADP	744.418	0.0666667		0.0895554
COA	767.534	0.0666667		0.0868583
ACP*	10689	0.0666667		0.00623694
MK	853.365	0.0666667		0.0781221
THF	445.434	0.0666667		0.149667
FMN	456.348	0.0666667		0.146087
FAD	785.557	0.0666667		0.0848655
Ubiquinone-8	726.559	0.0666667		0.0917567
Phylloquinone	450.35	0.0666667		0.148033
Heme A	852.355	0.0666667		0.0782147
Ferricytochrome c	858.217	0.0666667		0.0776804
Ferricytochrome b1	616.177	0.0666667		0.108194
Siroheme	916.21	0.0666667		0.0727635
Coproporphyrinogen I	660.316	0.0666667		0.100962
Average molecular weight:	704.557
* Molecular mass of recombinant E. coli acyl carrier protein (Borodina et al., 2005)
	MW of small molecules:	704.557
Table 7. Peptidoglycan composition:
Peptidoglycan composition was taken from S. coelicolor that was an average composition of several Streptomyces species (Borodina et al., 2005).
Component		molar ratio in peptidoglycan of:
		S. chrysomallus (Streshinskaia et al., 1979)		S. antibioticus (Zaretskaia and Polin, 1987)		S. roseoflavus (Skoblilova et al., 1983)		Average	Mw*, g/mol	mmol/g peptidoglycan
N-acetylmuramic acid		0.85		0.9		0.9		0.883333	275.258	1.00681
N-acetylglucosamine		0.95		1		1.2		1.05	203.194	1.19678
Alanine		1.7		1.4		1.9		1.66667	71.079	1.89965
Diaminopimelinic acid*		1		1		1		1	154.168	1.13979
D-glutamate		0.97		0.9		0.8		0.89	129.115	1.01441
Glycine*		0.96		0.8		0.8		0.853333	39.037	0.97262
Energy requirement for polymerisation (ATP):										5.02647
* The molecular weight is deducted 1 mole water to account for the bond formation, glycine and diaminopimelinic acid were deducted 2 mol water each to account for cross-linking
	MW of Peptidoglycan:	138.311
Table 8. Carbohydrate composition:
The carbohydrate composition of the cell wall was taken from S. coelicolor (Borodina et al., 2005) that was made from activated building blocks; and that is why there is no ATP requirement for polymerisation.
Component		Molar ratio	MW*, g/mol	mmol/g carbohydrate
N-acetylglucosamine		1	203.194	1.89683
Galactose		2	162	3.79367
* The molecular weight is deducted water to account for the bond formation
	MW of Carbohydrate:	175.731
Table 9. Corynomycolic acid composition:
Corynomycolic acid commonly presents in the cell wall of gram positive bacteria such as R. jostii RHA1. Corynomycolic acid was taken from C. matruchotti (Lee et al., 1997)
Components		Molar ratio	MW*, g/mol	mmol/g Corynomycolic acid
Hexadecanoyl-[acp]		2	478	4.1841
* The molecular weight of hexadecanoyl-[acp] was calculated as C16H31O excluding ACP. The molecular weight of corynomycolic acid is also substracted water to account for the bond formation which is the same as the above MW
	MW of Corynomycolic acid:	239
Table 10. PHA composition Poly(3-Hdroxybutyrate-co-3-Hydroxyvalerate) or PHBV (Hernandez et al., 2008):
Molecule	MW*, g/mol	g/g PHA		mmol/g PHA		mol/mol PHA
3HB	86.0368	0.2		2.32459		0.225242
3HV	100.052	0.8		7.99581		0.774758
Average molecular weight:		96.8955			SUM:	1
* the molecular weight is substracted water to account for the bond formation
Table 11. Triacylglycerols (TAGs) composition:
Triacylglycerols (TAGs) were composed of glycerol core and three fatty acids residues. TAG composition were adapted from (Hernandez et al., 2008).
TAG components		mol/mol TAG	mmol/g TAG
sn-Glycerol 3-phosphate		1	1.20056
C14:0		0.0453119	0.0543999
C15:0		0.144452	0.173424
C16:0		0.961846	1.15476
C16:1		0.31587	0.379222
C17:0		0.346814	0.416373
C17:1		0.438584	0.526549
C18:0		0.26	0.312147
C18:1		0.487122	0.584821
Average molecular weight:		832.941
Table 11.1 Composition of fatty acids in TAG:
The composition of fatty acid tails in TAGs was extracted from (Hernandez, Mohn et al. 2008)
Fatty acid	g/g total fatty acids	MW, g/mol	mmol/g total fatty acids	mol/mol total fatty acids
C14:0	0.013	227.208	0.0572163	0.015104
C15:0	0.044	241.225	0.182403	0.0481507
C16:0	0.31	255.24	1.21454	0.320615
C16:1	0.101	253.225	0.398855	0.10529
C17:0	0.118	269.45	0.437929	0.115605
C17:1	0.148	267.24	0.553809	0.146195
C18:0	0.093	283.272	0.328307	0.0866666
C18:1	0.173	281.256	0.615098	0.162374
Average molecular weight:		263.98	SUM:	1
Table 12. Wax ester (WE) composition:
Wax esters were found in many species of Rhodococcus including RHA1; in general they accumulate during stationary phase. Wax esters are esters of two fatty acids residues.
WE components		mol/mol WE	mmol/g WE
C14:0		0.0448245	0.0937311
C15:0		0	0
C16:0		1.95518	4.08841
C16:1		0	0
C17:0		0	0
C17:1		0	0
C18:0		0	0
C18:1		0	0
Average molecular weight:		478.224
Table 12.1 Composition of fatty acids in WE:
The composition of fatty acid tails in WEs was extracted from (Ishige, Tani et al. 2002) for Acinetobacter sp. Strain M-1 cells grown on n-hexadecane
Fatty acid	g/g total fatty acids	MW, g/mol	mmol/g total fatty acids	mol/mol total fatty acids
C14:0	0.02	227.208	0.0880251	0.0224122
C15:0	0	241.225	0	0
C16:0	0.98	255.24	3.83952	0.977588
C16:1	0	253.225	0	0
C17:0	0	269.45	0	0
C17:1	0	267.24	0	0
C18:0	0	283.272	0	0
C18:1	0	281.256	0	0
Average molecular weight:		254.612	SUM:	1
References
Tikhonova, E. B., I. T. Ermakova, and E. L. Golovlev. 1996. Response of Rhodococcus minimus cultures to changes in the concentration of the carbon source: Macromolecular composition and energy metabolism. Microbiology 65:395-399.
Pons, A., C. G. Dussap, C. Pequignot, and J. B. Gros. 1996. Metabolic flux distribution in Corynebacterium melassecola ATCC 17965 for various carbon sources. Biotechnology and Bioengineering 51:177-189.
Ingraham,J.L., O.Maaløe, and F.C.Neidhardt. Growth of the bacterial cell. Sinauer Associates, Inc., Massachusetts.
Sutcliffe, I. C. 1998. Cell envelope composition and organisation in the genus Rhodococcus. Antonie van Leeuwenhoek, International Journal of General and Molecular Microbiology 74:49-58.
Van der Wal, A., W. Norde, B. Bendinger, A. J. B. Zehnder, and J. Lyklema. 1997. Chemical analysis of isolated cell walls of Gram-positive bacteria and determination of the cell wall to cell mass ratio. Journal of Microbiological Methods 28:147-157.
Bendinger, B., H. H. M. Rijnaarts, K. Altendorf, and A. J. B. Zehnder. 1993. Physicochemical cell surface and adhesive properties of coryneform bacteria related to the presence and chain length of mycolic acids. Applied and Environmental Microbiology 59:3973-3977.
Borodina, I., P. Krabben, and J. Nielsen. 2005. Genome-scale analysis of Streptomyces coelicolor A3(2) metabolism. Genome Research 15:820-829.
Streshinskaia,G.M., I.B.Naumova, and L.I.Panina. 1979. Chemical composition of the cell wall of Streptomyces chrysomallus which produces the antibiotic aurantin. Mikrobiologiia 48: 814-819.
Zaretskaia,M.S. and A.N.Polin. 1987. Polysaccharide composition of the cell wall of Streptomyces antibioticus RIA-594(39), a producer of the antibiotic oleandomycin. Antibiot. Med. Biotekhnol. 32: 529-533.
Skoblilova,N.K., O.D.Zakharova, S.O.Suetin, I.B.Naumova, and N.S.Agre. 1983. Cell wall composition of Streptomyces roseoflavus var. roseofungini and its Nocardia-like variant. Mikrobiologiia 52: 597-604.
Lee, R. E., J. W. Armour, K. Takayama, P. J. Brennan, and G. S. Besra. 1997. Mycolic acid biosynthesis: Definition and targeting of the Claisen condensation step. Biochimica et Biophysica Acta - Lipids and Lipid Metabolism 1346:275-284.
Hernandez, M. A., W. W. Mohn, E. Martinez, E. Rost, A. F. Alvarez, and H. M. Alvarez. 2008. Biosynthesis of storage compounds by Rhodococcus jostii RHA1 and global identification of genes involved in their metabolism. BMC Genomics 9:1-13.
Ishige, T., A. Tani, K. Takabe, K. Kawasaki, Y. Sakai, and N. Kato. 2002. Wax Ester Production from n-Alkanes by Acinetobacter sp. Strain M-1: Ultrastructure of Cellular Inclusions and Role of Acyl Coenzyme A Reductase. Appl. Environ. Microbiol. 68:1192-1195.
