# Supplementary material for: Genome-scale metabolic model of Rhodococcus jostii RHA1 (iMT1174) to study the accumulation of storage compounds during nitrogen-limited condition
Source: BMC Syst Biol. 2015 Aug 7;9:43. doi: 10.1186/s12918-015-0190-y (PMC4528721; doi:10.1186/s12918-015-0190-y)
Supplement: Additional file 2: — Total metabolites and reactions and their corresponding biochemical pathways, along with exchange reactions, that are involved in the i MT1174 network. It contains reaction properties such as name, ID, definition, equation, directionality, lower and upper bounds, enzyme commission (EC) numbers, open reading frames (ORFs), KEGG IDs of reactions that were replaced by added reactions (replaced reactions), and references (Additional file 2-1). It also contains unique metabolites (Additional file 2-2). (XLSX 325 kb) [file 12918_2015_190_MOESM2_ESM.xlsx]

## Sheet: Reactions_RHA1
Additional File 2-1. Reactions involved in the in silico model of Rhodococcus jostii RHA1
Name	ID	Definition	Equation	Directionality	Lower Bound	Upper Bound	EC No	ORF	Replaced Reaction	Reference	Note
path:rha00010: Glycolysis / Gluconeogenesis - Rhodococcus sp. RHA1
pyruvate:thiamin diphosphate acetaldehydetransferase (decarboxylating)	R00014	Pyruvate + Thiamin diphosphate <=> 2-(alpha-Hydroxyethyl)thiamine diphosphate + CO2	C00022 + C00068 <=> C05125 + C00011	1	0	Inf	ec:1.2.4.1	ro00542, ro01197, ro01576, ro01577, ro02566, ro03305, ro03320, ro03321, ro03379, ro03380, ro08623, ro08624, ro11030, ro11031		(Kanehisa, Goto et al. 2004)
							ec:2.2.1.6	ro01259, ro03980, ro04554, ro04562, ro05712, ro06486, ro06487
ATP:pyruvate 2-O-phosphotransferase	R00200	ATP + Pyruvate <=> ADP + Phosphoenolpyruvate	C00002 + C00022 <=> C00008 + C00074	-1	0	Inf	ec:2.7.1.40	ro01007, ro02565, ro03221, ro04800		(Kanehisa, Goto et al. 2004)
Acetate:CoA ligase (AMP-forming)	R00235	ATP + Acetate + CoA <=> AMP + Diphosphate + Acetyl-CoA	C00002 + C00033 + C00010 <=> C00020 + C00013 + C00024	1	0	Inf	ec:6.2.1.1	ro01619, ro02673, ro04332, ro06598, ro08189, ro08877, ro10183, ro11190		(Kanehisa, Goto et al. 2004)
GTP:oxaloacetate carboxy-lyase (adding GTP;phosphoenolpyruvate-forming); GTP:oxaloacetate carboxy-lyase (transphosphorylating)	R00431	GTP + Oxaloacetate <=> GDP + Phosphoenolpyruvate + CO2	C00044 + C00036 <=> C00035 + C00074 + C00011	1	0	Inf	ec:4.1.1.32	ro05180		(Kanehisa, Goto et al. 2004)
2-phospho-D-glycerate hydro-lyase (phosphoenolpyruvate-forming)	R00658	2-Phospho-D-glycerate <=> Phosphoenolpyruvate + H2O	C00631 <=> C00074 + C00001	1	-Inf	Inf	ec:4.2.1.11	ro05777		(Kanehisa, Goto et al. 2004)
Acetaldehyde:NAD+ oxidoreductase	R00710	Acetaldehyde + NAD+ + H2O <=> Acetate + NADH + H+	C00084 + C00003 + C00001 <=> C00033 + C00004 + C00080	1	0	Inf	ec:1.2.1.3	ro00340, ro00395, ro00646, ro02498, ro03066, ro03790, ro03974, ro04375, ro04663, ro05244, ro06081, ro06111, ro06275, ro06678, ro07077, ro08090, ro08151, ro08917, ro10302, ro11056		(Kanehisa, Goto et al. 2004)
							ec:1.2.1.5	ro01724
ITP:oxaloacetate carboxy-lyase (adding ITP; phosphoenolpyruvate-forming); ITP:oxaloacetate carboxy-lyase (transphosphorylating)	R00726	ITP + Oxaloacetate <=> IDP + Phosphoenolpyruvate + CO2	C00081 + C00036 <=> C00104 + C00074 + C00011	1	0	Inf	ec:4.1.1.32	ro05180		(Kanehisa, Goto et al. 2004)
ethanol:NAD+ oxidoreductase	R00754	Ethanol + NAD+ <=> Acetaldehyde + NADH + H+	C00469 + C00003 <=> C00084 + C00004 + C00080	-1	-Inf	Inf	ec:1.1.1.1	ro00325, ro00447, ro00525, ro01205, ro02150, ro02497, ro02832, ro04547, ro04757, ro05321, ro06735, ro08443, ro08635, ro08965, ro11170		(Kanehisa, Goto et al. 2004)
alpha-D-Glucose 1-phosphate 1,6-phosphomutase	R00959	D-Glucose 1-phosphate <=> alpha-D-Glucose 6-phosphate	C00103 <=> C00668	-1	-Inf	Inf	ec:5.4.2.2	ro06413		(Kanehisa, Goto et al. 2004)
D-glyceraldehyde-3-phosphate aldose-ketose-isomerase	R01015	D-Glyceraldehyde 3-phosphate <=> Glycerone phosphate	C00118 <=> C00111	-1	-Inf	Inf	ec:5.3.1.1	ro07179		(Kanehisa, Goto et al. 2004)
D-glyceraldehyde-3-phosphate:NAD+ oxidoreductase (phosphorylating)	R01061	D-Glyceraldehyde 3-phosphate + Orthophosphate + NAD+ <=> 3-Phospho-D-glyceroyl phosphate + NADH + H+	C00118 + C00009 + C00003 <=> C00236 + C00004 + C00080	1	-Inf	Inf	ec:1.2.1.12	ro03427, ro07177		(Kanehisa, Goto et al. 2004)
beta-D-fructose-1,6-bisphosphate D-glyceraldehyde-3-phosphate-lyase (glycerone-phosphate-forming)	R01070	beta-D-Fructose 1,6-bisphosphate <=> Glycerone phosphate + D-Glyceraldehyde 3-phosphate	C05378 <=> C00111 + C00118	1	-Inf	Inf	ec:4.1.2.13	ro05536		(Kanehisa, Goto et al. 2004)
ATP:3-phospho-D-glycerate 1-phosphotransferase	R01512	ATP + 3-Phospho-D-glycerate <=> ADP + 3-Phospho-D-glyceroyl phosphate	C00002 + C00197 <=> C00008 + C00236	-1	-Inf	Inf	ec:2.7.2.3	ro07178		(Kanehisa, Goto et al. 2004)
2-Phospho-D-glycerate 2,3-phosphomutase	R01518	2-Phospho-D-glycerate <=> 3-Phospho-D-glycerate	C00631 <=> C00197	-1	-Inf	Inf	ec:5.4.2.1	ro01295, ro02070, ro03730, ro06349		(Kanehisa, Goto et al. 2004)
ATP:beta-D-glucose 6-phosphotransferase	R01600	ATP + beta-D-Glucose <=> ADP + beta-D-Glucose 6-phosphate	C00002 + C00221 <=> C00008 + C01172	1	0	Inf	ec:2.7.1.2	ro01116, ro01359, ro04278, ro05185		(Kanehisa, Goto et al. 2004)
D-Glucose 1-epimerase	R01602	alpha-D-Glucose <=> beta-D-Glucose	C00267 <=> C00221	1	-Inf	Inf	ec:5.1.3.3	ro04996		(Kanehisa, Goto et al. 2004)
ATP:alpha-D-glucose 6-phosphotransferase	R01786	ATP + alpha-D-Glucose <=> ADP + alpha-D-Glucose 6-phosphate	C00002 + C00267 <=> C00008 + C00668	1	0	Inf	ec:2.7.1.2	ro01116, ro01359, ro04278, ro05185		(Kanehisa, Goto et al. 2004)
acetyl-CoA:enzyme N6-(dihydrolipoyl)lysine S-acetyltransferase	R02569	Acetyl-CoA + Enzyme N6-(dihydrolipoyl)lysine <=> CoA + [Dihydrolipoyllysine-residue acetyltransferase] S-acetyldihydrolipoyllysine	C00024 + C15973 <=> C00010 + C16255	-1	0	Inf	ec:2.3.1.12	ro01578, ro03319, ro03378		(Kanehisa, Goto et al. 2004)
alpha-D-Glucose 6-phosphate ketol-isomerase	R02739	alpha-D-Glucose 6-phosphate <=> beta-D-Glucose 6-phosphate	C00668 <=> C01172	1	-Inf	Inf	ec:5.3.1.9	ro05567, ro11063, ro11167, ro11327		(Kanehisa, Goto et al. 2004)
alpha-D-Glucose 6-phosphate ketol-isomerase	R02740	alpha-D-Glucose 6-phosphate <=> beta-D-Fructose 6-phosphate	C00668 <=> C05345	1	-Inf	Inf	ec:5.3.1.9	ro05567, ro11063, ro11167, ro11327		(Kanehisa, Goto et al. 2004)
	R03270	2-(alpha-Hydroxyethyl)thiamine diphosphate + Enzyme N6-(lipoyl)lysine <=> [Dihydrolipoyllysine-residue acetyltransferase] S-acetyldihydrolipoyllysine + Thiamin diphosphate	C05125 + C15972 <=> C16255 + C00068	1	0	Inf	ec:1.2.4.1	ro00542, ro01197, ro01576, ro01577, ro02566, ro03305, ro03320, ro03321, ro03379, ro03380, ro08623, ro08624, ro11030, ro11031		(Kanehisa, Goto et al. 2004)
beta-D-Glucose 6-phosphate ketol-isomerase	R03321	beta-D-Glucose 6-phosphate <=> beta-D-Fructose 6-phosphate	C01172 <=> C05345	1	-Inf	Inf	ec:5.3.1.9	ro05567, ro11063, ro11167, ro11327		(Kanehisa, Goto et al. 2004)
ATP:D-fructose-6-phosphate 1-phosphotransferase	R04779	ATP + beta-D-Fructose 6-phosphate <=> ADP + beta-D-Fructose 1,6-bisphosphate	C00002 + C05345 <=> C00008 + C05378	1	0	Inf	ec:2.7.1.11	ro06479		(Kanehisa, Goto et al. 2004)
beta-D-Fructose 1,6-bisphosphate 1-phosphohydrolase	R04780	beta-D-Fructose 1,6-bisphosphate + H2O <=> beta-D-Fructose 6-phosphate + Orthophosphate	C05378 + C00001 <=> C05345 + C00009	1	0	Inf	ec:3.1.3.11	ro05865		(Kanehisa, Goto et al. 2004)
enzyme N6-(dihydrolipoyl)lysine:NAD+ oxidoreductase	R07618	Enzyme N6-(dihydrolipoyl)lysine + NAD+ <=> Enzyme N6-(lipoyl)lysine + NADH + H+	C15973 + C00003 <=> C15972 + C00004 + C00080	1	0	Inf	ec:1.8.1.4	ro02140, ro02927, ro03318, ro03377, ro05562, ro06262, ro11024		(Kanehisa, Goto et al. 2004)
path:rha00020: Citrate cycle (TCA cycle) - Rhodococcus sp. RHA1
pyruvate:thiamin diphosphate acetaldehydetransferase (decarboxylating)	R00014	Pyruvate + Thiamin diphosphate <=> 2-(alpha-Hydroxyethyl)thiamine diphosphate + CO2	C00022 + C00068 <=> C05125 + C00011	1	0	Inf	ec:1.2.4.1	ro00542, ro01197, ro01576, ro01577, ro02566, ro03305, ro03320, ro03321, ro03379, ro03380, ro08623, ro08624, ro11030, ro11031		(Kanehisa, Goto et al. 2004)
							ec:2.2.1.6	ro01259, ro03980, ro04554, ro04562, ro05712, ro06486, ro06487
oxalosuccinate carboxy-lyase (2-oxoglutarate-forming)	R00268	Oxalosuccinate <=> 2-Oxoglutarate + CO2	C05379 <=> C00026 + C00011	1	-Inf	Inf	ec:1.1.1.42	ro00618, ro06238		(Kanehisa, Goto et al. 2004)
(S)-malate:NAD+ oxidoreductase	R00342	(S)-Malate + NAD+ <=> Oxaloacetate + NADH + H+	C00149 + C00003 <=> C00036 + C00004 + C00080	1	-Inf	Inf	ec:1.1.1.37	ro06244		(Kanehisa, Goto et al. 2004)
Pyruvate:carbon-dioxide ligase (ADP-forming)	R00344	ATP + Pyruvate + HCO3- <=> ADP + Orthophosphate + Oxaloacetate	C00002 + C00022 + C00288 <=> C00008 + C00009 + C00036	1	0	Inf	ec:6.4.1.1	ro06517		(Kanehisa, Goto et al. 2004)
acetyl-CoA:oxaloacetate C-acetyltransferase (thioester-hydrolysing)	R00351	Citrate + CoA <=> Acetyl-CoA + H2O + Oxaloacetate	C00158 + C00010 <=> C00024 + C00001 + C00036	-1	0	Inf	ec:2.3.3.1	ro00355, ro01610, ro04993, ro04998, ro06955, ro08450, ro08812		(Kanehisa, Goto et al. 2004)
citrate oxaloacetate-lyase (forming acetate from the pro-S carboxymethyl group of citrate); Citrate oxaloacetate-lyase ((pro-3S)-CH2COO- -->acetate)	R00362	Citrate <=> Acetate + Oxaloacetate	C00158 <=> C00033 + C00036	1	0	Inf	ec:4.1.3.6	ro00185, ro00306, ro00662, ro00775, ro00778, ro02872, ro02943, ro05986, ro06099, ro06584		(Kanehisa, Goto et al. 2004)
Succinate:CoA ligase (ADP-forming)	R00405	ATP + Succinate + CoA <=> ADP + Orthophosphate + Succinyl-CoA	C00002 + C00042 + C00010 <=> C00008 + C00009 + C00091	-1	-Inf	Inf	ec:6.2.1.5	ro05573, ro05574		(Kanehisa, Goto et al. 2004)
GTP:oxaloacetate carboxy-lyase (adding GTP;phosphoenolpyruvate-forming); GTP:oxaloacetate carboxy-lyase (transphosphorylating)	R00431	GTP + Oxaloacetate <=> GDP + Phosphoenolpyruvate + CO2	C00044 + C00036 <=> C00035 + C00074 + C00011	1	0	Inf	ec:4.1.1.32	ro05180		(Kanehisa, Goto et al. 2004)
ITP:oxaloacetate carboxy-lyase (adding ITP; phosphoenolpyruvate-forming); ITP:oxaloacetate carboxy-lyase (transphosphorylating)	R00726	ITP + Oxaloacetate <=> IDP + Phosphoenolpyruvate + CO2	C00081 + C00036 <=> C00104 + C00074 + C00011	1	0	Inf	ec:4.1.1.32	ro05180		(Kanehisa, Goto et al. 2004)
(S)-malate hydro-lyase (fumarate-forming)	R01082	(S)-Malate <=> Fumarate + H2O	C00149 <=> C00122 + C00001	-1	-Inf	Inf	ec:4.2.1.2	ro05864, ro05899		(Kanehisa, Goto et al. 2004)
citrate hydro-lyase (cis-aconitate-forming)	R01325	Citrate <=> cis-Aconitate + H2O	C00158 <=> C00417 + C00001	1	-Inf	Inf	ec:4.2.1.3	ro02399, ro07207, ro08266		(Kanehisa, Goto et al. 2004)
Isocitrate:NADP+ oxidoreductase	R01899	Isocitrate + NADP+ <=> Oxalosuccinate + NADPH + H+	C00311 + C00006 <=> C05379 + C00005 + C00080	1	-Inf	Inf	ec:1.1.1.42	ro00618, ro06238		(Kanehisa, Goto et al. 2004)
isocitrate hydro-lyase (cis-aconitate-forming)	R01900	Isocitrate <=> cis-Aconitate + H2O	C00311 <=> C00417 + C00001	-1	-Inf	Inf	ec:4.2.1.3	ro02399, ro07207, ro08266		(Kanehisa, Goto et al. 2004)
acetyl-CoA:enzyme N6-(dihydrolipoyl)lysine S-acetyltransferase	R02569	Acetyl-CoA + Enzyme N6-(dihydrolipoyl)lysine <=> CoA + [Dihydrolipoyllysine-residue acetyltransferase] S-acetyldihydrolipoyllysine	C00024 + C15973 <=> C00010 + C16255	-1	0	Inf	ec:2.3.1.12	ro01578, ro03319, ro03378		(Kanehisa, Goto et al. 2004)
	R03270	2-(alpha-Hydroxyethyl)thiamine diphosphate + Enzyme N6-(lipoyl)lysine <=> [Dihydrolipoyllysine-residue acetyltransferase] S-acetyldihydrolipoyllysine + Thiamin diphosphate	C05125 + C15972 <=> C16255 + C00068	1	0	Inf	ec:1.2.4.1	ro00542, ro01197, ro01576, ro01577, ro02566, ro03305, ro03320, ro03321, ro03379, ro03380, ro08623, ro08624, ro11030, ro11031		(Kanehisa, Goto et al. 2004)
enzyme N6-(dihydrolipoyl)lysine:NAD+ oxidoreductase	R07618	Enzyme N6-(dihydrolipoyl)lysine + NAD+ <=> Enzyme N6-(lipoyl)lysine + NADH + H+	C15973 + C00003 <=> C15972 + C00004 + C00080	1	0	Inf	ec:1.8.1.4	ro02140, ro02927, ro03318, ro03377, ro05562, ro06262, ro11024		(Kanehisa, Goto et al. 2004)
path:rha00030: Pentose phosphate pathway - Rhodococcus sp. RHA1
ATP:D-ribose-5-phosphate diphosphotransferase	R01049	ATP + D-Ribose 5-phosphate <=> AMP + 5-Phospho-alpha-D-ribose 1-diphosphate	C00002 + C00117 <=> C00020 + C00119	1	-Inf	Inf	ec:2.7.6.1	ro05723		(Kanehisa, Goto et al. 2004)
ATP:D-ribose 5-phosphotransferase	R01051	ATP + D-Ribose <=> ADP + D-Ribose 5-phosphate	C00002 + C00121 <=> C00008 + C00117	1	0	Inf	ec:2.7.1.15	ro01303		(Kanehisa, Goto et al. 2004)
D-ribose-5-phosphate aldose-ketose-isomerase	R01056	D-Ribose 5-phosphate <=> D-Ribulose 5-phosphate	C00117 <=> C00199	-1	-Inf	Inf	ec:5.3.1.6	ro01378, ro02899		(Kanehisa, Goto et al. 2004)
D-Ribose 1,5-phosphomutase	R01057	alpha-D-Ribose 1-phosphate <=> D-Ribose 5-phosphate	C00620 <=> C00117	1	-Inf	Inf	ec:5.4.2.2	ro06413		(Kanehisa, Goto et al. 2004)
2-deoxy-D-ribose-5-phosphate acetaldehyde-lyase (D-glyceraldehyde-3-phosphate-forming)	R01066	2-Deoxy-D-ribose 5-phosphate <=> D-Glyceraldehyde 3-phosphate + Acetaldehyde	C00673 <=> C00118 + C00084	1	0	Inf	ec:4.1.2.4	ro02094		(Kanehisa, Goto et al. 2004)
beta-D-fructose-1,6-bisphosphate D-glyceraldehyde-3-phosphate-lyase (glycerone-phosphate-forming)	R01070	beta-D-Fructose 1,6-bisphosphate <=> Glycerone phosphate + D-Glyceraldehyde 3-phosphate	C05378 <=> C00111 + C00118	1	-Inf	Inf	ec:4.1.2.13	ro05536		(Kanehisa, Goto et al. 2004)
6-phospho-D-gluconate:NADP+ 2-oxidoreductase (decarboxylating)	R01528	6-Phospho-D-gluconate + NADP+ <=> D-Ribulose 5-phosphate + CO2 + NADPH + H+	C00345 + C00006 <=> C00199 + C00011 + C00005 + C00080	1	0	Inf	ec:1.1.1.44	ro00556, ro03668, ro07246, ro11061, ro11328		(Kanehisa, Goto et al. 2004)
D-Ribulose-5-phosphate 3-epimerase	R01529	D-Ribulose 5-phosphate <=> D-Xylulose 5-phosphate	C00199 <=> C00231	1	-Inf	Inf	ec:5.1.3.1	ro07167		(Kanehisa, Goto et al. 2004)
ATP:2-dehydro-3-deoxy-D-gluconate 6-phosphotransferase	R01541	ATP + 2-Dehydro-3-deoxy-D-gluconate <=> ADP + 2-Dehydro-3-deoxy-6-phospho-D-gluconate	C00002 + C00204 <=> C00008 + C04442	1	0	Inf	ec:2.7.1.45	ro02459, ro02785		(Kanehisa, Goto et al. 2004)
D-Xylulose 5-phosphate D-glyceraldehyde-3-phosphate-lyase (adding phosphate; acetyl-phosphate-forming)	R01621	D-Xylulose 5-phosphate + Orthophosphate <=> Acetyl phosphate + D-Glyceraldehyde 3-phosphate + H2O	C00231 + C00009 <=> C00227 + C00118 + C00001	1	0	Inf	ec:4.1.2.9	ro01493		(Kanehisa, Goto et al. 2004)
Sedoheptulose-7-phosphate:D-glyceraldehyde-3-phosphate glycolaldehyde transferase	R01641	Sedoheptulose 7-phosphate + D-Glyceraldehyde 3-phosphate <=> D-Ribose 5-phosphate + D-Xylulose 5-phosphate	C05382 + C00118 <=> C00117 + C00231	-1	-Inf	Inf	ec:2.2.1.1	ro00814, ro00815, ro03843, ro03844, ro07186		(Kanehisa, Goto et al. 2004)
ATP:D-Gluconate 6-phosphotransferase	R01737	ATP + D-Gluconic acid <=> ADP + 6-Phospho-D-gluconate	C00002 + C00257 <=> C00008 + C00345	1	0	Inf	ec:2.7.1.12	ro02362, ro03300		(Kanehisa, Goto et al. 2004)
sedoheptulose-7-phosphate:D-glyceraldehyde-3-phosphate glyceronetransferase	R01827	Sedoheptulose 7-phosphate + D-Glyceraldehyde 3-phosphate <=> D-Erythrose 4-phosphate + beta-D-Fructose 6-phosphate	C05382 + C00118 <=> C00279 + C05345	1	-Inf	Inf	ec:2.2.1.2	ro07185, ro08277		(Kanehisa, Goto et al. 2004)
beta-D-Fructose 6-phosphate:D-glyceraldehyde-3-phosphate glycolaldehyde transferase	R01830	beta-D-Fructose 6-phosphate + D-Glyceraldehyde 3-phosphate <=> D-Erythrose 4-phosphate + D-Xylulose 5-phosphate	C05345 + C00118 <=> C00279 + C00231	-1	-Inf	Inf	ec:2.2.1.1	ro00814, ro00815, ro03843, ro03844, ro07186		(Kanehisa, Goto et al. 2004)
6-Phospho-D-glucono-1,5-lactone lactonohydrolase	R02035	D-Glucono-1,5-lactone 6-phosphate + H2O <=> 6-Phospho-D-gluconate	C01236 + C00001 <=> C00345	1	0	Inf	ec:3.1.1.31	ro07182		(Kanehisa, Goto et al. 2004)
6-Phospho-D-gluconate hydro-lyase(2-dehydro-3-deoxy-6-phospho-D-gluconate-forming)	R02036	6-Phospho-D-gluconate <=> 2-Dehydro-3-deoxy-6-phospho-D-gluconate + H2O	C00345 <=> C04442 + C00001	1	0	Inf	ec:4.2.1.12	ro02368		(Kanehisa, Goto et al. 2004)
beta-D-Glucose-6-phosphate:NADP+ 1-oxoreductase	R02736	beta-D-Glucose 6-phosphate + NADP+ <=> D-Glucono-1,5-lactone 6-phosphate + NADPH + H+	C01172 + C00006 <=> C01236 + C00005 + C00080	1	0	Inf	ec:1.1.1.49	ro00555, ro02369, ro05641, ro07184, ro11166, ro11332		(Kanehisa, Goto et al. 2004)
alpha-D-Glucose 6-phosphate ketol-isomerase	R02739	alpha-D-Glucose 6-phosphate <=> beta-D-Glucose 6-phosphate	C00668 <=> C01172	1	-Inf	Inf	ec:5.3.1.9	ro05567, ro11063, ro11167, ro11327		(Kanehisa, Goto et al. 2004)
alpha-D-Glucose 6-phosphate ketol-isomerase	R02740	alpha-D-Glucose 6-phosphate <=> beta-D-Fructose 6-phosphate	C00668 <=> C05345	1	-Inf	Inf	ec:5.3.1.9	ro05567, ro11063, ro11167, ro11327		(Kanehisa, Goto et al. 2004)
	R02750	2-Deoxy-D-ribose 5-phosphate + ADP <=> Deoxyribose + ATP	C00673 + C00008 <=> C01801 + C00002	-1	0	Inf	ec:2.7.1.15	ro01303		(Kanehisa, Goto et al. 2004)
ATP:D-fructose-6-phosphate 1-phosphotransferase	R04779	ATP + beta-D-Fructose 6-phosphate <=> ADP + beta-D-Fructose 1,6-bisphosphate	C00002 + C05345 <=> C00008 + C05378	1	0	Inf	ec:2.7.1.11	ro06479		(Kanehisa, Goto et al. 2004)
beta-D-Fructose 1,6-bisphosphate 1-phosphohydrolase	R04780	beta-D-Fructose 1,6-bisphosphate + H2O <=> beta-D-Fructose 6-phosphate + Orthophosphate	C05378 + C00001 <=> C05345 + C00009	1	0	Inf	ec:3.1.3.11	ro05865		(Kanehisa, Goto et al. 2004)
2-dehydro-3-deoxy-D-gluconate-6-phosphate D-glyceraldehyde-3-phosphate-lyase	R05605	2-Dehydro-3-deoxy-6-phospho-D-gluconate <=> D-Glyceraldehyde 3-phosphate + Pyruvate	C04442 <=> C00118 + C00022	1	0	Inf	ec:4.1.2.14	ro02367, ro02464, ro02786		(Kanehisa, Goto et al. 2004)
path:rha00040: Pentose and glucuronate interconversions - Rhodococcus sp. RHA1
UDP-glucose:NAD+ 6-oxidoreductase	R00286	UDP-glucose + H2O + 2 NAD+ <=> UDP-glucuronate + 2 NADH + 2 H+	C00029 + C00001 + 2 C00003 <=> C00167 + 2 C00004 + 2 C00080	1	0	Inf	ec:1.1.1.22	ro05446, ro05455		(Kanehisa, Goto et al. 2004)
UTP:alpha-D-glucose-1-phosphate uridylyltransferase	R00289	UTP + D-Glucose 1-phosphate <=> Diphosphate + UDP-glucose	C00075 + C00103 <=> C00013 + C00029	1	-Inf	Inf	ec:2.7.7.9	ro05437, ro05632		(Kanehisa, Goto et al. 2004)
D-xylose aldose-ketose-isomerase	R01432	D-Xylose <=> D-Xylulose	C00181 <=> C00310	1	-Inf	Inf	ec:5.3.1.5	ro04090		(Kanehisa, Goto et al. 2004)
D-Ribulose-5-phosphate 3-epimerase	R01529	D-Ribulose 5-phosphate <=> D-Xylulose 5-phosphate	C00199 <=> C00231	1	-Inf	Inf	ec:5.1.3.1	ro07167		(Kanehisa, Goto et al. 2004)
ATP:2-dehydro-3-deoxy-D-gluconate 6-phosphotransferase	R01541	ATP + 2-Dehydro-3-deoxy-D-gluconate <=> ADP + 2-Dehydro-3-deoxy-6-phospho-D-gluconate	C00002 + C00204 <=> C00008 + C04442	1	0	Inf	ec:2.7.1.45	ro02459, ro02785		(Kanehisa, Goto et al. 2004)
ATP:D-xylulose 5-phosphotransferase	R01639	ATP + D-Xylulose <=> ADP + D-Xylulose 5-phosphate	C00002 + C00310 <=> C00008 + C00231	1	0	Inf	ec:2.7.1.17	ro02812, ro02901		(Kanehisa, Goto et al. 2004)
L-Arabinose aldose-ketose-isomerase	R01761	L-Arabinose <=> L-Ribulose	C00259 <=> C00508	1	-Inf	Inf	ec:5.3.1.4	ro04091		(Kanehisa, Goto et al. 2004)
ATP:L-xylulose 1-phosphotransferase	R01902	ATP + L-Xylulose <=> ADP + L-Xylulose 1-phosphate	C00002 + C00312 <=> C00008 + C06441	1	0	Inf	ec:2.7.1.5	ro04093		(Kanehisa, Goto et al. 2004)
D-Mannonate:NAD+ 5-oxidoreductase	R02454	D-Mannonate + NAD+ <=> D-Fructuronate + NADH + H+	C00514 + C00003 <=> C00905 + C00004 + C00080	1	-Inf	Inf	ec:1.1.1.57	ro02788		(Kanehisa, Goto et al. 2004)
D-arabino-hex-3-ulose-6-phosphate formaldehyde-lyase (D-ribulose-5-phosphate-forming)	R05338	D-Ribulose 5-phosphate + Formaldehyde <=> D-arabino-3-Hexulose 6-phosphate	C00199 + C00067 <=> C06019	1	-Inf	Inf	ec:4.1.2.43	ro11329		(Kanehisa, Goto et al. 2004)
D-arabino-hex-3-ulose-6-phosphate isomerase	R05339	D-arabino-3-Hexulose 6-phosphate <=> D-Fructose 6-phosphate	C06019 <=> C00085	1	-Inf	Inf	ec:5.3.1.27	ro00488, ro11330		(Kanehisa, Goto et al. 2004)
2-dehydro-3-deoxy-D-gluconate-6-phosphate D-glyceraldehyde-3-phosphate-lyase	R05605	2-Dehydro-3-deoxy-6-phospho-D-gluconate <=> D-Glyceraldehyde 3-phosphate + Pyruvate	C04442 <=> C00118 + C00022	1	0	Inf	ec:4.1.2.14	ro02367, ro02464, ro02786		(Kanehisa, Goto et al. 2004)
path:rha00051: Fructose and mannose metabolism - Rhodococcus sp. RHA1
ATP:D-fructose 6-phosphotransferase	R00867	ATP + D-Fructose <=> ADP + beta-D-Fructose 6-phosphate	C00002 + C00095 <=> C00008 + C05345	1	0	Inf	ec:2.7.1.4	ro02811		(Kanehisa, Goto et al. 2004)
D-Mannitol:NAD+ 2-oxidoreductase	R00868	Mannitol + NAD+ <=> D-Fructose + NADH + H+	C00392 + C00003 <=> C00095 + C00004 + C00080	1	-Inf	Inf	ec:1.1.1.67	ro02810		(Kanehisa, Goto et al. 2004)
D-Glucitol:NAD+ 2-oxidoreductase	R00875	D-Sorbitol + NAD+ <=> D-Fructose + NADH + H+	C00794 + C00003 <=> C00095 + C00004 + C00080	1	-Inf	Inf	ec:1.1.1.14	ro02784, ro02809, ro03291		(Kanehisa, Goto et al. 2004)
alpha-D-Glucose aldose-ketose-isomerase	R00878	alpha-D-Glucose <=> D-Fructose	C00267 <=> C00095	1	-Inf	Inf	ec:5.3.1.5	ro04090		(Kanehisa, Goto et al. 2004)
GTP:alpha-D-mannose-1-phosphate guanylyltransferase	R00885	GTP + D-Mannose 1-phosphate <=> Diphosphate + GDP-mannose	C00044 + C00636 <=> C00013 + C00096	1	0	Inf	ec:2.7.7.13	ro06307		(Kanehisa, Goto et al. 2004)
GDP-mannose 4,6-hydro-lyase (GDP-4-dehydro-6-deoxy-D-mannose-forming)	R00888	GDP-mannose <=> GDP-4-dehydro-6-deoxy-D-mannose + H2O	C00096 <=> C01222 + C00001	1	0	Inf	ec:4.2.1.47	ro05444		(Kanehisa, Goto et al. 2004)
D-glyceraldehyde-3-phosphate aldose-ketose-isomerase	R01015	D-Glyceraldehyde 3-phosphate <=> Glycerone phosphate	C00118 <=> C00111	-1	-Inf	Inf	ec:5.3.1.1	ro07179		(Kanehisa, Goto et al. 2004)
beta-D-fructose-1,6-bisphosphate D-glyceraldehyde-3-phosphate-lyase (glycerone-phosphate-forming)	R01070	beta-D-Fructose 1,6-bisphosphate <=> Glycerone phosphate + D-Glyceraldehyde 3-phosphate	C05378 <=> C00111 + C00118	1	-Inf	Inf	ec:4.1.2.13	ro05536		(Kanehisa, Goto et al. 2004)
D-Mannose 6-phosphate 1,6-phosphomutase	R01818	D-Mannose 6-phosphate <=> D-Mannose 1-phosphate	C00275 <=> C00636	1	-Inf	Inf	ec:5.4.2.8	ro06256, ro06316		(Kanehisa, Goto et al. 2004)
D-mannose-6-phosphate aldose-ketose-isomerase	R01819	D-Mannose 6-phosphate <=> beta-D-Fructose 6-phosphate	C00275 <=> C05345	1	-Inf	Inf	ec:5.3.1.8	ro05436, ro06318		(Kanehisa, Goto et al. 2004)
ATP:D-fructose-1-phosphate 6-phosphotransferase	R02071	ATP + D-Fructose 1-phosphate <=> ADP + beta-D-Fructose 1,6-bisphosphate	C00002 + C01094 <=> C00008 + C05378	1	0	Inf	ec:2.7.1.56	ro00056, ro06783		(Kanehisa, Goto et al. 2004)
D-Fructose 1-phosphate D-glyceraldehyde-3-phosphate-lyase	R02568	D-Fructose 1-phosphate <=> Glycerone phosphate + D-Glyceraldehyde	C01094 <=> C00111 + C00577	1	0	Inf	ec:4.1.2.13	ro05536		(Kanehisa, Goto et al. 2004)
ATP:D-fructose-6-phosphate 1-phosphotransferase	R04779	ATP + beta-D-Fructose 6-phosphate <=> ADP + beta-D-Fructose 1,6-bisphosphate	C00002 + C05345 <=> C00008 + C05378	1	0	Inf	ec:2.7.1.11	ro06479		(Kanehisa, Goto et al. 2004)
beta-D-Fructose 1,6-bisphosphate 1-phosphohydrolase	R04780	beta-D-Fructose 1,6-bisphosphate + H2O <=> beta-D-Fructose 6-phosphate + Orthophosphate	C05378 + C00001 <=> C05345 + C00009	1	0	Inf	ec:3.1.3.11	ro05865		(Kanehisa, Goto et al. 2004)
GDP-L-fucose:NADP+ 4-oxidoreductase (3,5-epimerizing)	R05692	GDP-L-fucose + NADP+ <=> GDP-4-dehydro-6-deoxy-D-mannose + NADPH + H+	C00325 + C00006 <=> C01222 + C00005 + C00080	-1	0	Inf	ec:1.1.1.271	ro05445		(Kanehisa, Goto et al. 2004)
path:rha00052: Galactose metabolism - Rhodococcus sp. RHA1
UTP:alpha-D-glucose-1-phosphate uridylyltransferase	R00289	UTP + D-Glucose 1-phosphate <=> Diphosphate + UDP-glucose	C00075 + C00103 <=> C00013 + C00029	1	-Inf	Inf	ec:2.7.7.9	ro05437, ro05632		(Kanehisa, Goto et al. 2004)
UDP-glucose 4-epimerase	R00291	UDP-glucose <=> UDP-D-galactose	C00029 <=> C00052	1	-Inf	Inf	ec:5.1.3.2	ro02058, ro03648, ro04260, ro06809		(Kanehisa, Goto et al. 2004)
sucrose glucohydrolase	R00801	Sucrose + H2O <=> D-Fructose + D-Glucose	C00089 + C00001 <=> C00095 + C00031	1	0	Inf	ec:3.2.1.20	ro01389, ro04274		(Kanehisa, Goto et al. 2004)
UDP-glucose:alpha-D-galactose-1-phosphate uridylyltransferase	R00955	UDP-glucose + alpha-D-Galactose 1-phosphate <=> D-Glucose 1-phosphate + UDP-D-galactose	C00029 + C00446 <=> C00103 + C00052	1	-Inf	Inf	ec:2.7.7.12	ro05491		(Kanehisa, Goto et al. 2004)
alpha-D-Glucose 1-phosphate 1,6-phosphomutase	R00959	D-Glucose 1-phosphate <=> alpha-D-Glucose 6-phosphate	C00103 <=> C00668	-1	-Inf	Inf	ec:5.4.2.2	ro06413		(Kanehisa, Goto et al. 2004)
ATP:D-galactose 1-phosphotransferase	R01092	ATP + D-Galactose <=> ADP + alpha-D-Galactose 1-phosphate	C00002 + C00124 <=> C00008 + C00446	1	0	Inf	ec:2.7.1.6	ro05490		(Kanehisa, Goto et al. 2004)
ATP:alpha-D-glucose 6-phosphotransferase	R01786	ATP + alpha-D-Glucose <=> ADP + alpha-D-Glucose 6-phosphate	C00002 + C00267 <=> C00008 + C00668	1	0	Inf	ec:2.7.1.2	ro01116, ro01359, ro04278, ro05185		(Kanehisa, Goto et al. 2004)
path:rha00053: Ascorbate and aldarate metabolism - Rhodococcus sp. RHA1
UDP-glucose:NAD+ 6-oxidoreductase	R00286	UDP-glucose + H2O + 2 NAD+ <=> UDP-glucuronate + 2 NADH + 2 H+	C00029 + C00001 + 2 C00003 <=> C00167 + 2 C00004 + 2 C00080	1	0	Inf	ec:1.1.1.22	ro05446, ro05455		(Kanehisa, Goto et al. 2004)
D-Glucarate hydro-lyase	R02752	D-Glucarate <=> 5-Dehydro-4-deoxy-D-glucarate + H2O	C00818 <=> C00679 + C00001	-1	-Inf	Inf	ec:4.2.1.40	ro03792, ro03934		(Kanehisa, Goto et al. 2004)
5-Dehydro-4-deoxy-D-glucarate tartronate-semialdehyde-lyase	R02754	5-Dehydro-4-deoxy-D-glucarate <=> Pyruvate + 2-Hydroxy-3-oxopropanoate	C00679 <=> C00022 + C01146	-1	-Inf	Inf	ec:4.1.2.20	ro10284		(Kanehisa, Goto et al. 2004)
D-Glucuronolactone:NAD+ oxidoreductase	R02957	D-Glucuronolactone + NAD+ + 2 H2O <=> D-Glucarate + NADH + H+	C02670 + C00003 + 2 C00001 <=> C00818 + C00004 + C00080	-1	-Inf	Inf	ec:1.2.1.3	ro00340, ro00395, ro00646, ro02498, ro03066, ro03790, ro03974, ro04375, ro04663, ro05244, ro06081, ro06111, ro06275, ro06678, ro07077, ro08090, ro08151, ro08917, ro10302, ro11056		(Kanehisa, Goto et al. 2004)
	R03277	2-Hydroxy-3-oxopropanoate + Pyruvate <=> 2-Dehydro-3-deoxy-D-glucarate	C01146 + C00022 <=> C03921	1	-Inf	Inf	ec:4.1.2.20	ro10284		(Kanehisa, Goto et al. 2004)
D-galactarate hydro-lyase	R05608	D-Galactarate <=> 5-Dehydro-4-deoxy-D-glucarate + H2O	C00879 <=> C00679 + C00001	-1	-Inf	Inf	ec:4.2.1.42	ro08847		(Kanehisa, Goto et al. 2004)
D-glucarate hydro-lyase	R08056	D-Glucarate <=> 2-Dehydro-3-deoxy-D-glucarate + H2O	C00818 <=> C03921 + C00001	-1	-Inf	Inf	ec:4.2.1.40	ro03792, ro03934		(Kanehisa, Goto et al. 2004)
path:rha00061: Fatty acid biosynthesis - Rhodococcus sp. RHA1
acetyl-CoA:[acyl-carrier-protein] S-acetyltransferase	R01624	Acetyl-CoA + Acyl-carrier protein <=> CoA + Acetyl-[acyl-carrier protein]	C00024 + C00229 <=> C00010 + C03939	1	0	Inf	ec:2.3.1.180	ro00057, ro00058, ro01257, ro02213		(Kanehisa, Goto et al. 2004)
Malonyl-CoA:[acyl-carrier-protein] S-malonyltransferase	R01626	Malonyl-CoA + Acyl-carrier protein <=> CoA + Malonyl-[acyl-carrier protein]	C00083 + C00229 <=> C00010 + C01209	1	0	Inf	ec:2.3.1.39	ro01199		(Kanehisa, Goto et al. 2004)
Oleoyl-[acyl-carrier protein] hydrolase	R01706	Hexadecanoyl-[acp] + H2O <=> Acyl-carrier protein + Hexadecanoic acid	C05764 + C00001 <=> C00229 + C00249	1	0	Inf				(Kanehisa, Goto et al. 2004)
Acyl-[acyl-carrier-protein]:malonyl-[acyl-carrier-protein] C-acyltransferase (decarboxylating)	R04355	Acetyl-[acyl-carrier protein] + Malonyl-[acyl-carrier protein] <=> Acetoacetyl-[acp] + CO2 + Acyl-carrier protein	C03939 + C01209 <=> C05744 + C00011 + C00229	1	0	Inf	ec:2.3.1.180	ro00057, ro00058, ro01257, ro02213		(Kanehisa, Goto et al. 2004)
biotin-carboxyl-carrier-protein:carbon-dioxide ligase (ADP-forming)	R04385	ATP + Holo-[carboxylase] + HCO3- <=> ADP + Orthophosphate + Carboxybiotin-carboxyl-carrier protein	C00002 + C06250 + C00288 <=> C00008 + C00009 + C04419	1	0	Inf	ec:6.3.4.14	ro03742, ro06096, ro06282, ro08921, ro10399		(Kanehisa, Goto et al. 2004)
Acetyl-CoA:carbon-dioxide ligase (ADP-forming)	R04386	Acetyl-CoA + Carboxybiotin-carboxyl-carrier protein <=> Malonyl-CoA + Holo-[carboxylase]	C00024 + C04419 <=> C00083 + C06250	1	-Inf	Inf	ec:6.4.1.2	ro02935, ro05011, ro10399		(Kanehisa, Goto et al. 2004)
(3R)-3-Hydroxybutanoyl-[acyl-carrier-protein] hydro-lyase	R04428	(3R)-3-Hydroxybutanoyl-[acyl-carrier protein] <=> But-2-enoyl-[acyl-carrier protein] + H2O	C04618 <=> C04246 + C00001	1	0	Inf				(Kanehisa, Goto et al. 2004)
Butyryl-[acyl-carrier protein]:malonyl-CoA C-acyltransferase(decarboxylating, oxoacyl- and enoyl-reducing)	R04429	Butyryl-[acp] + NAD+ <=> But-2-enoyl-[acyl-carrier protein] + NADH + H+	C05745 + C00003 <=> C04246 + C00004 + C00080	-1	0	Inf	ec:1.3.1.9	ro07214		(Kanehisa, Goto et al. 2004)
(3R)-3-Hydroxybutanoyl-[acyl-carrier protein]:NADP+ oxidoreductase	R04533	(3R)-3-Hydroxybutanoyl-[acyl-carrier protein] + NADP+ <=> Acetoacetyl-[acp] + NADPH + H+	C04618 + C00006 <=> C05744 + C00005 + C00080	-1	0	Inf	ec:1.1.1.100	ro00404, ro01501, ro01621, ro02340, ro02724, ro02726, ro02735, ro02844, ro03008, ro03028, ro03213, ro03214, ro04597, ro04695, ro04900, ro05199, ro05394, ro07213, ro08448, ro08469, ro08508, ro08631, ro11023, ro11162, ro11180		(Kanehisa, Goto et al. 2004)
(3R)-3-Hydroxydecanoyl-[acyl-carrier-protein]:NADP+ oxidoreductase	R04534	(3R)-3-Hydroxydecanoyl-[acyl-carrier protein] + NADP+ <=> 3-Oxodecanoyl-[acp] + NADPH	C04619 + C00006 <=> C05753 + C00005	-1	0	Inf	ec:1.1.1.100	ro00404, ro01501, ro01621, ro02340, ro02724, ro02726, ro02735, ro02844, ro03008, ro03028, ro03213, ro03214, ro04597, ro04695, ro04900, ro05199, ro05394, ro07213, ro08448, ro08469, ro08508, ro08631, ro11023, ro11162, ro11180		(Kanehisa, Goto et al. 2004)
(3R)-3-Hydroxybutanoyl-[acyl-carrier-protein] hydro-lyase	R04535	(3R)-3-Hydroxydecanoyl-[acyl-carrier protein] <=> trans-Dec-2-enoyl-[acp] + H2O	C04619 <=> C05754 + C00001	1	0	Inf				(Kanehisa, Goto et al. 2004)
(3R)-3-Hydroxyoctanoyl-[acyl-carrier-protein]:NADP+ oxidoreductase	R04536	(3R)-3-Hydroxyoctanoyl-[acyl-carrier protein] + NADP+ <=> 3-Oxooctanoyl-[acp] + NADPH + H+	C04620 + C00006 <=> C05750 + C00005 + C00080	-1	0	Inf	ec:1.1.1.100	ro00404, ro01501, ro01621, ro02340, ro02724, ro02726, ro02735, ro02844, ro03008, ro03028, ro03213, ro03214, ro04597, ro04695, ro04900, ro05199, ro05394, ro07213, ro08448, ro08469, ro08508, ro08631, ro11023, ro11162, ro11180		(Kanehisa, Goto et al. 2004)
(3R)-3-Hydroxybutanoyl-[acyl-carrier-protein] hydro-lyase; (3R)-3-Hydroxyoctanoyl-[acyl-carrier-protein] hydro-lyase	R04537	(3R)-3-Hydroxyoctanoyl-[acyl-carrier protein] <=> trans-Oct-2-enoyl-[acp] + H2O	C04620 <=> C05751 + C00001	1	0	Inf				(Kanehisa, Goto et al. 2004)
(3R)-3-Hydroxypalmitoyl-[acyl-carrier-protein]:NADP+ oxidoreductase	R04543	(3R)-3-Hydroxypalmitoyl-[acyl-carrier protein] + NADP+ <=> 3-Oxohexadecanoyl-[acp] + NADPH + H+	C04633 + C00006 <=> C05762 + C00005 + C00080	-1	0	Inf	ec:1.1.1.100	ro00404, ro01501, ro01621, ro02340, ro02724, ro02726, ro02735, ro02844, ro03008, ro03028, ro03213, ro03214, ro04597, ro04695, ro04900, ro05199, ro05394, ro07213, ro08448, ro08469, ro08508, ro08631, ro11023, ro11162, ro11180		(Kanehisa, Goto et al. 2004)
(3R)-3-Hydroxypalmitoyl-[acyl-carrier-protein] hydro-lyase	R04544	(3R)-3-Hydroxypalmitoyl-[acyl-carrier protein] <=> trans-Hexadec-2-enoyl-[acp] + H2O	C04633 <=> C05763 + C00001	1	0	Inf				(Kanehisa, Goto et al. 2004)
(3R)-3-Hydroxytetradecanoyl-[acyl-carrier-protein]:NADP+ oxidoreductase	R04566	(3R)-3-Hydroxytetradecanoyl-[acyl-carrier protein] + NADP+ <=> 3-Oxotetradecanoyl-[acp] + NADPH + H+	C04688 + C00006 <=> C05759 + C00005 + C00080	-1	0	Inf	ec:1.1.1.100	ro00404, ro01501, ro01621, ro02340, ro02724, ro02726, ro02735, ro02844, ro03008, ro03028, ro03213, ro03214, ro04597, ro04695, ro04900, ro05199, ro05394, ro07213, ro08448, ro08469, ro08508, ro08631, ro11023, ro11162, ro11180		(Kanehisa, Goto et al. 2004)
(3R)-3-Hydroxypalmitoyl-[acyl-carrier-protein] hydro-lyase	R04568	(3R)-3-Hydroxytetradecanoyl-[acyl-carrier protein] <=> trans-Tetradec-2-enoyl-[acp] + H2O	C04688 <=> C05760 + C00001	1	0	Inf				(Kanehisa, Goto et al. 2004)
Dodecanoyl-[acyl-carrier protein]:malonyl-CoA C-acyltransferase(decarboxylating, oxoacyl- and enoyl-reducing)	R04724	Dodecanoyl-[acyl-carrier protein] + NAD+ <=> trans-Dodec-2-enoyl-[acp] + NADH + H+	C05223 + C00003 <=> C05758 + C00004 + C00080	-1	0	Inf	ec:1.3.1.9	ro07214		(Kanehisa, Goto et al. 2004)
dodecanoyl-[acyl-carrier-protein]:malonyl-[acyl-carrier-protein] C-acyltransferase (decarboxylating)	R04726	Dodecanoyl-[acyl-carrier protein] + Malonyl-[acyl-carrier protein] <=> 3-Oxotetradecanoyl-[acp] + CO2 + Acyl-carrier protein	C05223 + C01209 <=> C05759 + C00011 + C00229	1	0	Inf	ec:2.3.1.180	ro00057, ro00058, ro01257, ro02213		(Kanehisa, Goto et al. 2004)
butyryl-[acyl-carrier protein]:malonyl-[acyl-carrier-protein] C-acyltransferase (decarboxylating)	R04952	Butyryl-[acp] + Malonyl-[acyl-carrier protein] <=> 3-Oxohexanoyl-[acp] + CO2 + Acyl-carrier protein	C05745 + C01209 <=> C05746 + C00011 + C00229	1	0	Inf	ec:2.3.1.180	ro00057, ro00058, ro01257, ro02213		(Kanehisa, Goto et al. 2004)
(3R)-3-Hydroxyhexanoyl-[acyl-carrier-protein]:NADP+ oxidoreductase	R04953	(R)-3-Hydroxyhexanoyl-[acp] + NADP+ <=> 3-Oxohexanoyl-[acp] + NADPH + H+	C05747 + C00006 <=> C05746 + C00005 + C00080	-1	0	Inf	ec:1.1.1.100	ro00404, ro01501, ro01621, ro02340, ro02724, ro02726, ro02735, ro02844, ro03008, ro03028, ro03213, ro03214, ro04597, ro04695, ro04900, ro05199, ro05394, ro07213, ro08448, ro08469, ro08508, ro08631, ro11023, ro11162, ro11180		(Kanehisa, Goto et al. 2004)
(3R)-3-Hydroxybutanoyl-[acyl-carrier-protein] hydro-lyase	R04954	(R)-3-Hydroxyhexanoyl-[acp] <=> trans-Hex-2-enoyl-[acp] + H2O	C05747 <=> C05748 + C00001	1	0	Inf				(Kanehisa, Goto et al. 2004)
Hexanoyl-[acyl-carrier protein]:malonyl-CoA C-acyltransferase(decarboxylating, oxoacyl- and enoyl-reducing)	R04955	Hexanoyl-[acp] + NAD+ <=> trans-Hex-2-enoyl-[acp] + NADH + H+	C05749 + C00003 <=> C05748 + C00004 + C00080	-1	0	Inf	ec:1.3.1.9	ro07214		(Kanehisa, Goto et al. 2004)
hexanoyl-[acyl-carrier protein]:malonyl-[acyl-carrier-protein] C-acyltransferase (decarboxylating)	R04957	Hexanoyl-[acp] + Malonyl-[acyl-carrier protein] <=> 3-Oxooctanoyl-[acp] + CO2 + Acyl-carrier protein	C05749 + C01209 <=> C05750 + C00011 + C00229	1	0	Inf	ec:2.3.1.180	ro00057, ro00058, ro01257, ro02213		(Kanehisa, Goto et al. 2004)
Octanoyl-[acyl-carrier protein]:malonyl-CoA C-acyltransferase(decarboxylating, oxoacyl- and enoyl-reducing)	R04958	Octanoyl-[acp] + NAD+ <=> trans-Oct-2-enoyl-[acp] + NADH + H+	C05752 + C00003 <=> C05751 + C00004 + C00080	-1	0	Inf	ec:1.3.1.9	ro07214		(Kanehisa, Goto et al. 2004)
Octanoyl-[acyl-carrier protein]:malonyl-[acyl-carrier-protein] C-acyltransferase (decarboxylating)	R04960	Octanoyl-[acp] + Malonyl-[acyl-carrier protein] <=> 3-Oxodecanoyl-[acp] + CO2 + Acyl-carrier protein	C05752 + C01209 <=> C05753 + C00011 + C00229	1	0	Inf	ec:2.3.1.180	ro00057, ro00058, ro01257, ro02213		(Kanehisa, Goto et al. 2004)
Decanoyl-[acyl-carrier protein]:malonyl-CoA C-acyltransferase(decarboxylating, oxoacyl- and enoyl-reducing)	R04961	Decanoyl-[acp] + NAD+ <=> trans-Dec-2-enoyl-[acp] + NADH + H+	C05755 + C00003 <=> C05754 + C00004 + C00080	-1	0	Inf	ec:1.3.1.9	ro07214		(Kanehisa, Goto et al. 2004)
Decanoyl-[acyl-carrier protein]:malonyl-[acyl-carrier-protein] C-acyltransferase (decarboxylating)	R04963	Decanoyl-[acp] + Malonyl-[acyl-carrier protein] <=> 3-Oxododecanoyl-[acp] + CO2 + Acyl-carrier protein	C05755 + C01209 <=> C05756 + C00011 + C00229	1	0	Inf	ec:2.3.1.180	ro00057, ro00058, ro01257, ro02213		(Kanehisa, Goto et al. 2004)
(3R)-3-Hydroxydodecanoyl-[acyl-carrier-protein]:NADP+ oxidoreductase	R04964	(R)-3-Hydroxydodecanoyl-[acp] + NADP+ <=> 3-Oxododecanoyl-[acp] + NADPH + H+	C05757 + C00006 <=> C05756 + C00005 + C00080	-1	0	Inf	ec:1.1.1.100	ro00404, ro01501, ro01621, ro02340, ro02724, ro02726, ro02735, ro02844, ro03008, ro03028, ro03213, ro03214, ro04597, ro04695, ro04900, ro05199, ro05394, ro07213, ro08448, ro08469, ro08508, ro08631, ro11023, ro11162, ro11180		(Kanehisa, Goto et al. 2004)
(3R)-3-Hydroxybutanoyl-[acyl-carrier-protein] hydro-lyase	R04965	(R)-3-Hydroxydodecanoyl-[acp] <=> trans-Dodec-2-enoyl-[acp] + H2O	C05757 <=> C05758 + C00001	1	0	Inf				(Kanehisa, Goto et al. 2004)
Tetradecanoyl-[acyl-carrier protein]:malonyl-CoA C-acyltransferase(decarboxylating, oxoacyl- and enoyl-reducing)	R04966	Tetradecanoyl-[acp] + NAD+ <=> trans-Tetradec-2-enoyl-[acp] + NADH + H+	C05761 + C00003 <=> C05760 + C00004 + C00080	-1	0	Inf	ec:1.3.1.9	ro07214		(Kanehisa, Goto et al. 2004)
Tetradecanoyl-[acyl-carrier protein]:malonyl-[acyl-carrier-protein] C-acyltransferase (decarboxylating)	R04968	Tetradecanoyl-[acp] + Malonyl-[acyl-carrier protein] <=> 3-Oxohexadecanoyl-[acp] + CO2 + Acyl-carrier protein	C05761 + C01209 <=> C05762 + C00011 + C00229	1	0	Inf	ec:2.3.1.180	ro00057, ro00058, ro01257, ro02213		(Kanehisa, Goto et al. 2004)
Hexadecanoyl-[acyl-carrier protein]:malonyl-CoA C-acyltransferase(decarboxylating, oxoacyl- and enoyl-reducing)	R04969	Hexadecanoyl-[acp] + NAD+ <=> trans-Hexadec-2-enoyl-[acp] + NADH + H+	C05764 + C00003 <=> C05763 + C00004 + C00080	-1	0	Inf	ec:1.3.1.9	ro07214		(Kanehisa, Goto et al. 2004)
	R07762	Hexadecanoyl-[acp] + Malonyl-[acyl-carrier protein] <=> 3-Oxostearoyl-[acp] + Acyl-carrier protein + CO2	C05764 + C01209 <=> C16219 + C00229 + C00011	1	0	Inf				(Kanehisa, Goto et al. 2004)
	R07763	3-Oxostearoyl-[acp] + NADPH + H+ <=> 3-Hydroxyoctadecanoyl-[acp] + NADP+	C16219 + C00005 + C00080 <=> C16220 + C00006	1	0	Inf	ec:1.1.1.100	ro00404, ro01501, ro01621, ro02340, ro02724, ro02726, ro02735, ro02844, ro03008, ro03028, ro03213, ro03214, ro04597, ro04695, ro04900, ro05199, ro05394, ro07213, ro08448, ro08469, ro08508, ro08631, ro11023, ro11162, ro11180		(Kanehisa, Goto et al. 2004)
	R07764	3-Hydroxyoctadecanoyl-[acp] <=> (2E)-Octadecenoyl-[acp] + H2O	C16220 <=> C16221 + C00001	1	0	Inf				(Kanehisa, Goto et al. 2004)
	R07765	(2E)-Octadecenoyl-[acp] + NADH + H+ <=> Octadecanoyl-[acyl-carrier protein] + NAD+	C16221 + C00004 + C00080 <=> C04088 + C00003	1	0	Inf				(Kanehisa, Goto et al. 2004)
	R08163	Octadecanoyl-[acyl-carrier protein] + H2O <=> Acyl-carrier protein + Octadecanoic acid	C04088 + C00001 <=> C00229 + C01530	1	0	Inf				(Kanehisa, Goto et al. 2004)
path:rha00071: Fatty acid metabolism - Rhodococcus sp. RHA1
Acetyl-CoA:acetyl-CoA C-acetyltransferase	R00238	2 Acetyl-CoA <=> CoA + Acetoacetyl-CoA	2 C00024 <=> C00010 + C00332	1	-Inf	Inf	ec:2.3.1.9	ro00399, ro01340, ro01455, ro01623, ro01876, ro02517, ro02734, ro03022, ro03024, ro03391, ro03460, ro03892, ro04204, ro04599, ro04678, ro04683, ro05200, ro05257, ro05686, ro05815, ro05841, ro06115, ro08871		(Kanehisa, Goto et al. 2004)
Butanoyl-CoA:oxygen 2-oxidoreductase	R01175	Butanoyl-CoA + FAD <=> FADH2 + Crotonoyl-CoA	C00136 + C00016 <=> C01352 + C00877	1	0	Inf	ec:1.3.3.6	ro02047		(Kanehisa, Goto et al. 2004)
							ec:1.3.99.2	ro02521, ro03348, ro03612, ro03878, ro05203, ro06400
							ec:1.3.99.3	ro01504, ro01875, ro01932, ro02214, ro02297, ro02341, ro02696, ro03059, ro03093, ro03965, ro04596, ro04636, ro04692, ro04693, ro04748, ro04754, ro05247, ro05713, ro05756, ro05827, ro05896, ro06399, ro06629, ro06682, ro07119, ro08438, ro09029, ro10128, ro10306, ro10307, ro10357
butanoyl-CoA:acetyl-CoA C-butanoyltransferase	R01177	Acetyl-CoA + Butanoyl-CoA <=> CoA + 3-Oxohexanoyl-CoA	C00024 + C00136 <=> C00010 + C05269	-1	-Inf	Inf	ec:2.3.1.16	ro02294, ro05543, ro06853, ro10318, ro11185		(Kanehisa, Goto et al. 2004)
							ec:2.3.1.9	ro00399, ro01340, ro01455, ro01623, ro01876, ro02517, ro02734, ro03022, ro03024, ro03391, ro03460, ro03892, ro04204, ro04599, ro04678, ro04683, ro05200, ro05257, ro05686, ro05815, ro05841, ro06115, ro08871
Palmitoyl-CoA:oxygen 2-oxidoreductase	R01279	Palmitoyl-CoA + FAD <=> trans-Hexadec-2-enoyl-CoA + FADH2	C00154 + C00016 <=> C05272 + C01352	1	0	Inf	ec:1.3.3.6	ro02047		(Kanehisa, Goto et al. 2004)
							ec:1.3.99.13	ro00550, ro02345, ro02627, ro02715, ro02754, ro03954, ro05132, ro06787, ro08138
							ec:1.3.99.3	ro01504, ro01875, ro01932, ro02214, ro02297, ro02341, ro02696, ro03059, ro03093, ro03965, ro04596, ro04636, ro04692, ro04693, ro04748, ro04754, ro05247, ro05713, ro05756, ro05827, ro05896, ro06399, ro06629, ro06682, ro07119, ro08438, ro09029, ro10128, ro10306, ro10307, ro10357
Palmitate:CoA ligase (AMP-forming)	R01280	ATP + Hexadecanoic acid + CoA <=> AMP + Palmitoyl-CoA + Diphosphate	C00002 + C00249 + C00010 <=> C00020 + C00154 + C00013	1	0	Inf	ec:6.2.1.3	ro01121, ro01496, ro01533, ro01899, ro03009, ro03747, ro03779, ro04492, ro06034, ro06989, ro08945, ro10229, ro10297		(Kanehisa, Goto et al. 2004)
(S)-3-Hydroxybutanoyl-CoA:NAD+ oxidoreductase	R01975	(S)-3-Hydroxybutanoyl-CoA + NAD+ <=> Acetoacetyl-CoA + NADH + H+	C01144 + C00003 <=> C00332 + C00004 + C00080	1	-Inf	Inf	ec:1.1.1.35	ro04205		(Kanehisa, Goto et al. 2004)
Glutaryl-CoA:(acceptor) 2,3-oxidoreductase (decarboxylating)	R02487	Glutaryl-CoA + FAD <=> FADH2 + Crotonoyl-CoA + CO2	C00527 + C00016 <=> C01352 + C00877 + C00011	1	0	Inf	ec:1.3.99.7	ro02304		(Kanehisa, Goto et al. 2004)
(S)-3-Hydroxybutanoyl-CoA hydro-lyase	R03026	(S)-3-Hydroxybutanoyl-CoA <=> Crotonoyl-CoA + H2O	C01144 <=> C00877 + C00001	-1	-Inf	Inf	ec:4.2.1.17	ro00085, ro00401, ro01505, ro01538, ro01540, ro01928, ro01936, ro02286, ro02289, ro02308, ro02669, ro02688, ro02697, ro02707, ro02860, ro02862, ro03070, ro03243, ro03948, ro03957, ro04094, ro04205, ro04249, ro04252, ro04398, ro04594, ro04652, ro04688, ro05033, ro05401, ro06025, ro06118, ro06453, ro06513, ro06681, ro06695, ro07067, ro07071, ro07072, ro08039, ro08049, ro08144, ro08870, ro08944, ro0…		(Kanehisa, Goto et al. 2004)
(S)-3-Hydroxybutanoyl-CoA 3-epimerase	R03276	(S)-3-Hydroxybutanoyl-CoA <=> (R)-3-Hydroxybutanoyl-CoA	C01144 <=> C03561	1	-Inf	Inf	ec:5.1.2.3	ro04205		(Kanehisa, Goto et al. 2004)
Octanoyl-CoA:oxygen 2-oxidoreductase	R03777	Octanoyl-CoA + FAD <=> trans-Oct-2-enoyl-CoA + FADH2	C01944 + C00016 <=> C05276 + C01352	1	0	Inf	ec:1.3.3.6	ro02047		(Kanehisa, Goto et al. 2004)
							ec:1.3.99.13	ro00550, ro02345, ro02627, ro02715, ro02754, ro03954, ro05132, ro06787, ro08138
							ec:1.3.99.3	ro01504, ro01875, ro01932, ro02214, ro02297, ro02341, ro02696, ro03059, ro03093, ro03965, ro04596, ro04636, ro04692, ro04693, ro04748, ro04754, ro05247, ro05713, ro05756, ro05827, ro05896, ro06399, ro06629, ro06682, ro07119, ro08438, ro09029, ro10128, ro10306, ro10307, ro10357
Octanoyl-CoA:acetyl-CoA C-acyltransferase	R03778	Octanoyl-CoA + Acetyl-CoA <=> CoA + 3-Oxodecanoyl-CoA	C01944 + C00024 <=> C00010 + C05265	-1	-Inf	Inf	ec:2.3.1.16	ro02294, ro05543, ro06853, ro10318, ro11185		(Kanehisa, Goto et al. 2004)
Lauroyl-CoA:(acceptor) 2,3-oxidoreductase	R03857	Lauroyl-CoA + FAD <=> 2-trans-Dodecenoyl-CoA + FADH2	C01832 + C00016 <=> C03221 + C01352	1	0	Inf	ec:1.3.3.6	ro02047		(Kanehisa, Goto et al. 2004)
							ec:1.3.99.13	ro00550, ro02345, ro02627, ro02715, ro02754, ro03954, ro05132, ro06787, ro08138
							ec:1.3.99.3	ro01504, ro01875, ro01932, ro02214, ro02297, ro02341, ro02696, ro03059, ro03093, ro03965, ro04596, ro04636, ro04692, ro04693, ro04748, ro04754, ro05247, ro05713, ro05756, ro05827, ro05896, ro06399, ro06629, ro06682, ro07119, ro08438, ro09029, ro10128, ro10306, ro10307, ro10357
Lauroyl-CoA:acetyl-CoA C-acyltransferase	R03858	Lauroyl-CoA + Acetyl-CoA <=> CoA + 3-Oxotetradecanoyl-CoA	C01832 + C00024 <=> C00010 + C05261	-1	-Inf	Inf	ec:2.3.1.16	ro02294, ro05543, ro06853, ro10318, ro11185		(Kanehisa, Goto et al. 2004)
Tetradecanoyl-CoA:(acceptor) 2,3-oxidoreductase	R03990	Tetradecanoyl-CoA + FAD <=> trans-Tetradec-2-enoyl-CoA + FADH2	C02593 + C00016 <=> C05273 + C01352	1	0	Inf	ec:1.3.3.6	ro02047		(Kanehisa, Goto et al. 2004)
							ec:1.3.99.13	ro00550, ro02345, ro02627, ro02715, ro02754, ro03954, ro05132, ro06787, ro08138
							ec:1.3.99.3	ro01504, ro01875, ro01932, ro02214, ro02297, ro02341, ro02696, ro03059, ro03093, ro03965, ro04596, ro04636, ro04692, ro04693, ro04748, ro04754, ro05247, ro05713, ro05756, ro05827, ro05896, ro06399, ro06629, ro06682, ro07119, ro08438, ro09029, ro10128, ro10306, ro10307, ro10357
myristoyl-CoA:acetylCoA C-myristoyltransferase	R03991	Tetradecanoyl-CoA + Acetyl-CoA <=> CoA + 3-Oxopalmitoyl-CoA	C02593 + C00024 <=> C00010 + C05259	-1	-Inf	Inf	ec:2.3.1.16	ro02294, ro05543, ro06853, ro10318, ro11185		(Kanehisa, Goto et al. 2004)
(S)-3-Hydroxydodecanoyl-CoA hydro-lyase	R04170	(S)-3-Hydroxydodecanoyl-CoA <=> 2-trans-Dodecenoyl-CoA + H2O	C05262 <=> C03221 + C00001	-1	-Inf	Inf	ec:4.2.1.17	ro00085, ro00401, ro01505, ro01538, ro01540, ro01928, ro01936, ro02286, ro02289, ro02308, ro02669, ro02688, ro02697, ro02707, ro02860, ro02862, ro03070, ro03243, ro03948, ro03957, ro04094, ro04205, ro04249, ro04252, ro04398, ro04594, ro04652, ro04688, ro05033, ro05401, ro06025, ro06118, ro06453, ro06513, ro06681, ro06695, ro07067, ro07071, ro07072, ro08039, ro08049, ro08144, ro08870, ro08944, ro0…		(Kanehisa, Goto et al. 2004)
(S)-3-Hydroxyhexadecanoyl-CoA:NAD+ oxidoreductase	R04737	(S)-3-Hydroxyhexadecanoyl-CoA + NAD+ <=> 3-Oxopalmitoyl-CoA + NADH + H+	C05258 + C00003 <=> C05259 + C00004 + C00080	1	-Inf	Inf	ec:1.1.1.35	ro04205		(Kanehisa, Goto et al. 2004)
(S)-3-Hydroxyhexadecanoyl-CoA hydro-lyase	R04738	(S)-3-Hydroxyhexadecanoyl-CoA <=> trans-Hexadec-2-enoyl-CoA + H2O	C05258 <=> C05272 + C00001	-1	-Inf	Inf	ec:4.2.1.17	ro00085, ro00401, ro01505, ro01538, ro01540, ro01928, ro01936, ro02286, ro02289, ro02308, ro02669, ro02688, ro02697, ro02707, ro02860, ro02862, ro03070, ro03243, ro03948, ro03957, ro04094, ro04205, ro04249, ro04252, ro04398, ro04594, ro04652, ro04688, ro05033, ro05401, ro06025, ro06118, ro06453, ro06513, ro06681, ro06695, ro07067, ro07071, ro07072, ro08039, ro08049, ro08144, ro08870, ro08944, ro0…		(Kanehisa, Goto et al. 2004)
(S)-3-Hydroxytetradecanoyl-CoA:NAD+ oxidoreductase	R04739	(S)-3-Hydroxytetradecanoyl-CoA + NAD+ <=> 3-Oxotetradecanoyl-CoA + NADH	C05260 + C00003 <=> C05261 + C00004	1	-Inf	Inf	ec:1.1.1.35	ro04205		(Kanehisa, Goto et al. 2004)
(S)-3-Hydroxytetradecanoyl-CoA hydro-lyase	R04740	(S)-3-Hydroxytetradecanoyl-CoA <=> trans-Tetradec-2-enoyl-CoA + H2O	C05260 <=> C05273 + C00001	-1	-Inf	Inf	ec:4.2.1.17	ro00085, ro00401, ro01505, ro01538, ro01540, ro01928, ro01936, ro02286, ro02289, ro02308, ro02669, ro02688, ro02697, ro02707, ro02860, ro02862, ro03070, ro03243, ro03948, ro03957, ro04094, ro04205, ro04249, ro04252, ro04398, ro04594, ro04652, ro04688, ro05033, ro05401, ro06025, ro06118, ro06453, ro06513, ro06681, ro06695, ro07067, ro07071, ro07072, ro08039, ro08049, ro08144, ro08870, ro08944, ro0…		(Kanehisa, Goto et al. 2004)
(S)-3-hydroxydodecanoyl-CoA:NAD+ oxidoreductase	R04741	(S)-3-Hydroxydodecanoyl-CoA + NAD+ <=> 3-Oxododecanoyl-CoA + NADH + H+	C05262 + C00003 <=> C05263 + C00004 + C00080	1	-Inf	Inf	ec:1.1.1.35	ro04205		(Kanehisa, Goto et al. 2004)
Decanoyl-CoA:acetyl-CoA C-acyltransferase	R04742	Decanoyl-CoA + Acetyl-CoA <=> CoA + 3-Oxododecanoyl-CoA	C05274 + C00024 <=> C00010 + C05263	-1	-Inf	Inf	ec:2.3.1.16	ro02294, ro05543, ro06853, ro10318, ro11185		(Kanehisa, Goto et al. 2004)
(S)-hydroxydecanoyl-CoA:NAD+ oxidoreductase	R04743	(S)-Hydroxydecanoyl-CoA + NAD+ <=> 3-Oxodecanoyl-CoA + NADH + H+	C05264 + C00003 <=> C05265 + C00004 + C00080	1	-Inf	Inf	ec:1.1.1.35	ro04205		(Kanehisa, Goto et al. 2004)
(S)-Hydroxydecanoyl-CoA hydro-lyase	R04744	(S)-Hydroxydecanoyl-CoA <=> trans-Dec-2-enoyl-CoA + H2O	C05264 <=> C05275 + C00001	-1	-Inf	Inf	ec:4.2.1.17	ro00085, ro00401, ro01505, ro01538, ro01540, ro01928, ro01936, ro02286, ro02289, ro02308, ro02669, ro02688, ro02697, ro02707, ro02860, ro02862, ro03070, ro03243, ro03948, ro03957, ro04094, ro04205, ro04249, ro04252, ro04398, ro04594, ro04652, ro04688, ro05033, ro05401, ro06025, ro06118, ro06453, ro06513, ro06681, ro06695, ro07067, ro07071, ro07072, ro08039, ro08049, ro08144, ro08870, ro08944, ro0…		(Kanehisa, Goto et al. 2004)
(S)-hydroxyoctanoyl-CoA:NAD+ oxidoreductase	R04745	(S)-Hydroxyoctanoyl-CoA + NAD+ <=> 3-Oxooctanoyl-CoA + NADH + H+	C05266 + C00003 <=> C05267 + C00004 + C00080	1	-Inf	Inf	ec:1.1.1.35	ro04205		(Kanehisa, Goto et al. 2004)
(S)-Hydroxyoctanoyl-CoA hydro-lyase	R04746	(S)-Hydroxyoctanoyl-CoA <=> trans-Oct-2-enoyl-CoA + H2O	C05266 <=> C05276 + C00001	-1	-Inf	Inf	ec:4.2.1.17	ro00085, ro00401, ro01505, ro01538, ro01540, ro01928, ro01936, ro02286, ro02289, ro02308, ro02669, ro02688, ro02697, ro02707, ro02860, ro02862, ro03070, ro03243, ro03948, ro03957, ro04094, ro04205, ro04249, ro04252, ro04398, ro04594, ro04652, ro04688, ro05033, ro05401, ro06025, ro06118, ro06453, ro06513, ro06681, ro06695, ro07067, ro07071, ro07072, ro08039, ro08049, ro08144, ro08870, ro08944, ro0…		(Kanehisa, Goto et al. 2004)
Hexanoyl-CoA:acetyl-CoA C-acyltransferase	R04747	Hexanoyl-CoA + Acetyl-CoA <=> CoA + 3-Oxooctanoyl-CoA	C05270 + C00024 <=> C00010 + C05267	-1	-Inf	Inf	ec:2.3.1.16	ro02294, ro05543, ro06853, ro10318, ro11185		(Kanehisa, Goto et al. 2004)
(S)-hydroxyhexanoyl-CoA:NAD+ oxidoreductase	R04748	(S)-Hydroxyhexanoyl-CoA + NAD+ <=> 3-Oxohexanoyl-CoA + NADH + H+	C05268 + C00003 <=> C05269 + C00004 + C00080	1	-Inf	Inf	ec:1.1.1.35	ro04205		(Kanehisa, Goto et al. 2004)
(S)-Hydroxyhexanoyl-CoA hydro-lyase	R04749	(S)-Hydroxyhexanoyl-CoA <=> trans-Hex-2-enoyl-CoA + H2O	C05268 <=> C05271 + C00001	-1	-Inf	Inf	ec:4.2.1.17	ro00085, ro00401, ro01505, ro01538, ro01540, ro01928, ro01936, ro02286, ro02289, ro02308, ro02669, ro02688, ro02697, ro02707, ro02860, ro02862, ro03070, ro03243, ro03948, ro03957, ro04094, ro04205, ro04249, ro04252, ro04398, ro04594, ro04652, ro04688, ro05033, ro05401, ro06025, ro06118, ro06453, ro06513, ro06681, ro06695, ro07067, ro07071, ro07072, ro08039, ro08049, ro08144, ro08870, ro08944, ro0…		(Kanehisa, Goto et al. 2004)
Hexanoyl-CoA:(acceptor) 2,3-oxidoreductase	R04751	Hexanoyl-CoA + FAD <=> trans-Hex-2-enoyl-CoA + FADH2	C05270 + C00016 <=> C05271 + C01352	1	0	Inf	ec:1.3.3.6	ro02047		(Kanehisa, Goto et al. 2004)
							ec:1.3.99.13	ro00550, ro02345, ro02627, ro02715, ro02754, ro03954, ro05132, ro06787, ro08138
							ec:1.3.99.2	ro02521, ro03348, ro03612, ro03878, ro05203, ro06400
							ec:1.3.99.3	ro01504, ro01875, ro01932, ro02214, ro02297, ro02341, ro02696, ro03059, ro03093, ro03965, ro04596, ro04636, ro04692, ro04693, ro04748, ro04754, ro05247, ro05713, ro05756, ro05827, ro05896, ro06399, ro06629, ro06682, ro07119, ro08438, ro09029, ro10128, ro10306, ro10307, ro10357
Decanoyl-CoA:(acceptor) 2,3-oxidoreductase	R04754	Decanoyl-CoA + FAD <=> trans-Dec-2-enoyl-CoA + FADH2	C05274 + C00016 <=> C05275 + C01352	1	0	Inf	ec:1.3.3.6	ro02047		(Kanehisa, Goto et al. 2004)
							ec:1.3.99.13	ro00550, ro02345, ro02627, ro02715, ro02754, ro03954, ro05132, ro06787, ro08138
							ec:1.3.99.3	ro01504, ro01875, ro01932, ro02214, ro02297, ro02341, ro02696, ro03059, ro03093, ro03965, ro04596, ro04636, ro04692, ro04693, ro04748, ro04754, ro05247, ro05713, ro05756, ro05827, ro05896, ro06399, ro06629, ro06682, ro07119, ro08438, ro09029, ro10128, ro10306, ro10307, ro10357
path:rha00072: Synthesis and degradation of ketone bodies - Rhodococcus sp. RHA1
Acetyl-CoA:acetyl-CoA C-acetyltransferase	R00238	2 Acetyl-CoA <=> CoA + Acetoacetyl-CoA	2 C00024 <=> C00010 + C00332	1	-Inf	Inf	ec:2.3.1.9	ro00399, ro01340, ro01455, ro01623, ro01876, ro02517, ro02734, ro03022, ro03024, ro03391, ro03460, ro03892, ro04204, ro04599, ro04678, ro04683, ro05200, ro05257, ro05686, ro05815, ro05841, ro06115, ro08871		(Kanehisa, Goto et al. 2004)
succinyl-CoA:acetoacetate CoA-transferase	R00410	Succinyl-CoA + Acetoacetate <=> Succinate + Acetoacetyl-CoA	C00091 + C00164 <=> C00042 + C00332	1	0	Inf	ec:2.8.3.5	ro01333, ro01334, ro03780, ro03781, ro03893, ro03894		(Kanehisa, Goto et al. 2004)
(S)-3-hydroxy-3-methylglutaryl-CoA acetoacetate-lyase (acetyl-CoA-forming)	R01360	(S)-3-Hydroxy-3-methylglutaryl-CoA <=> Acetyl-CoA + Acetoacetate	C00356 <=> C00024 + C00164	1	-Inf	Inf	ec:4.1.3.4	ro04924, ro05078		(Kanehisa, Goto et al. 2004)
(R)-3-Hydroxybutanoate:NAD+ oxidoreductase	R01361	(R)-3-Hydroxybutanoate + NAD+ <=> Acetoacetate + NADH + H+	C01089 + C00003 <=> C00164 + C00004 + C00080	1	-Inf	Inf	ec:1.1.1.30	ro04778		(Kanehisa, Goto et al. 2004)
Acetoacetate carboxy-lyase (acetone-forming)	R01366	Acetoacetate <=> Acetone + CO2	C00164 <=> C00207 + C00011	-1	-Inf	Inf	ec:4.1.1.4	ro08625		(Kanehisa, Goto et al. 2004)
path:rha00130: Ubiquinone and other terpenoid-quinone biosynthesis - Rhodococcus sp. RHA1
4-Hydroxybenzoyl-CoA hydrolase	R01301	4-Hydroxybenzoyl-CoA + H2O <=> 4-Hydroxybenzoate + CoA	C02949 + C00001 <=> C00156 + C00010	1	-Inf	Inf	ec:3.1.2.23	ro02376		(Kanehisa, Goto et al. 2004)
chorismate hydroxymutase	R01717	Chorismate <=> Isochorismate	C00251 <=> C00885	1	-Inf	Inf	ec:5.4.4.2	ro04795, ro05194		(Kanehisa, Goto et al. 2004)
4-Hydroxyphenylpyruvate:oxygen oxidoreductase (hydroxylating,decarboxylating)	R02521	3-(4-Hydroxyphenyl)pyruvate + Oxygen <=> Homogentisate + CO2	C01179 + C00007 <=> C00544 + C00011	1	0	Inf	ec:1.13.11.27	ro01367, ro02040, ro03041, ro03170, ro05074		(Kanehisa, Goto et al. 2004)
O-Succinylbenzoate:CoA ligase (AMP-forming)	R04030	ATP + 2-Succinylbenzoate + CoA <=> AMP + Diphosphate + 2-Succinylbenzoyl-CoA	C00002 + C02730 + C00010 <=> C00020 + C00013 + C03160	1	0	Inf	ec:6.2.1.26	ro02011		(Kanehisa, Goto et al. 2004)
	R04031	2-Succinylbenzoate + H2O <=> (1R,6R)-6-Hydroxy-2-succinylcyclohexa-2,4-diene-1-carboxylate	C02730 + C00001 <=> C05817	-1	0	Inf	ec:4.2.1.113	ro02001		(Kanehisa, Goto et al. 2004)
	R04988	2-Octaprenyl-6-hydroxyphenol + S-Adenosyl-L-methionine <=> 2-Octaprenyl-6-methoxyphenol + S-Adenosyl-L-homocysteine	C05811 + C00019 <=> C05812 + C00021	1	-Inf	Inf				(Kanehisa, Goto et al. 2004)
UDP-L-rhamnose:flavonol-3-O-D-glucoside L-rhamnosyltransferase	R04990	2-Octaprenyl-6-methoxy-1,4-benzoquinone + S-Adenosyl-L-methionine <=> 2-Octaprenyl-3-methyl-6-methoxy-1,4-benzoquinone + S-Adenosyl-L-homocysteine	C05813 + C00019 <=> C05814 + C00021	1	-Inf	Inf				(Kanehisa, Goto et al. 2004)
	R04993	2-Demethylmenaquinone + S-Adenosyl-L-methionine <=> Menaquinone + S-Adenosyl-L-homocysteine	C05818 + C00019 <=> C00828 + C00021	1	0	Inf				(Kanehisa, Goto et al. 2004)
	R05614	2-Octaprenyl-3-methyl-5-hydroxy-6-methoxy-1,4-benzoquinone + S-Adenosyl-L-methionine <=> Ubiquinone-8 + S-Adenosyl-L-homocysteine	C05815 + C00019 <=> C17569 + C00021	1	-Inf	Inf	ec:2.1.1.64	ro05098, ro06461, ro07034		(Kanehisa, Goto et al. 2004)
	R05617	1,4-Dihydroxy-2-naphthoate + all-trans-Octaprenyl diphosphate <=> 2-Demethylmenaquinone + Diphosphate + CO2	C03657 + C04146 <=> C05818 + C00013 + C00011	1	0	Inf	ec:2.5.1.74	ro02021		(Kanehisa, Goto et al. 2004)
	R06858	1,4-Dihydroxy-2-naphthoate + Phytyl diphosphate <=> 2-Phytyl-1,4-naphthoquinone + CO2 + Diphosphate	C03657 + C05427 <=> C13309 + C00011 + C00013	1	0	Inf	ec:2.5.1.74	ro02021		(Kanehisa, Goto et al. 2004)
	R06859	2-Phytyl-1,4-naphthoquinone + S-Adenosyl-L-methionine <=> Phylloquinone + S-Adenosyl-L-homocysteine	C13309 + C00019 <=> C02059 + C00021	1	0	Inf				(Kanehisa, Goto et al. 2004)
	R07263	2-Succinylbenzoyl-CoA <=> 1,4-Dihydroxy-2-naphthoyl-CoA + H2O	C03160 <=> C15547 + C00001	1	-Inf	Inf	ec:4.1.3.36	ro02003, ro02630, ro11181		(Kanehisa, Goto et al. 2004)
2-succinyl-5-enolpyruvyl-6-hydroxy-3-cyclohexene-1-carboxylate synthase	R08165	Isochorismate + 2-Oxoglutarate <=> 2-Succinyl-5-enolpyruvyl-6-hydroxy-3-cyclohexene-1-carboxylate + CO2	C00885 + C00026 <=> C16519 + C00011	1	0	Inf	ec:2.2.1.9	ro01997		(Kanehisa, Goto et al. 2004)
path:rha00230: Purine metabolism - Rhodococcus sp. RHA1
ATP diphosphate-lyase (cyclizing; 3',5'-cyclic-AMP-forming)	R00089	ATP <=> 3',5'-Cyclic AMP + Diphosphate	C00002 <=> C00575 + C00013	1	0	Inf	ec:4.6.1.1	ro01460, ro01942, ro02184, ro05084, ro05168		(Kanehisa, Goto et al. 2004)
ATP:AMP phosphotransferase	R00127	ATP + AMP <=> 2 ADP	C00002 + C00020 <=> 2 C00008	1	-Inf	Inf	ec:2.7.4.3	ro06154, ro07078		(Kanehisa, Goto et al. 2004)
Urea amidohydrolase	R00131	Urea + H2O <=> CO2 + 2 NH3	C00086 + C00001 <=> C00011 + 2 C00014	1	0	Inf	ec:3.5.1.5	ro05678, ro05679, ro05680		(Kanehisa, Goto et al. 2004)
Adenosine 5'-monophosphate phosphohydrolase	R00183	AMP + H2O <=> Adenosine + Orthophosphate	C00020 + C00001 <=> C00212 + C00009	1	0	Inf	ec:3.1.3.5	ro04127		(Kanehisa, Goto et al. 2004)
ATP:adenosine 5'-phosphotransferase	R00185	ATP + Adenosine <=> ADP + AMP	C00002 + C00212 <=> C00008 + C00020	1	0	Inf	ec:2.7.1.20	ro01139		(Kanehisa, Goto et al. 2004)
AMP:diphosphate phospho-D-ribosyltransferase	R00190	AMP + Diphosphate <=> Adenine + 5-Phospho-alpha-D-ribose 1-diphosphate	C00020 + C00013 <=> C00147 + C00119	-1	0	Inf	ec:2.4.2.7	ro06899		(Kanehisa, Goto et al. 2004)
							ec:2.4.2.8	ro04404
ATP:pyruvate 2-O-phosphotransferase	R00200	ATP + Pyruvate <=> ADP + Phosphoenolpyruvate	C00002 + C00022 <=> C00008 + C00074	-1	0	Inf	ec:2.7.1.40	ro01007, ro02565, ro03221, ro04800		(Kanehisa, Goto et al. 2004)
ATP:GDP phosphotransferase	R00330	ATP + GDP <=> ADP + GTP	C00002 + C00035 <=> C00008 + C00044	1	-Inf	Inf	ec:2.7.4.6	ro01315		(Kanehisa, Goto et al. 2004)
ATP:GMP phosphotransferase	R00332	ATP + GMP <=> ADP + GDP	C00002 + C00144 <=> C00008 + C00035	1	-Inf	Inf	ec:2.7.4.8	ro07155		(Kanehisa, Goto et al. 2004)
GTP diphosphohydrolase (diphosphate-forming); Guanosine 5'-triphosphate pyrophosphohydrolase	R00426	GTP + H2O <=> GMP + Diphosphate	C00044 + C00001 <=> C00144 + C00013	1	0	Inf	ec:3.6.1.19	ro05761		(Kanehisa, Goto et al. 2004)
ATP:GTP 3'-diphosphotransferase	R00429	ATP + GTP <=> AMP + Guanosine 3'-diphosphate 5'-triphosphate	C00002 + C00044 <=> C00020 + C04494	1	0	Inf	ec:2.7.6.5	ro06900		(Kanehisa, Goto et al. 2004)
GTP:pyruvate 2-O-phosphotransferase	R00430	GTP + Pyruvate <=> GDP + Phosphoenolpyruvate	C00044 + C00022 <=> C00035 + C00074	1	-Inf	Inf	ec:2.7.1.40	ro01007, ro02565, ro03221, ro04800		(Kanehisa, Goto et al. 2004)
GTP diphosphate-lyase (cyclizing; 3',5'-cyclic-GMP-forming)	R00434	GTP <=> 3',5'-Cyclic GMP + Diphosphate	C00044 <=> C00942 + C00013	1	0	Inf	ec:4.6.1.1	ro01460, ro01942, ro02184, ro05084, ro05168		(Kanehisa, Goto et al. 2004)
ATP:adenylylsulfate 3'-phosphotransferase	R00509	ATP + Adenylyl sulfate <=> ADP + 3'-Phosphoadenylyl sulfate	C00002 + C00224 <=> C00008 + C00053	1	0	Inf	ec:2.7.1.25	ro01267, ro01518		(Kanehisa, Goto et al. 2004)
ATP:sulfate adenylyltransferase	R00529	ATP + Sulfate <=> Diphosphate + Adenylyl sulfate	C00002 + C00059 <=> C00013 + C00224	1	0	Inf	ec:2.7.7.4	ro01253, ro01254, ro01266, ro01267, ro01518, ro01519		(Kanehisa, Goto et al. 2004)
Inosine 5'-triphosphate pyrophosphohydrolase	R00720	ITP + H2O <=> IMP + Diphosphate	C00081 + C00001 <=> C00130 + C00013	1	0	Inf	ec:3.6.1.19	ro05761		(Kanehisa, Goto et al. 2004)
ATP:IDP phosphotransferase	R00722	ATP + IDP <=> ADP + ITP	C00002 + C00104 <=> C00008 + C00081	1	-Inf	Inf	ec:2.7.4.6	ro01315		(Kanehisa, Goto et al. 2004)
ATP:D-ribose-5-phosphate diphosphotransferase	R01049	ATP + D-Ribose 5-phosphate <=> AMP + 5-Phospho-alpha-D-ribose 1-diphosphate	C00002 + C00117 <=> C00020 + C00119	1	-Inf	Inf	ec:2.7.6.1	ro05723		(Kanehisa, Goto et al. 2004)
ADP-ribose ribophosphohydrolase	R01054	ADP-ribose + H2O <=> AMP + D-Ribose 5-phosphate	C00301 + C00001 <=> C00020 + C00117	1	0	Inf	ec:3.6.1.13	ro00930		(Kanehisa, Goto et al. 2004)
D-Ribose 1,5-phosphomutase	R01057	alpha-D-Ribose 1-phosphate <=> D-Ribose 5-phosphate	C00620 <=> C00117	1	-Inf	Inf	ec:5.4.2.2	ro06413		(Kanehisa, Goto et al. 2004)
5-phosphoribosylamine:diphosphate phospho-alpha-D-ribosyltransferase (glutamate-amidating)	R01072	5-Phosphoribosylamine + Diphosphate + L-Glutamate <=> L-Glutamine + 5-Phospho-alpha-D-ribose 1-diphosphate + H2O	C03090 + C00013 + C00025 <=> C00064 + C00119 + C00001	-1	0	Inf	ec:2.4.2.14	ro04840		(Kanehisa, Goto et al. 2004)
N6-(1,2-dicarboxyethyl)AMP AMP-lyase (fumarate-forming)	R01083	N6-(1,2-Dicarboxyethyl)-AMP <=> Fumarate + AMP	C03794 <=> C00122 + C00020	1	-Inf	Inf	ec:4.3.2.2	ro00315, ro04787		(Kanehisa, Goto et al. 2004)
Inosine 5'-monophosphate phosphohydrolase	R01126	IMP + H2O <=> Inosine + Orthophosphate	C00130 + C00001 <=> C00294 + C00009	1	0	Inf	ec:3.1.3.5	ro04127		(Kanehisa, Goto et al. 2004)
IMP 1,2-hydrolase (decyclizing)	R01127	IMP + H2O <=> 1-(5'-Phosphoribosyl)-5-formamido-4-imidazolecarboxamide	C00130 + C00001 <=> C04734	-1	-Inf	Inf	ec:2.1.2.3	ro05579		(Kanehisa, Goto et al. 2004)
							ec:3.5.4.10	ro05579
IMP:NAD+ oxidoreductase	R01130	IMP + NAD+ + H2O <=> Xanthosine 5'-phosphate + NADH + H+	C00130 + C00003 + C00001 <=> C00655 + C00004 + C00080	1	0	Inf	ec:1.1.1.205	ro06199, ro06200, ro07243		(Kanehisa, Goto et al. 2004)
IMP:diphosphate phospho-D-ribosyltransferase	R01132	IMP + Diphosphate <=> Hypoxanthine + 5-Phospho-alpha-D-ribose 1-diphosphate	C00130 + C00013 <=> C00262 + C00119	-1	0	Inf	ec:2.4.2.8	ro04404		(Kanehisa, Goto et al. 2004)
IMP:L-aspartate ligase (GDP-forming)	R01135	GTP + IMP + L-Aspartate <=> GDP + Orthophosphate + N6-(1,2-Dicarboxyethyl)-AMP	C00044 + C00130 + C00049 <=> C00035 + C00009 + C03794	1	0	Inf	ec:6.3.4.4	ro05551, ro08616		(Kanehisa, Goto et al. 2004)
ATP:dADP phosphotransferase	R01137	ATP + dADP <=> ADP + dATP	C00002 + C00206 <=> C00008 + C00131	1	-Inf	Inf	ec:2.7.4.6	ro01315		(Kanehisa, Goto et al. 2004)
dATP:pyruvate 2-O-phosphotransferase	R01138	dATP + Pyruvate <=> dADP + Phosphoenolpyruvate	C00131 + C00022 <=> C00206 + C00074	1	-Inf	Inf	ec:2.7.1.40	ro01007, ro02565, ro03221, ro04800		(Kanehisa, Goto et al. 2004)
Guanosine 5'-monophosphate phosphohydrolase	R01227	GMP + H2O <=> Guanosine + Orthophosphate	C00144 + C00001 <=> C00387 + C00009	1	0	Inf	ec:3.1.3.5	ro04127		(Kanehisa, Goto et al. 2004)
GMP:diphosphate 5-phospho-alpha-D-ribosyltransferase	R01229	GMP + Diphosphate <=> Guanine + 5-Phospho-alpha-D-ribose 1-diphosphate	C00144 + C00013 <=> C00242 + C00119	-1	0	Inf	ec:2.4.2.7	ro06899		(Kanehisa, Goto et al. 2004)
							ec:2.4.2.8	ro04404
Xanthosine-5'-phosphate:ammonia ligase (AMP-forming)	R01230	ATP + Xanthosine 5'-phosphate + NH3 <=> AMP + Diphosphate + GMP	C00002 + C00655 + C00014 <=> C00020 + C00013 + C00144	1	0	Inf	ec:6.3.5.2	ro06202		(Kanehisa, Goto et al. 2004)
Xanthosine-5'-phosphate:L-glutamine amido-ligase (AMP-forming)	R01231	ATP + Xanthosine 5'-phosphate + L-Glutamine + H2O <=> AMP + Diphosphate + GMP + L-Glutamate	C00002 + C00655 + C00064 + C00001 <=> C00020 + C00013 + C00144 + C00025	1	0	Inf	ec:6.3.5.2	ro06202		(Kanehisa, Goto et al. 2004)
Adenosine ribohydrolase	R01245	Adenosine + H2O <=> Adenine + D-Ribose	C00212 + C00001 <=> C00147 + C00121	1	-Inf	Inf	ec:3.2.2.1	ro00276, ro06433, ro07236		(Kanehisa, Goto et al. 2004)
ATP:dAMP phosphotransferase	R01547	ATP + dAMP <=> ADP + dADP	C00002 + C00360 <=> C00008 + C00206	-1	-Inf	Inf	ec:2.7.4.3	ro06154, ro07078		(Kanehisa, Goto et al. 2004)
Adenosine aminohydrolase	R01560	Adenosine + H2O <=> Inosine + NH3	C00212 + C00001 <=> C00294 + C00014	1	0	Inf	ec:3.5.4.4	ro06027, ro06251		(Kanehisa, Goto et al. 2004)
Adenosine:phosphate alpha-D-ribosyltransferase	R01561	Adenosine + Orthophosphate <=> Adenine + alpha-D-Ribose 1-phosphate	C00212 + C00009 <=> C00147 + C00620	-1	-Inf	Inf	ec:2.4.2.1	ro06257		(Kanehisa, Goto et al. 2004)
Guanine aminohydrolase	R01676	Guanine + H2O <=> Xanthine + NH3	C00242 + C00001 <=> C00385 + C00014	1	0	Inf	ec:3.5.4.3	ro03824		(Kanehisa, Goto et al. 2004)
Guanosine ribohydrolase	R01677	Guanosine + H2O <=> Guanine + D-Ribose	C00387 + C00001 <=> C00242 + C00121	1	-Inf	Inf	ec:3.2.2.1	ro00276, ro06433, ro07236		(Kanehisa, Goto et al. 2004)
hypoxanthine:NAD+ oxidoreductase	R01768	Hypoxanthine + NAD+ + H2O <=> Xanthine + NADH + H+	C00262 + C00003 + C00001 <=> C00385 + C00004 + C00080	1	0	Inf	ec:1.17.1.4	ro00134, ro00135		(Kanehisa, Goto et al. 2004)
Inosine ribohydrolase	R01770	Inosine + H2O <=> Hypoxanthine + D-Ribose	C00294 + C00001 <=> C00262 + C00121	1	-Inf	Inf	ec:3.2.2.1	ro00276, ro06433, ro07236		(Kanehisa, Goto et al. 2004)
2'-Deoxyguanosine 5'-triphosphate diphosphohydrolase	R01855	dGTP + H2O <=> dGMP + Diphosphate	C00286 + C00001 <=> C00362 + C00013	1	0	Inf	ec:3.6.1.19	ro05761		(Kanehisa, Goto et al. 2004)
dGTP triphosphohydrolase	R01856	dGTP + H2O <=> Deoxyguanosine + Triphosphate	C00286 + C00001 <=> C00330 + C00536	1	0	Inf	ec:3.1.5.1	ro01216		(Kanehisa, Goto et al. 2004)
ATP:dGDP phosphotransferase	R01857	ATP + dGDP <=> ADP + dGTP	C00002 + C00361 <=> C00008 + C00286	1	-Inf	Inf	ec:2.7.4.6	ro01315		(Kanehisa, Goto et al. 2004)
dGTP:pyruvate 2-O-phosphotransferase	R01858	dGTP + Pyruvate <=> dGDP + Phosphoenolpyruvate	C00286 + C00022 <=> C00361 + C00074	-1	0	Inf	ec:2.7.1.40	ro01007, ro02565, ro03221, ro04800		(Kanehisa, Goto et al. 2004)
inosine:phosphate alpha-D-ribosyltransferase	R01863	Inosine + Orthophosphate <=> Hypoxanthine + alpha-D-Ribose 1-phosphate	C00294 + C00009 <=> C00262 + C00620	1	-Inf	Inf	ec:2.4.2.1	ro06257		(Kanehisa, Goto et al. 2004)
2'-Deoxyguanosine 5'-monophosphate phosphohydrolase	R01968	dGMP + H2O <=> Deoxyguanosine + Orthophosphate	C00362 + C00001 <=> C00330 + C00009	1	0	Inf	ec:3.1.3.5	ro04127		(Kanehisa, Goto et al. 2004)
Deoxyguanosine:orthophosphate ribosyltransferase	R01969	Deoxyguanosine + Orthophosphate <=> Guanine + 2-Deoxy-D-ribose 1-phosphate	C00330 + C00009 <=> C00242 + C00672	1	-Inf	Inf	ec:2.4.2.1	ro06257		(Kanehisa, Goto et al. 2004)
							ec:2.4.2.4	ro06250
2'-Deoxyadenosine 5'-diphosphate:oxidized-thioredoxin 2'-oxidoreductase	R02017	dADP + Thioredoxin disulfide + H2O <=> Thioredoxin + ADP	C00206 + C00343 + C00001 <=> C00342 + C00008	-1	0	Inf	ec:1.17.4.1	ro06217, ro06441, ro06442		(Kanehisa, Goto et al. 2004)
2'-Deoxyguanosine 5'-diphosphate:oxidized-thioredoxin 2'-oxidoreductase	R02019	dGDP + Thioredoxin disulfide + H2O <=> GDP + Thioredoxin	C00361 + C00343 + C00001 <=> C00035 + C00342	-1	0	Inf	ec:1.17.4.1	ro06217, ro06441, ro06442		(Kanehisa, Goto et al. 2004)
2'-Deoxyadenosine 5'-monophosphate phosphohydrolase	R02088	dAMP + H2O <=> Deoxyadenosine + Orthophosphate	C00360 + C00001 <=> C00559 + C00009	1	0	Inf	ec:3.1.3.5	ro04127		(Kanehisa, Goto et al. 2004)
ATP:dGMP phosphotransferase	R02090	ATP + dGMP <=> ADP + dGDP	C00002 + C00362 <=> C00008 + C00361	1	-Inf	Inf	ec:2.7.4.8	ro07155		(Kanehisa, Goto et al. 2004)
xanthine:NAD+ oxidoreductase	R02103	Xanthine + NAD+ + H2O <=> Urate + NADH + H+	C00385 + C00003 + C00001 <=> C00366 + C00004 + C00080	1	0	Inf	ec:1.17.1.4	ro00134, ro00135		(Kanehisa, Goto et al. 2004)
Urate:oxygen oxidoreductase	R02106	Urate + Oxygen + H2O <=> 5-Hydroxyisourate + H2O2	C00366 + C00007 + C00001 <=> C11821 + C00027	1	0	Inf	ec:1.7.3.3	ro01568, ro04509		(Kanehisa, Goto et al. 2004)
XMP:pyrophosphate phosphoribosyltransferase	R02142	Xanthosine 5'-phosphate + Diphosphate <=> Xanthine + 5-Phospho-alpha-D-ribose 1-diphosphate	C00655 + C00013 <=> C00385 + C00119	-1	0	Inf	ec:2.4.2.8	ro04404		(Kanehisa, Goto et al. 2004)
Xanthosine ribohydrolase	R02143	Xanthosine + H2O <=> Xanthine + D-Ribose	C01762 + C00001 <=> C00385 + C00121	1	0	Inf	ec:3.2.2.1	ro00276, ro06433, ro07236		(Kanehisa, Goto et al. 2004)
guanosine:phosphate alpha-D-ribosyltransferase	R02147	Guanosine + Orthophosphate <=> Guanine + alpha-D-Ribose 1-phosphate	C00387 + C00009 <=> C00242 + C00620	1	-Inf	Inf	ec:2.4.2.1	ro06257		(Kanehisa, Goto et al. 2004)
Xanthosine:orthophosphate ribosyltransferase	R02297	Xanthosine + Orthophosphate <=> Xanthine + alpha-D-Ribose 1-phosphate	C01762 + C00009 <=> C00385 + C00620	-1	-Inf	Inf	ec:2.4.2.1	ro06257		(Kanehisa, Goto et al. 2004)
Allantoate amidinohydrolase	R02422	Allantoate + H2O <=> (-)-Ureidoglycolate + Urea	C00499 + C00001 <=> C00603 + C00086	1	-Inf	Inf	ec:3.5.3.4	ro02572		(Kanehisa, Goto et al. 2004)
(S)(+)-Allantoin amidohydrolase	R02425	(S)(+)-Allantoin + H2O <=> Allantoate	C02350 + C00001 <=> C00499	1	-Inf	Inf	ec:3.5.2.5	ro02570		(Kanehisa, Goto et al. 2004)
Deoxyadenosine aminohydrolase	R02556	Deoxyadenosine + H2O <=> Deoxyinosine + NH3	C00559 + C00001 <=> C05512 + C00014	1	0	Inf	ec:3.5.4.4	ro06027, ro06251		(Kanehisa, Goto et al. 2004)
Deoxyadenosine:orthophosphate ribosyltransferase	R02557	Deoxyadenosine + Orthophosphate <=> Adenine + 2-Deoxy-D-ribose 1-phosphate	C00559 + C00009 <=> C00147 + C00672	1	-Inf	Inf	ec:2.4.2.1	ro06257		(Kanehisa, Goto et al. 2004)
Xanthosine 5'-phosphate phosphohydrolase	R02719	Xanthosine 5'-phosphate + H2O <=> Xanthosine + Orthophosphate	C00655 + C00001 <=> C01762 + C00009	1	0	Inf	ec:3.1.3.5	ro04127		(Kanehisa, Goto et al. 2004)
XTP pyrophosphohydrolase	R02720	XTP + H2O <=> Xanthosine 5'-phosphate + Diphosphate	C00700 + C00001 <=> C00655 + C00013	1	0	Inf	ec:3.6.1.19	ro05761		(Kanehisa, Goto et al. 2004)
Deoxyinosine:orthophosphate ribosyltransferase	R02748	Deoxyinosine + Orthophosphate <=> Hypoxanthine + 2-Deoxy-D-ribose 1-phosphate	C05512 + C00009 <=> C00262 + C00672	1	-Inf	Inf	ec:2.4.2.1	ro06257		(Kanehisa, Goto et al. 2004)
							ec:2.4.2.4	ro06250
Guanosine 3'-diphosphate 5'-triphosphate 5'-phosphohydrolase	R03409	Guanosine 3'-diphosphate 5'-triphosphate + H2O <=> Guanosine 3',5'-bis(diphosphate) + Orthophosphate	C04494 + C00001 <=> C01228 + C00009	1	0	Inf	ec:3.6.1.11	ro02065		(Kanehisa, Goto et al. 2004)
5-Phospho-D-ribosylamine:glycine ligase (ADP-forming)	R04144	ATP + 5-Phosphoribosylamine + Glycine <=> ADP + Orthophosphate + 5'-Phosphoribosylglycinamide	C00002 + C03090 + C00037 <=> C00008 + C00009 + C03838	1	-Inf	Inf	ec:6.3.4.13	ro04777		(Kanehisa, Goto et al. 2004)
2-(Formamido)-N1-(5-phosphoribosyl)acetamidine cyclo-ligase (ADP-forming)	R04208	ATP + 2-(Formamido)-N1-(5'-phosphoribosyl)acetamidine <=> ADP + Orthophosphate + Aminoimidazole ribotide	C00002 + C04640 <=> C00008 + C00009 + C03373	1	0	Inf	ec:6.3.3.1	ro04841		(Kanehisa, Goto et al. 2004)
10-Formyltetrahydrofolate:5'-phosphoribosylglycinamide formyltransferase	R04325	10-Formyltetrahydrofolate + 5'-Phosphoribosylglycinamide <=> Tetrahydrofolate + 5'-Phosphoribosyl-N-formylglycinamide	C00234 + C03838 <=> C00101 + C04376	1	0	Inf	ec:2.1.2.2	ro02245, ro05578		(Kanehisa, Goto et al. 2004)
1-(5'-Phosphoribosyl)-5-amino-4-imidazolecarboxamide:pyrophosphate phosphoribosyltransferase	R04378	1-(5'-Phosphoribosyl)-5-amino-4-imidazolecarboxamide + Diphosphate <=> 5-Amino-4-imidazolecarboxyamide + 5-Phospho-alpha-D-ribose 1-diphosphate	C04677 + C00013 <=> C04051 + C00119	1	-Inf	Inf	ec:2.4.2.7	ro06899		(Kanehisa, Goto et al. 2004)
5'-Phosphoribosylformylglycinamide:L-glutamine amido-ligase (ADP-forming)	R04463	ATP + 5'-Phosphoribosyl-N-formylglycinamide + L-Glutamine + H2O <=> ADP + Orthophosphate + 2-(Formamido)-N1-(5'-phosphoribosyl)acetamidine + L-Glutamate	C00002 + C04376 + C00064 + C00001 <=> C00008 + C00009 + C04640 + C00025	1	0	Inf	ec:6.3.5.3	ro04826, ro04827, ro04835		(Kanehisa, Goto et al. 2004)
1-(5'-Phosphoribosyl)-5-amino-4-(N-succinocarboxamide)-imidazole AMP-lyase	R04559	1-(5'-Phosphoribosyl)-5-amino-4-(N-succinocarboxamide)-imidazole <=> Fumarate + 1-(5'-Phosphoribosyl)-5-amino-4-imidazolecarboxamide	C04823 <=> C00122 + C04677	1	-Inf	Inf	ec:4.3.2.2	ro00315, ro04787		(Kanehisa, Goto et al. 2004)
10-Formyltetrahydrofolate:5'-phosphoribosyl-5-amino-4-imidazolecarboxamide formyltransferase	R04560	10-Formyltetrahydrofolate + 1-(5'-Phosphoribosyl)-5-amino-4-imidazolecarboxamide <=> Tetrahydrofolate + 1-(5'-Phosphoribosyl)-5-formamido-4-imidazolecarboxamide	C00234 + C04677 <=> C00101 + C04734	1	-Inf	Inf	ec:2.1.2.3	ro05579		(Kanehisa, Goto et al. 2004)
1-(5-Phosphoribosyl)-5-amino-4-carboxyimidazole:L-aspartate ligase (ADP-forming)	R04591	ATP + 1-(5-Phospho-D-ribosyl)-5-amino-4-imidazolecarboxylate + L-Aspartate <=> ADP + Orthophosphate + 1-(5'-Phosphoribosyl)-5-amino-4-(N-succinocarboxamide)-imidazole	C00002 + C04751 + C00049 <=> C00008 + C00009 + C04823	1	-Inf	Inf	ec:6.3.2.6	ro04817		(Kanehisa, Goto et al. 2004)
5-hydroxyisourate amidohydrolase	R06601	5-Hydroxyisourate + H2O <=> 5-Hydroxy-2-oxo-4-ureido-2,5-dihydro-1H-imidazole-5-carboxylate	C11821 + C00001 <=> C12248	1	0	Inf	ec:3.5.2.17	ro01567, ro04510		(Kanehisa, Goto et al. 2004)
path:rha00240: Pyrimidine metabolism - Rhodococcus sp. RHA1
ATP:UDP phosphotransferase	R00156	ATP + UDP <=> ADP + UTP	C00002 + C00015 <=> C00008 + C00075	1	-Inf	Inf	ec:2.7.4.6	ro01315		(Kanehisa, Goto et al. 2004)
ATP:UMP phosphotransferase	R00158	ATP + UMP <=> ADP + UDP	C00002 + C00105 <=> C00008 + C00015	1	-Inf	Inf	ec:2.7.4.14	ro00924		(Kanehisa, Goto et al. 2004)
							ec:2.7.4.22	ro06580
Cytidine-5'-monophosphate phosphohydrolase	R00511	CMP + H2O <=> Cytidine + Orthophosphate	C00055 + C00001 <=> C00475 + C00009	1	0	Inf	ec:3.1.3.5	ro04127		(Kanehisa, Goto et al. 2004)
ATP:CMP phosphotransferase	R00512	ATP + CMP <=> ADP + CDP	C00002 + C00055 <=> C00008 + C00112	1	-Inf	Inf	ec:2.7.4.14	ro00924		(Kanehisa, Goto et al. 2004)
CTP aminohydrolase	R00568	CTP + H2O <=> UTP + NH3	C00063 + C00001 <=> C00075 + C00014	1	0	Inf	ec:3.5.4.13	ro05342		(Kanehisa, Goto et al. 2004)
ATP:CDP phosphotransferase	R00570	ATP + CDP <=> ADP + CTP	C00002 + C00112 <=> C00008 + C00063	1	-Inf	Inf	ec:2.7.4.6	ro01315		(Kanehisa, Goto et al. 2004)
UTP:ammonia ligase (ADP-forming)	R00571	ATP + UTP + NH3 <=> ADP + Orthophosphate + CTP	C00002 + C00075 + C00014 <=> C00008 + C00009 + C00063	1	0	Inf	ec:6.3.4.2	ro00931		(Kanehisa, Goto et al. 2004)
UTP:L-glutamine amido-ligase (ADP-forming)	R00573	ATP + UTP + L-Glutamine + H2O <=> ADP + Orthophosphate + CTP + L-Glutamate	C00002 + C00075 + C00064 + C00001 <=> C00008 + C00009 + C00063 + C00025	1	0	Inf	ec:6.3.4.2	ro00931		(Kanehisa, Goto et al. 2004)
hydrogen-carbonate:L-glutamine amido-ligase (ADP-forming, carbamate-phosphorylating)	R00575	2 ATP + L-Glutamine + HCO3- + H2O <=> 2 ADP + Orthophosphate + L-Glutamate + Carbamoyl phosphate	2 C00002 + C00064 + C00288 + C00001 <=> 2 C00008 + C00009 + C00025 + C00169	1	0	Inf	ec:6.3.5.5	ro07151, ro07152		(Kanehisa, Goto et al. 2004)
Uridine triphosphate pyrophosphohydrolase	R00662	UTP + H2O <=> UMP + Diphosphate	C00075 + C00001 <=> C00105 + C00013	1	0	Inf	ec:3.6.1.19	ro05761		(Kanehisa, Goto et al. 2004)
Uridine 5'-monophosphate phosphohydrolase	R00963	UMP + H2O <=> Uridine + Orthophosphate	C00105 + C00001 <=> C00299 + C00009	1	0	Inf	ec:3.1.3.5	ro04127		(Kanehisa, Goto et al. 2004)
orotidine-5'-phosphate carboxy-lyase (UMP-forming)	R00965	Orotidine 5'-phosphate <=> UMP + CO2	C01103 <=> C00105 + C00011	1	-Inf	Inf	ec:4.1.1.23	ro07153		(Kanehisa, Goto et al. 2004)
UMP:diphosphate phospho-alpha-D-ribosyltransferase	R00966	UMP + Diphosphate <=> Uracil + 5-Phospho-alpha-D-ribose 1-diphosphate	C00105 + C00013 <=> C00106 + C00119	-1	0	Inf	ec:2.4.2.9	ro00256, ro06255, ro07147		(Kanehisa, Goto et al. 2004)
Cytosine aminohydrolase	R00974	Cytosine + H2O <=> Uracil + NH3	C00380 + C00001 <=> C00106 + C00014	1	0	Inf	ec:3.5.4.1	ro00597, ro00599, ro05151		(Kanehisa, Goto et al. 2004)
uracil hydro-lyase (adding D-ribose 5-phosphate;pseudouridine-5'-phosphate-forming)	R01055	Uracil + D-Ribose 5-phosphate <=> Pseudouridine 5'-phosphate + H2O	C00106 + C00117 <=> C01168 + C00001	1	-Inf	Inf	ec:4.2.1.70	ro04895		(Kanehisa, Goto et al. 2004)
carbamoyl-phosphate:L-aspartate carbamoyltransferase	R01397	Carbamoyl phosphate + L-Aspartate <=> Orthophosphate + N-Carbamoyl-L-aspartate	C00169 + C00049 <=> C00009 + C00438	1	0	Inf	ec:2.1.3.2	ro07148		(Kanehisa, Goto et al. 2004)
5-Methylcytosine aminohydrolase	R01411	5-Methylcytosine + H2O <=> Thymine + NH3	C02376 + C00001 <=> C00178 + C00014	-1	-Inf	Inf	ec:3.5.4.1	ro00597, ro00599, ro05151		(Kanehisa, Goto et al. 2004)
Thymidylate 5'-phosphohydrolase	R01569	dTMP + H2O <=> Thymidine + Orthophosphate	C00364 + C00001 <=> C00214 + C00009	1	0	Inf	ec:3.1.3.5	ro04127		(Kanehisa, Goto et al. 2004)
thymidine:phosphate deoxy-alpha-D-ribosyltransferase	R01570	Thymidine + Orthophosphate <=> Thymine + 2-Deoxy-D-ribose 1-phosphate	C00214 + C00009 <=> C00178 + C00672	1	-Inf	Inf	ec:2.4.2.4	ro06250		(Kanehisa, Goto et al. 2004)
2'-Deoxycytidine 5'-monophosphate phosphohydrolase	R01664	dCMP + H2O <=> Deoxycytidine + Orthophosphate	C00239 + C00001 <=> C00881 + C00009	1	0	Inf	ec:3.1.3.5	ro04127		(Kanehisa, Goto et al. 2004)
ATP:dCMP phosphotransferase	R01665	ATP + dCMP <=> ADP + dCDP	C00002 + C00239 <=> C00008 + C00705	1	-Inf	Inf	ec:2.7.4.14	ro00924		(Kanehisa, Goto et al. 2004)
Orotidine-5'-phosphate:diphosphate phospho-alpha-D-ribosyl-transferase	R01870	Orotidine 5'-phosphate + Diphosphate <=> Orotate + 5-Phospho-alpha-D-ribose 1-diphosphate	C01103 + C00013 <=> C00295 + C00119	-1	-Inf	Inf	ec:2.4.2.10	ro05518		(Kanehisa, Goto et al. 2004)
Cytidine aminohydrolase	R01878	Cytidine + H2O <=> Uridine + NH3	C00475 + C00001 <=> C00299 + C00014	1	0	Inf	ec:3.5.4.5	ro06249		(Kanehisa, Goto et al. 2004)
(S)-dihydroorotate amidohydrolase	R01993	(S)-Dihydroorotate + H2O <=> N-Carbamoyl-L-aspartate	C00337 + C00001 <=> C00438	-1	-Inf	Inf	ec:3.5.2.3	ro07149		(Kanehisa, Goto et al. 2004)
NADPH:oxidized-thioredoxin oxidoreductase	R02016	Thioredoxin + NADP+ <=> Thioredoxin disulfide + NADPH + H+	C00342 + C00006 <=> C00343 + C00005 + C00080	-1	0	Inf	ec:1.8.1.9	ro03650, ro04004, ro04104, ro06701, ro09062		(Kanehisa, Goto et al. 2004)
2'-Deoxyuridine 5'-diphosphate:oxidized-thioredoxin 2'-oxidoreductase	R02018	dUDP + Thioredoxin disulfide + H2O <=> Thioredoxin + UDP	C01346 + C00343 + C00001 <=> C00342 + C00015	-1	0	Inf	ec:1.17.4.1	ro06217, ro06441, ro06442		(Kanehisa, Goto et al. 2004)
2'-Deoxycytidine diphosphate:oxidized-thioredoxin 2'-oxidoreductase	R02024	dCDP + Thioredoxin disulfide + H2O <=> Thioredoxin + CDP	C00705 + C00343 + C00001 <=> C00342 + C00112	-1	0	Inf	ec:1.17.4.1	ro06217, ro06441, ro06442		(Kanehisa, Goto et al. 2004)
ATP:dTDP phosphotransferase	R02093	ATP + dTDP <=> ADP + dTTP	C00002 + C00363 <=> C00008 + C00459	1	-Inf	Inf	ec:2.7.4.6	ro01315		(Kanehisa, Goto et al. 2004)
ATP:dTMP phosphotransferase	R02094	ATP + dTMP <=> ADP + dTDP	C00002 + C00364 <=> C00008 + C00363	1	-Inf	Inf	ec:2.7.4.9	ro06323		(Kanehisa, Goto et al. 2004)
ATP:dUMP phosphotransferase	R02098	ATP + dUMP <=> ADP + dUDP	C00002 + C00365 <=> C00008 + C01346	1	-Inf	Inf	ec:2.7.4.9	ro06323		(Kanehisa, Goto et al. 2004)
dUTP nucleotidohydrolase	R02100	dUTP + H2O <=> dUMP + Diphosphate	C00460 + C00001 <=> C00365 + C00013	1	0	Inf	ec:3.6.1.19	ro05761		(Kanehisa, Goto et al. 2004)
							ec:3.6.1.23	ro06829
5,10-Methylenetetrahydrofolate:dUMP C-methyltransferase	R02101	dUMP + 5,10-Methylenetetrahydrofolate <=> Dihydrofolate + dTMP	C00365 + C00143 <=> C00415 + C00364	1	0	Inf	ec:2.1.1.45	ro02248		(Kanehisa, Goto et al. 2004)
dCTP aminohydrolase	R02325	dCTP + H2O <=> dUTP + NH3	C00458 + C00001 <=> C00460 + C00014	1	0	Inf	ec:3.5.4.13	ro05342		(Kanehisa, Goto et al. 2004)
ATP:dCDP phosphotransferase	R02326	ATP + dCDP <=> ADP + dCTP	C00002 + C00705 <=> C00008 + C00458	1	-Inf	Inf	ec:2.7.4.6	ro01315		(Kanehisa, Goto et al. 2004)
ATP:dUDP phosphotransferase	R02331	ATP + dUDP <=> ADP + dUTP	C00002 + C01346 <=> C00008 + C00460	1	-Inf	Inf	ec:2.7.4.6	ro01315		(Kanehisa, Goto et al. 2004)
deoxyuridine:orthophosphate 2-deoxy-D-ribosyltransferase; deoxyuridine:orthophosphate ribosyltransferase	R02484	Deoxyuridine + Orthophosphate <=> Uracil + 2-Deoxy-D-ribose 1-phosphate	C00526 + C00009 <=> C00106 + C00672	1	-Inf	Inf	ec:2.4.2.1	ro06257		(Kanehisa, Goto et al. 2004)
							ec:2.4.2.4	ro06250
Deoxycytidine aminohydrolase	R02485	Deoxycytidine + H2O <=> Deoxyuridine + NH3	C00881 + C00001 <=> C00526 + C00014	1	0	Inf	ec:3.5.4.5	ro06249		(Kanehisa, Goto et al. 2004)
5,10-methylenetetrahydrofolate,FADH2:dUMP C-methyltransferase	R06613	5,10-Methylenetetrahydrofolate + dUMP + FADH2 <=> Tetrahydrofolate + dTMP + FAD	C00143 + C00365 + C01352 <=> C00101 + C00364 + C00016	1	0	Inf	ec:2.1.1.148	ro06746		(Kanehisa, Goto et al. 2004)
path:rha00250: Alanine, aspartate and glutamate metabolism - Rhodococcus sp. RHA1
L-glutamate:NAD+ oxidoreductase (transaminating)	R00093	2 L-Glutamate + NAD+ <=> L-Glutamine + 2-Oxoglutarate + NADH + H+	2 C00025 + C00003 <=> C00064 + C00026 + C00004 + C00080	-1	0	Inf	ec:1.4.1.14	ro01008, ro01009, ro03717, ro03718		(Kanehisa, Goto et al. 2004)
L-Glutamate:NAD+ oxidoreductase (deaminating)	R00243	L-Glutamate + NAD+ + H2O <=> 2-Oxoglutarate + NH3 + NADH + H+	C00025 + C00003 + C00001 <=> C00026 + C00014 + C00004 + C00080	1	-Inf	Inf	ec:1.4.1.3	ro00339, ro00573, ro03043, ro03288, ro08786		(Kanehisa, Goto et al. 2004)
L-Glutamate:ammonia ligase (ADP-forming)	R00253	ATP + L-Glutamate + NH3 <=> ADP + Orthophosphate + L-Glutamine	C00002 + C00025 + C00014 <=> C00008 + C00009 + C00064	1	0	Inf	ec:6.3.1.2	ro01157, ro01167, ro01721, ro02820, ro05312		(Kanehisa, Goto et al. 2004)
L-Glutamine amidohydrolase	R00256	L-Glutamine + H2O <=> L-Glutamate + NH3	C00064 + C00001 <=> C00025 + C00014	1	0	Inf	ec:3.5.1.2	ro06842		(Kanehisa, Goto et al. 2004)
							ec:6.3.5.4	ro01138, ro05010
							ec:6.3.5.5	ro07151, ro07152
L-glutamate 1-carboxy-lyase (4-aminobutanoate-forming)	R00261	L-Glutamate <=> 4-Aminobutanoate + CO2	C00025 <=> C00334 + C00011	1	0	Inf	ec:4.1.1.15	ro06016		(Kanehisa, Goto et al. 2004)
L-Aspartic acid:oxygen oxidoreductase (deaminating)	R00357	L-Aspartate + H2O + Oxygen <=> Oxaloacetate + NH3 + H2O2	C00049 + C00001 + C00007 <=> C00036 + C00014 + C00027	1	0	Inf	ec:1.4.3.16	ro01037		(Kanehisa, Goto et al. 2004)
L-Alanine:NAD+ oxidoreductase (deaminating)	R00396	L-Alanine + NAD+ + H2O <=> Pyruvate + NH3 + NADH + H+	C00041 + C00003 + C00001 <=> C00022 + C00014 + C00004 + C00080	1	0	Inf	ec:1.4.1.1	ro03547, ro04466		(Kanehisa, Goto et al. 2004)
L-Asparagine amidohydrolase	R00485	L-Asparagine + H2O <=> L-Aspartate + NH3	C00152 + C00001 <=> C00049 + C00014	1	0	Inf	ec:3.5.1.1	ro03209, ro04451		(Kanehisa, Goto et al. 2004)
L-Aspartate ammonia-lyase	R00490	L-Aspartate <=> Fumarate + NH3	C00049 <=> C00122 + C00014	1	-Inf	Inf	ec:4.3.1.1	ro02944, ro04453, ro04556		(Kanehisa, Goto et al. 2004)
aspartate racemase	R00491	L-Aspartate <=> D-Aspartate	C00049 <=> C00402	1	0	Inf	ec:5.1.1.13	ro06664		(Kanehisa, Goto et al. 2004)
hydrogen-carbonate:L-glutamine amido-ligase (ADP-forming, carbamate-phosphorylating)	R00575	2 ATP + L-Glutamine + HCO3- + H2O <=> 2 ADP + Orthophosphate + L-Glutamate + Carbamoyl phosphate	2 C00002 + C00064 + C00288 + C00001 <=> 2 C00008 + C00009 + C00025 + C00169	1	0	Inf	ec:6.3.5.5	ro07151, ro07152		(Kanehisa, Goto et al. 2004)
L-aspartate:L-glutamine amido-ligase (AMP-forming)	R00578	ATP + L-Aspartate + L-Glutamine + H2O <=> AMP + Diphosphate + L-Asparagine + L-Glutamate	C00002 + C00049 + C00064 + C00001 <=> C00020 + C00013 + C00152 + C00025	1	0	Inf	ec:6.3.5.4	ro01138, ro05010		(Kanehisa, Goto et al. 2004)
(S)-1-pyrroline-5-carboxylate:NAD+ oxidoreductase	R00707	(S)-1-Pyrroline-5-carboxylate + NAD+ + 2 H2O <=> L-Glutamate + NADH + H+	C03912 + C00003 + 2 C00001 <=> C00025 + C00004 + C00080	1	-Inf	Inf	ec:1.5.1.12	ro00348, ro05951		(Kanehisa, Goto et al. 2004)
Succinate-semialdehyde:NAD+ oxidoreductase	R00713	Succinate semialdehyde + NAD+ + H2O <=> Succinate + NADH + H+	C00232 + C00003 + C00001 <=> C00042 + C00004 + C00080	1	0	Inf	ec:1.2.1.16	ro00587, ro00658, ro00822, ro01994, ro02683, ro02902, ro03101, ro03944, ro04543, ro05568, ro05596, ro08792		(Kanehisa, Goto et al. 2004)
L-glutamine:D-fructose-6-phosphate isomerase (deaminating); L-glutamine:D-fructose-6-phosphate aminotransferase (hexose isomerizing)	R00768	L-Glutamine + D-Fructose 6-phosphate <=> L-Glutamate + D-Glucosamine 6-phosphate	C00064 + C00085 <=> C00025 + C00352	1	0	Inf	ec:2.6.1.16	ro06177		(Kanehisa, Goto et al. 2004)
5-phosphoribosylamine:diphosphate phospho-alpha-D-ribosyltransferase (glutamate-amidating)	R01072	5-Phosphoribosylamine + Diphosphate + L-Glutamate <=> L-Glutamine + 5-Phospho-alpha-D-ribose 1-diphosphate + H2O	C03090 + C00013 + C00025 <=> C00064 + C00119 + C00001	-1	0	Inf	ec:2.4.2.14	ro04840		(Kanehisa, Goto et al. 2004)
N6-(1,2-dicarboxyethyl)AMP AMP-lyase (fumarate-forming)	R01083	N6-(1,2-Dicarboxyethyl)-AMP <=> Fumarate + AMP	C03794 <=> C00122 + C00020	1	-Inf	Inf	ec:4.3.2.2	ro00315, ro04787		(Kanehisa, Goto et al. 2004)
2-(Nomega-L-arginino)succinate arginine-lyase (fumarate-forming)	R01086	N-(L-Arginino)succinate <=> Fumarate + L-Arginine	C03406 <=> C00122 + C00062	1	-Inf	Inf	ec:4.3.2.1	ro00949		(Kanehisa, Goto et al. 2004)
IMP:L-aspartate ligase (GDP-forming)	R01135	GTP + IMP + L-Aspartate <=> GDP + Orthophosphate + N6-(1,2-Dicarboxyethyl)-AMP	C00044 + C00130 + C00049 <=> C00035 + C00009 + C03794	1	0	Inf	ec:6.3.4.4	ro05551, ro08616		(Kanehisa, Goto et al. 2004)
carbamoyl-phosphate:L-aspartate carbamoyltransferase	R01397	Carbamoyl phosphate + L-Aspartate <=> Orthophosphate + N-Carbamoyl-L-aspartate	C00169 + C00049 <=> C00009 + C00438	1	0	Inf	ec:2.1.3.2	ro07148		(Kanehisa, Goto et al. 2004)
4-aminobutanoate:2-oxoglutarate aminotransferase	R01648	4-Aminobutanoate + 2-Oxoglutarate <=> Succinate semialdehyde + L-Glutamate	C00334 + C00026 <=> C00232 + C00025	1	0	Inf	ec:2.6.1.19	ro04469, ro04544, ro05598, ro08620, ro08787		(Kanehisa, Goto et al. 2004)
L-Citrulline:L-aspartate ligase (AMP-forming)	R01954	ATP + L-Citrulline + L-Aspartate <=> AMP + Diphosphate + N-(L-Arginino)succinate	C00002 + C00327 + C00049 <=> C00020 + C00013 + C03406	1	0	Inf	ec:6.3.4.5	ro00950		(Kanehisa, Goto et al. 2004)
path:rha00260: Glycine, serine and threonine metabolism - Rhodococcus sp. RHA1
L-serine ammonia-lyase	R00220	L-Serine <=> Pyruvate + NH3	C00065 <=> C00022 + C00014	1	0	Inf	ec:4.3.1.17	ro01828, ro02934, ro05336		(Kanehisa, Goto et al. 2004)
							ec:4.3.1.19	ro01065, ro01945, ro05846
ATP:L-aspartate 4-phosphotransferase	R00480	ATP + L-Aspartate <=> ADP + 4-Phospho-L-aspartate	C00002 + C00049 <=> C00008 + C03082	1	0	Inf	ec:2.7.2.4	ro04291		(Kanehisa, Goto et al. 2004)
O-phospho-L-serine phosphohydrolase	R00582	O-Phospho-L-serine + H2O <=> L-Serine + Orthophosphate	C01005 + C00001 <=> C00065 + C00009	1	0	Inf	ec:3.1.3.3	ro02056, ro05647, ro06447		(Kanehisa, Goto et al. 2004)
sarcosine:oxygen oxidoreductase (demethylating)	R00610	Sarcosine + H2O + Oxygen <=> Glycine + Formaldehyde + H2O2	C00213 + C00001 + C00007 <=> C00037 + C00067 + C00027	1	0	Inf	ec:1.5.3.1	ro00338, ro01821, ro01822, ro01823, ro01824, ro03302		(Kanehisa, Goto et al. 2004)
L-serine hydro-lyase (adding hydrogen sulfide, L-cysteine-forming)	R00891	L-Serine + Hydrogen sulfide <=> L-Cysteine + H2O	C00065 + C00283 <=> C00097 + C00001	1	-Inf	Inf	ec:4.2.1.22	ro05843		(Kanehisa, Goto et al. 2004)
5,10-Methylenetetrahydrofolate:glycine hydroxymethyltransferase	R00945	5,10-Methylenetetrahydrofolate + Glycine + H2O <=> Tetrahydrofolate + L-Serine	C00143 + C00037 + C00001 <=> C00101 + C00065	1	-Inf	Inf	ec:2.1.2.1	ro01820, ro02933, ro05335, ro05859		(Kanehisa, Goto et al. 2004)
L-threonine ammonia-lyase (2-oxobutanoate-forming)	R00996	L-Threonine <=> 2-Oxobutanoate + NH3	C00188 <=> C00109 + C00014	1	0	Inf	ec:4.3.1.19	ro01065, ro01945, ro05846		(Kanehisa, Goto et al. 2004)
L-cystathionine cysteine-lyase (deaminating; 2-oxobutanoate-forming)	R01001	L-Cystathionine + H2O <=> L-Cysteine + NH3 + 2-Oxobutanoate	C02291 + C00001 <=> C00097 + C00014 + C00109	1	0	Inf	ec:4.4.1.1	ro06506		(Kanehisa, Goto et al. 2004)
L-serine hydro-lyase (adding homocysteine; L-cystathionine-forming)	R01290	L-Serine + L-Homocysteine <=> L-Cystathionine + H2O	C00065 + C00155 <=> C02291 + C00001	1	-Inf	Inf	ec:4.2.1.22	ro05843		(Kanehisa, Goto et al. 2004)
O-phospho-L-homoserine phosphate-lyase (adding water;L-threonine-forming)	R01466	O-Phospho-L-homoserine + H2O <=> L-Threonine + Orthophosphate	C01102 + C00001 <=> C00188 + C00009	1	0	Inf	ec:4.2.3.1	ro01487		(Kanehisa, Goto et al. 2004)
3-Phospho-D-glycerate:NAD+ 2-oxidoreductase	R01513	3-Phospho-D-glycerate + NAD+ <=> 3-Phosphonooxypyruvate + NADH + H+	C00197 + C00003 <=> C03232 + C00004 + C00080	1	-Inf	Inf	ec:1.1.1.95	ro02903, ro03298, ro04630, ro06489, ro08844, ro08891		(Kanehisa, Goto et al. 2004)
ATP:(R)-glycerate 3-phosphotransferase	R01514	ATP + D-Glycerate <=> ADP + 3-Phospho-D-glycerate	C00002 + C00258 <=> C00008 + C00197	1	0	Inf	ec:2.7.1.31	ro01141, ro02573, ro03229, ro04801, ro04922		(Kanehisa, Goto et al. 2004)
ATP:L-homoserine O-phosphotransferase	R01771	ATP + L-Homoserine <=> ADP + O-Phospho-L-homoserine	C00002 + C00263 <=> C00008 + C01102	1	-Inf	Inf	ec:2.7.1.39	ro01486		(Kanehisa, Goto et al. 2004)
L-Homoserine:NAD+ oxidoreductase	R01773	L-Homoserine + NAD+ <=> L-Aspartate 4-semialdehyde + NADH + H+	C00263 + C00003 <=> C00441 + C00004 + C00080	-1	-Inf	Inf	ec:1.1.1.3	ro01488		(Kanehisa, Goto et al. 2004)
CDP-diacylglycerol:L-serine 3-phosphatidyltransferase	R01800	CDP-diacylglycerol + L-Serine <=> CMP + Phosphatidylserine	C00269 + C00065 <=> C00055 + C02737	1	0	Inf	ec:2.7.8.8	ro02160		(Kanehisa, Goto et al. 2004)
L-Aspartate-4-semialdehyde:NADP+ oxidoreductase (phosphorylating)	R02291	L-Aspartate 4-semialdehyde + Orthophosphate + NADP+ <=> 4-Phospho-L-aspartate + NADPH + H+	C00441 + C00009 + C00006 <=> C03082 + C00005 + C00080	-1	-Inf	Inf	ec:1.2.1.11	ro04292		(Kanehisa, Goto et al. 2004)
aminoacetone:oxygen oxidoreductase(deaminating)	R02529	Aminoacetone + H2O + Oxygen <=> Methylglyoxal + NH3 + H2O2	C01888 + C00001 + C00007 <=> C00546 + C00014 + C00027	1	0	Inf	ec:1.4.3.21	ro02608, ro02834, ro05597, ro08476		(Kanehisa, Goto et al. 2004)
							ec:1.4.3.4	ro01769, ro05707
p-cumic alcohol:NAD+ oxidoreductase	R02565	Betaine aldehyde + NAD+ + H2O <=> Betaine + NADH + 2 H+	C00576 + C00003 + C00001 <=> C00719 + C00004 + 2 C00080	1	-Inf	Inf	ec:1.2.1.8	ro00373, ro00383, ro01771, ro01807, ro01879, ro02831, ro03079, ro05182, ro05290, ro08207		(Kanehisa, Goto et al. 2004)
L-serine hydro-lyase [adding 1-C-(indol-3-yl)glycerol 3-phosphate; L-tryptophan and glyceraldehyde-3-phosphate-forming]	R02722	L-Serine + Indoleglycerol phosphate <=> L-Tryptophan + D-Glyceraldehyde 3-phosphate + H2O	C00065 + C03506 <=> C00078 + C00118 + C00001	1	0	Inf	ec:4.2.1.20	ro01012, ro01013, ro04524		(Kanehisa, Goto et al. 2004)
glycine:lipoylprotein oxidoreductase (decarboxylating and acceptor-aminomethylating)	R03425	Glycine + Lipoylprotein <=> S-Aminomethyldihydrolipoylprotein + CO2	C00037 + C02051 <=> C01242 + C00011	1	0	Inf	ec:1.4.4.2	ro00902, ro02930, ro08466, ro08467		(Kanehisa, Goto et al. 2004)
dihydrolipoylprotein:NAD+ oxidoreductase	R03815	Dihydrolipoylprotein + NAD+ <=> Lipoylprotein + NADH + H+	C02972 + C00003 <=> C02051 + C00004 + C00080	1	-Inf	Inf	ec:1.8.1.4	ro02140, ro02927, ro03318, ro03377, ro05562, ro06262, ro11024		(Kanehisa, Goto et al. 2004)
S-aminomethyldihydrolipoylprotein:(6S)-tetrahydrofolate aminomethyltransferase (ammonia-forming)	R04125	S-Aminomethyldihydrolipoylprotein + Tetrahydrofolate <=> Dihydrolipoylprotein + 5,10-Methylenetetrahydrofolate + NH3	C01242 + C00101 <=> C02972 + C00143 + C00014	1	0	Inf	ec:2.1.2.10	ro01148, ro02931		(Kanehisa, Goto et al. 2004)
3-Phosphoserine:2-oxoglutarate aminotransferase	R04173	O-Phospho-L-serine + 2-Oxoglutarate <=> 3-Phosphonooxypyruvate + L-Glutamate	C01005 + C00026 <=> C03232 + C00025	-1	-Inf	Inf	ec:2.6.1.52	ro04992		(Kanehisa, Goto et al. 2004)
L-2,4-diaminobutyrate:2-oxoglutarate 4-aminotransferase	R06977	L-Glutamate + L-Aspartate 4-semialdehyde <=> 2-Oxoglutarate + L-2,4-Diaminobutanoate	C00025 + C00441 <=> C00026 + C03283	1	-Inf	Inf	ec:2.6.1.76	ro01306		(Kanehisa, Goto et al. 2004)
L-2,4-diaminobutyrate acetyltransferase	R06978	L-2,4-Diaminobutanoate + Acetyl-CoA <=> N-gamma-Acetyldiaminobutyrate + CoA	C03283 + C00024 <=> C06442 + C00010	1	-Inf	Inf	ec:2.3.1.178	ro01305		(Kanehisa, Goto et al. 2004)
Ectoine hydro-lyase	R06979	N-gamma-Acetyldiaminobutyrate <=> H2O + Ectoine	C06442 <=> C00001 + C06231	1	-Inf	Inf	ec:4.2.1.108	ro01307		(Kanehisa, Goto et al. 2004)
	R08050	Ectoine + 2-Oxoglutarate + Oxygen <=> 5-Hydroxyectoine + Succinate + CO2	C06231 + C00026 + C00007 <=> C16432 + C00042 + C00011	1	0	Inf				(Kanehisa, Goto et al. 2004)
path:rha00270: Cysteine and methionine metabolism - Rhodococcus sp. RHA1
ATP:L-methionine S-adenosyltransferase	R00177	Orthophosphate + Diphosphate + S-Adenosyl-L-methionine <=> ATP + L-Methionine + H2O	C00009 + C00013 + C00019 <=> C00002 + C00073 + C00001	-1	0	Inf	ec:2.5.1.6	ro07158		(Kanehisa, Goto et al. 2004)
S-Adenosyl-L-homocysteine hydrolase	R00192	S-Adenosyl-L-homocysteine + H2O <=> Adenosine + L-Homocysteine	C00021 + C00001 <=> C00212 + C00155	1	-Inf	Inf	ec:3.3.1.1	ro06322		(Kanehisa, Goto et al. 2004)
ATP:L-aspartate 4-phosphotransferase	R00480	ATP + L-Aspartate <=> ADP + 4-Phospho-L-aspartate	C00002 + C00049 <=> C00008 + C03082	1	0	Inf	ec:2.7.2.4	ro04291		(Kanehisa, Goto et al. 2004)
acetyl-CoA:L-serine O-acetyltransferase	R00586	L-Serine + Acetyl-CoA <=> O-Acetyl-L-serine + CoA	C00065 + C00024 <=> C00979 + C00010	1	-Inf	Inf	ec:2.3.1.30	ro05440		(Kanehisa, Goto et al. 2004)
L-Cysteine hydrogen-sulfide-lyase (deaminating; pyruvate-forming)	R00782	L-Cysteine + H2O <=> Hydrogen sulfide + Pyruvate + NH3	C00097 + C00001 <=> C00283 + C00022 + C00014	1	0	Inf	ec:4.4.1.1	ro06506		(Kanehisa, Goto et al. 2004)
							ec:4.4.1.8	ro08885
O3-acetyl-L-serine:hydrogen-sulfide 2-amino-2-carboxyethyltransferase; O3-acetyl-L-serine acetate-lyase (adding hydrogen sulfide)	R00897	O-Acetyl-L-serine + Hydrogen sulfide <=> L-Cysteine + Acetate	C00979 + C00283 <=> C00097 + C00033	1	0	Inf	ec:2.5.1.47	ro01436, ro02027, ro10436		(Kanehisa, Goto et al. 2004)
5-Methyltetrahydrofolate:L-homocysteine S-methyltransferase	R00946	5-Methyltetrahydrofolate + L-Homocysteine <=> Tetrahydrofolate + L-Methionine	C00440 + C00155 <=> C00101 + C00073	1	-Inf	Inf	ec:2.1.1.13	ro00859		(Kanehisa, Goto et al. 2004)
O-Succinyl-L-homoserine succinate-lyase (deaminating; 2-oxobutanoate-forming)	R00999	O-Succinyl-L-homoserine + H2O <=> 2-Oxobutanoate + Succinate + NH3	C01118 + C00001 <=> C00109 + C00042 + C00014	1	0	Inf	ec:2.5.1.48	ro05845		(Kanehisa, Goto et al. 2004)
L-cystathionine cysteine-lyase (deaminating; 2-oxobutanoate-forming)	R01001	L-Cystathionine + H2O <=> L-Cysteine + NH3 + 2-Oxobutanoate	C02291 + C00001 <=> C00097 + C00014 + C00109	1	0	Inf	ec:4.4.1.1	ro06506		(Kanehisa, Goto et al. 2004)
O-acetyl-L-homoserine:hydrogen sulfide S-(3-amino-3-carboxypropyl)transferase; O-acetyl-L-homoserine acetate-lyase (adding hydrogen sulfide)	R01287	O-Acetyl-L-homoserine + Hydrogen sulfide <=> L-Homocysteine + Acetate	C01077 + C00283 <=> C00155 + C00033	1	0	Inf	ec:2.5.1.49	ro01767, ro05069, ro06237		(Kanehisa, Goto et al. 2004)
O4-succinyl-L-homoserine:hydrogen sulfide S-(3-amino-3-carboxypropyl)transferase; O-succinyl-L-homoserine succinate-lyase (adding hydrogen sulfide)	R01288	O-Succinyl-L-homoserine + Hydrogen sulfide <=> L-Homocysteine + Succinate	C01118 + C00283 <=> C00155 + C00042	1	-Inf	Inf	ec:2.5.1.48	ro05845		(Kanehisa, Goto et al. 2004)
L-serine hydro-lyase (adding homocysteine; L-cystathionine-forming)	R01290	L-Serine + L-Homocysteine <=> L-Cystathionine + H2O	C00065 + C00155 <=> C02291 + C00001	1	-Inf	Inf	ec:4.2.1.22	ro05843		(Kanehisa, Goto et al. 2004)
S-methyl-5'-thioadenosine:phosphate S-methyl-5-thio-alpha-D-ribosyl-transferase	R01402	5'-Methylthioadenosine + Orthophosphate <=> Adenine + S-Methyl-5-thio-D-ribose 1-phosphate	C00170 + C00009 <=> C00147 + C04188	1	0	Inf	ec:2.4.2.28	ro02578, ro04261		(Kanehisa, Goto et al. 2004)
L-Homoserine:NAD+ oxidoreductase	R01773	L-Homoserine + NAD+ <=> L-Aspartate 4-semialdehyde + NADH + H+	C00263 + C00003 <=> C00441 + C00004 + C00080	-1	-Inf	Inf	ec:1.1.1.3	ro01488		(Kanehisa, Goto et al. 2004)
Acetyl-CoA:L-homoserine O-acetyltransferase	R01776	Acetyl-CoA + L-Homoserine <=> CoA + O-Acetyl-L-homoserine	C00024 + C00263 <=> C00010 + C01077	1	-Inf	Inf	ec:2.3.1.31	ro06236, ro08186, ro10186		(Kanehisa, Goto et al. 2004)
S-adenosylmethioninamine:putrescine 3-aminopropyltransferase	R01920	S-Adenosylmethioninamine + Putrescine <=> 5'-Methylthioadenosine + Spermidine	C01137 + C00134 <=> C00170 + C00315	1	0	Inf	ec:2.5.1.16	ro02313, ro02466		(Kanehisa, Goto et al. 2004)
O-acetyl-L-homoserine acetate-lyase (L-homocysteine forming)	R02026	O-Acetyl-L-homoserine + Thiosulfate + Thioredoxin + H+ <=> L-Homocysteine + Sulfite + Thioredoxin disulfide + Acetate	C01077 + C00320 + C00342 + C00080 <=> C00155 + C00094 + C00343 + C00033	1	0	Inf				(Kanehisa, Goto et al. 2004)
L-Aspartate-4-semialdehyde:NADP+ oxidoreductase (phosphorylating)	R02291	L-Aspartate 4-semialdehyde + Orthophosphate + NADP+ <=> 4-Phospho-L-aspartate + NADPH + H+	C00441 + C00009 + C00006 <=> C03082 + C00005 + C00080	-1	-Inf	Inf	ec:1.2.1.11	ro04292		(Kanehisa, Goto et al. 2004)
O-Acetyl-L-homoserine succinate-lyase (adding cysteine)	R03217	O-Acetyl-L-homoserine + L-Cysteine <=> L-Cystathionine + Acetate	C01077 + C00097 <=> C02291 + C00033	1	0	Inf	ec:2.5.1.48	ro05845		(Kanehisa, Goto et al. 2004)
O-Succinyl-L-homoserine succinate-lyase (adding cysteine)	R03260	O-Succinyl-L-homoserine + L-Cysteine <=> L-Cystathionine + Succinate	C01118 + C00097 <=> C02291 + C00042	1	-Inf	Inf	ec:2.5.1.48	ro05845		(Kanehisa, Goto et al. 2004)
O3-acetyl-L-serine:thiosulfate 2-amino-2-carboxyethyltransferase (reducing, L-cysteine-forming); O3-acetyl-L-serine acetate-lyase (thiosulfate-reducing, L-cysteine-forming)	R04859	O-Acetyl-L-serine + Thiosulfate + Thioredoxin + H+ <=> L-Cysteine + Sulfite + Thioredoxin disulfide + Acetate	C00979 + C00320 + C00342 + C00080 <=> C00097 + C00094 + C00343 + C00033	1	0	Inf	ec:2.5.1.47	ro01436, ro02027, ro10436		(Kanehisa, Goto et al. 2004)
							ec:2.5.1.49	ro01767, ro05069, ro06237
path:rha00280: Valine, leucine and isoleucine degradation - Rhodococcus sp. RHA1
Acetyl-CoA:acetyl-CoA C-acetyltransferase	R00238	2 Acetyl-CoA <=> CoA + Acetoacetyl-CoA	2 C00024 <=> C00010 + C00332	1	-Inf	Inf	ec:2.3.1.9	ro00399, ro01340, ro01455, ro01623, ro01876, ro02517, ro02734, ro03022, ro03024, ro03391, ro03460, ro03892, ro04204, ro04599, ro04678, ro04683, ro05200, ro05257, ro05686, ro05815, ro05841, ro06115, ro08871		(Kanehisa, Goto et al. 2004)
succinyl-CoA:acetoacetate CoA-transferase	R00410	Succinyl-CoA + Acetoacetate <=> Succinate + Acetoacetyl-CoA	C00091 + C00164 <=> C00042 + C00332	1	0	Inf	ec:2.8.3.5	ro01333, ro01334, ro03780, ro03781, ro03893, ro03894		(Kanehisa, Goto et al. 2004)
(R)-Methylmalonyl-CoA CoA-carbonylmutase	R00833	(R)-Methylmalonyl-CoA <=> Succinyl-CoA	C01213 <=> C00091	-1	0	Inf	ec:5.4.99.2	ro07233(mutA, small subunit), ro07234(mutB,large subunit)		(Kanehisa, Goto et al. 2004)
acetyl-CoA:propanoyl-CoA 2-C-acetyltransferase; 2-methylacetoacetyl-CoA thiolase	R00927	Propanoyl-CoA + Acetyl-CoA <=> CoA + 2-Methylacetoacetyl-CoA	C00100 + C00024 <=> C00010 + C03344	-1	-Inf	Inf	ec:2.3.1.16	ro02294, ro05543, ro06853, ro10318, ro11185		(Kanehisa, Goto et al. 2004)
							ec:2.3.1.9	ro00399, ro01340, ro01455, ro01623, ro01876, ro02517, ro02734, ro03022, ro03024, ro03391, ro03460, ro03892, ro04204, ro04599, ro04678, ro04683, ro05200, ro05257, ro05686, ro05815, ro05841, ro06115, ro08871
(S)-Methylmalonate semialdehyde:NAD+ oxidoreductase (CoA-propanoylating)	R00935	(S)-Methylmalonate semialdehyde + CoA + NAD+ <=> Propanoyl-CoA + CO2 + NADH + H+	C06002 + C00010 + C00003 <=> C00100 + C00011 + C00004 + C00080	1	0	Inf	ec:1.2.1.27	ro01357, ro01542, ro04468, ro04548, ro10225		(Kanehisa, Goto et al. 2004)
L-leucine:NAD+ oxidoreductase (deaminating)	R01088	L-Leucine + H2O + NAD+ <=> 4-Methyl-2-oxopentanoate + NH3 + NADH + H+	C00123 + C00001 + C00003 <=> C00233 + C00014 + C00004 + C00080	1	-Inf	Inf	ec:1.4.1.9	ro01628		(Kanehisa, Goto et al. 2004)
L-Leucine:2-oxoglutarate aminotransferase	R01090	L-Leucine + 2-Oxoglutarate <=> 4-Methyl-2-oxopentanoate + L-Glutamate	C00123 + C00026 <=> C00233 + C00025	1	0	Inf	ec:2.6.1.42	ro01147, ro02970, ro04442		(Kanehisa, Goto et al. 2004)
L-Valine:2-oxoglutarate aminotransferase	R01214	L-Valine + 2-Oxoglutarate <=> 3-Methyl-2-oxobutanoic acid + L-Glutamate	C00183 + C00026 <=> C00141 + C00025	1	-Inf	Inf	ec:2.6.1.42	ro01147, ro02970, ro04442		(Kanehisa, Goto et al. 2004)
(S)-3-hydroxy-3-methylglutaryl-CoA acetoacetate-lyase (acetyl-CoA-forming)	R01360	(S)-3-Hydroxy-3-methylglutaryl-CoA <=> Acetyl-CoA + Acetoacetate	C00356 <=> C00024 + C00164	1	-Inf	Inf	ec:4.1.3.4	ro04924, ro05078		(Kanehisa, Goto et al. 2004)
Propanoyl-CoA:carbon-dioxide ligase (ADP-forming)	R01859	ATP + Propanoyl-CoA + HCO3- <=> ADP + Orthophosphate + (S)-Methylmalonyl-CoA	C00002 + C00100 + C00288 <=> C00008 + C00009 + C00683	1	0	Inf	ec:6.4.1.3	ro01930, ro06292		(Kanehisa, Goto et al. 2004)
L-Isoleucine:2-oxoglutarate aminotransferase	R02199	L-Isoleucine + 2-Oxoglutarate <=> (S)-3-Methyl-2-oxopentanoic acid + L-Glutamate	C00407 + C00026 <=> C00671 + C00025	1	-Inf	Inf	ec:2.6.1.42	ro01147, ro02970, ro04442		(Kanehisa, Goto et al. 2004)
(S)-Methylmalonate semialdehyde:NAD+ oxidoreductase	R03869	(S)-Methylmalonate semialdehyde + NAD+ + H2O <=> Methylmalonate + NADH + H+	C06002 + C00003 + C00001 <=> C02170 + C00004 + C00080	1	0	Inf	ec:1.2.1.3	ro00340, ro00395, ro00646, ro02498, ro03066, ro03790, ro03974, ro04375, ro04663, ro05244, ro06081, ro06111, ro06275, ro06678, ro07077, ro08090, ro08151, ro08917, ro10302, ro11056		(Kanehisa, Goto et al. 2004)
3-Methylbutanoyl-CoA:(acceptor) 2,3-oxidoreductase	R04095	3-Methylbutanoyl-CoA + FAD <=> 3-Methylcrotonyl-CoA + FADH2	C02939 + C00016 <=> C03069 + C01352	1	-Inf	Inf	ec:1.3.99.10	ro11032		(Kanehisa, Goto et al. 2004)
							ec:1.3.99.3	ro01504, ro01875, ro01932, ro02214, ro02297, ro02341, ro02696, ro03059, ro03093, ro03965, ro04596, ro04636, ro04692, ro04693, ro04748, ro04754, ro05247, ro05713, ro05756, ro05827, ro05896, ro06399, ro06629, ro06682, ro07119, ro08438, ro09029, ro10128, ro10306, ro10307, ro10357
3-Hydroxyisopentyl-CoA hydro-lyase	R04137	3-Hydroxyisovaleryl-CoA <=> 3-Methylcrotonyl-CoA + H2O	C05998 <=> C03069 + C00001	1	-Inf	Inf	ec:4.2.1.17	ro00085, ro00401, ro01505, ro01538, ro01540, ro01928, ro01936, ro02286, ro02289, ro02308, ro02669, ro02688, ro02697, ro02707, ro02860, ro02862, ro03070, ro03243, ro03948, ro03957, ro04094, ro04205, ro04249, ro04252, ro04398, ro04594, ro04652, ro04688, ro05033, ro05401, ro06025, ro06118, ro06453, ro06513, ro06681, ro06695, ro07067, ro07071, ro07072, ro08039, ro08049, ro08144, ro08870, ro08944, ro0…		(Kanehisa, Goto et al. 2004)
3-Methylcrotonoyl-CoA:carbon-dioxide ligase (ADP-forming)	R04138	ATP + 3-Methylcrotonyl-CoA + HCO3- <=> ADP + Orthophosphate + 3-Methylglutaconyl-CoA	C00002 + C03069 + C00288 <=> C00008 + C00009 + C03231	1	0	Inf	ec:6.4.1.4	ro06095		(Kanehisa, Goto et al. 2004)
(2S,3S)-3-hydroxy-2-methylbutanoyl-CoA:NAD+ oxidoreductase	R04203	(2S,3S)-3-Hydroxy-2-methylbutanoyl-CoA + NAD+ <=> 2-Methylacetoacetyl-CoA + NADH + H+	C04405 + C00003 <=> C03344 + C00004 + C00080	1	-Inf	Inf	ec:1.1.1.35	ro04205		(Kanehisa, Goto et al. 2004)
(2S,3S)-3-Hydroxy-2-methylbutanoyl-CoA hydro-liase	R04204	(2S,3S)-3-Hydroxy-2-methylbutanoyl-CoA <=> 2-Methylbut-2-enoyl-CoA + H2O	C04405 <=> C03345 + C00001	-1	-Inf	Inf	ec:4.2.1.17	ro00085, ro00401, ro01505, ro01538, ro01540, ro01928, ro01936, ro02286, ro02289, ro02308, ro02669, ro02688, ro02697, ro02707, ro02860, ro02862, ro03070, ro03243, ro03948, ro03957, ro04094, ro04205, ro04249, ro04252, ro04398, ro04594, ro04652, ro04688, ro05033, ro05401, ro06025, ro06118, ro06453, ro06513, ro06681, ro06695, ro07067, ro07071, ro07072, ro08039, ro08049, ro08144, ro08870, ro08944, ro0…		(Kanehisa, Goto et al. 2004)
(S)-3-Hydroxyisobutyryl-CoA hydro-lyase	R04224	2-Methylprop-2-enoyl-CoA + H2O <=> (S)-3-Hydroxyisobutyryl-CoA	C03460 + C00001 <=> C06000	1	-Inf	Inf	ec:4.2.1.17	ro00085, ro00401, ro01505, ro01538, ro01540, ro01928, ro01936, ro02286, ro02289, ro02308, ro02669, ro02688, ro02697, ro02707, ro02860, ro02862, ro03070, ro03243, ro03948, ro03957, ro04094, ro04205, ro04249, ro04252, ro04398, ro04594, ro04652, ro04688, ro05033, ro05401, ro06025, ro06118, ro06453, ro06513, ro06681, ro06695, ro07067, ro07071, ro07072, ro08039, ro08049, ro08144, ro08870, ro08944, ro0…		(Kanehisa, Goto et al. 2004)
3-Hydroxy-2-methylpropanoate:NAD+ oxidoreductase	R05066	(S)-3-Hydroxyisobutyrate + NAD+ <=> (S)-Methylmalonate semialdehyde + NADH + H+	C06001 + C00003 <=> C06002 + C00004 + C00080	1	0	Inf	ec:1.1.1.31	ro01539, ro05332, ro07079, ro08845		(Kanehisa, Goto et al. 2004)
							ec:1.1.1.35	ro04205
	R07599	3-Methyl-2-oxobutanoic acid + Thiamin diphosphate <=> 2-Methyl-1-hydroxypropyl-ThPP + CO2	C00141 + C00068 <=> C15976 + C00011	1	-Inf	Inf	ec:1.2.4.4	ro03301		(Kanehisa, Goto et al. 2004)
	R07600	2-Methyl-1-hydroxypropyl-ThPP + Enzyme N6-(lipoyl)lysine <=> [Dihydrolipoyllysine-residue (2-methylpropanoyl)transferase] S-(2-methylpropanoyl)dihydrolipoyllysine + Thiamin diphosphate	C15976 + C15972 <=> C15977 + C00068	1	-Inf	Inf	ec:1.2.4.4	ro03301		(Kanehisa, Goto et al. 2004)
	R07601	4-Methyl-2-oxopentanoate + Thiamin diphosphate <=> 3-Methyl-1-hydroxybutyl-ThPP + CO2	C00233 + C00068 <=> C15974 + C00011	1	-Inf	Inf	ec:1.2.4.4	ro03301		(Kanehisa, Goto et al. 2004)
	R07602	3-Methyl-1-hydroxybutyl-ThPP + Enzyme N6-(lipoyl)lysine <=> [Dihydrolipoyllysine-residue (2-methylpropanoyl)transferase] S-(3-methylbutanoyl)dihydrolipoyllysine + Thiamin diphosphate	C15974 + C15972 <=> C15975 + C00068	1	-Inf	Inf	ec:1.2.4.4	ro03301		(Kanehisa, Goto et al. 2004)
	R07603	(S)-3-Methyl-2-oxopentanoic acid + Thiamin diphosphate <=> 2-Methyl-1-hydroxybutyl-ThPP + CO2	C00671 + C00068 <=> C15978 + C00011	1	-Inf	Inf	ec:1.2.4.4	ro03301		(Kanehisa, Goto et al. 2004)
	R07604	2-Methyl-1-hydroxybutyl-ThPP + Enzyme N6-(lipoyl)lysine <=> [Dihydrolipoyllysine-residue (2-methylpropanoyl)transferase] S-(2-methylbutanoyl)dihydrolipoyllysine + Thiamin diphosphate	C15978 + C15972 <=> C15979 + C00068	1	-Inf	Inf	ec:1.2.4.4	ro03301		(Kanehisa, Goto et al. 2004)
enzyme N6-(dihydrolipoyl)lysine:NAD+ oxidoreductase	R07618	Enzyme N6-(dihydrolipoyl)lysine + NAD+ <=> Enzyme N6-(lipoyl)lysine + NADH + H+	C15973 + C00003 <=> C15972 + C00004 + C00080	1	0	Inf	ec:1.8.1.4	ro02140, ro02927, ro03318, ro03377, ro05562, ro06262, ro11024		(Kanehisa, Goto et al. 2004)
path:rha00281: Geraniol degradation - Rhodococcus sp. RHA1
	R08086	Geranial + NAD+ + H2O <=> Geranic acid + NADH + H+	C01499 + C00003 + C00001 <=> C16461 + C00004 + C00080	1	-Inf	Inf				(Kanehisa, Goto et al. 2004)
	R08087	(R)-(+)-Citronellal + NAD+ + H2O <=> Citronellate + NADH + H+	C09848 + C00003 + C00001 <=> C16462 + C00004 + C00080	1	0	Inf				(Kanehisa, Goto et al. 2004)
3-hydroxy-3-(4-methylpent-3-en-1-yl)glutaryl-CoA acetate-lyase (7-methyl-3-oxooct-6-enoyl-CoA-forming)	R08090	3-Hydroxy-3-(4-methylpent-3-en-1-yl)glutaryl-CoA <=> 7-Methyl-3-oxo-6-octenoyl-CoA + Acetate	C04675 <=> C16466 + C00033	1	-Inf	Inf				(Kanehisa, Goto et al. 2004)
7-methyl-3-oxo-6-octenoyl-CoA:acetyl-CoA C-acyltransferase	R08091	7-Methyl-3-oxo-6-octenoyl-CoA + CoA <=> 5-Methylhex-4-enoyl-CoA + Acetyl-CoA	C16466 + C00010 <=> C16470 + C00024	1	-Inf	Inf	ec:2.3.1.16	ro02294, ro05543, ro06853, ro10318, ro11185		(Kanehisa, Goto et al. 2004)
	R08092	5-Methylhex-4-enoyl-CoA + FAD <=> (2E)-5-Methylhexa-2,4-dienoyl-CoA + FADH2	C16470 + C00016 <=> C16468 + C01352	1	-Inf	Inf				(Kanehisa, Goto et al. 2004)
3-hydroxy-5-methylhex-4-enoyl-CoA hydro-lyase	R08093	(2E)-5-Methylhexa-2,4-dienoyl-CoA + H2O <=> 3-Hydroxy-5-methylhex-4-enoyl-CoA	C16468 + C00001 <=> C16469	1	-Inf	Inf	ec:4.2.1.17	ro00085, ro00401, ro01505, ro01538, ro01540, ro01928, ro01936, ro02286, ro02289, ro02308, ro02669, ro02688, ro02697, ro02707, ro02860, ro02862, ro03070, ro03243, ro03948, ro03957, ro04094, ro04205, ro04249, ro04252, ro04398, ro04594, ro04652, ro04688, ro05033, ro05401, ro06025, ro06118, ro06453, ro06513, ro06681, ro06695, ro07067, ro07071, ro07072, ro08039, ro08049, ro08144, ro08870, ro08944, ro0…		(Kanehisa, Goto et al. 2004)
3-hydroxy-5-methylhex-4-enoyl-CoA:NAD+ oxidoreductase	R08094	3-Hydroxy-5-methylhex-4-enoyl-CoA + NAD+ <=> 5-Methyl-3-oxo-4-hexenoyl-CoA + NADH + H+	C16469 + C00003 <=> C16471 + C00004 + C00080	1	-Inf	Inf	ec:1.1.1.35	ro04205		(Kanehisa, Goto et al. 2004)
3-methylcrotonyl-CoA:acetyl-CoA C-acyltransferase	R08095	5-Methyl-3-oxo-4-hexenoyl-CoA + CoA <=> 3-Methylcrotonyl-CoA + Acetyl-CoA	C16471 + C00010 <=> C03069 + C00024	1	-Inf	Inf	ec:2.3.1.16	ro02294, ro05543, ro06853, ro10318, ro11185		(Kanehisa, Goto et al. 2004)
	R08096	(S)-(-)-Citronellal + NAD+ + H2O <=> Citronellate + NADH + H+	C11384 + C00003 + C00001 <=> C16462 + C00004 + C00080	1	0	Inf				(Kanehisa, Goto et al. 2004)
	R08097	Geranic acid + CoA <=> trans-Geranyl-CoA + H2O	C16461 + C00010 <=> C16465 + C00001	1	-Inf	Inf				(Kanehisa, Goto et al. 2004)
path:rha00290: Valine, leucine and isoleucine biosynthesis - Rhodococcus sp. RHA1
pyruvate:thiamin diphosphate acetaldehydetransferase (decarboxylating)	R00014	Pyruvate + Thiamin diphosphate <=> 2-(alpha-Hydroxyethyl)thiamine diphosphate + CO2	C00022 + C00068 <=> C05125 + C00011	1	0	Inf	ec:1.2.4.1	ro00542, ro01197, ro01576, ro01577, ro02566, ro03305, ro03320, ro03321, ro03379, ro03380, ro08623, ro08624, ro11030, ro11031		(Kanehisa, Goto et al. 2004)
							ec:2.2.1.6	ro01259, ro03980, ro04554, ro04562, ro05712, ro06486, ro06487
(2R,3S)-3-methylmalate:NAD+ oxidoreductase	R00994	2-Oxobutanoate + CO2 + NADH + H+ <=> D-erythro-3-Methylmalate + NAD+	C00109 + C00011 + C00004 + C00080 <=> C06032 + C00003	-1	-Inf	Inf	ec:1.1.1.85	ro00322, ro00984, ro06490		(Kanehisa, Goto et al. 2004)
L-threonine ammonia-lyase (2-oxobutanoate-forming)	R00996	L-Threonine <=> 2-Oxobutanoate + NH3	C00188 <=> C00109 + C00014	1	0	Inf	ec:4.3.1.19	ro01065, ro01945, ro05846		(Kanehisa, Goto et al. 2004)
L-leucine:NAD+ oxidoreductase (deaminating)	R01088	L-Leucine + H2O + NAD+ <=> 4-Methyl-2-oxopentanoate + NH3 + NADH + H+	C00123 + C00001 + C00003 <=> C00233 + C00014 + C00004 + C00080	1	-Inf	Inf	ec:1.4.1.9	ro01628		(Kanehisa, Goto et al. 2004)
L-Leucine:2-oxoglutarate aminotransferase	R01090	L-Leucine + 2-Oxoglutarate <=> 4-Methyl-2-oxopentanoate + L-Glutamate	C00123 + C00026 <=> C00233 + C00025	1	0	Inf	ec:2.6.1.42	ro01147, ro02970, ro04442		(Kanehisa, Goto et al. 2004)
acetyl-CoA:3-methyl-2-oxobutanoate C-acetyltransferase (thioester-hydrolysing, carboxymethyl-forming); 3-Carboxy-3-hydroxy-4-methylpentanoate 3-methyl-2-oxobutanoate-lyase (CoA-acetylating)	R01213	(2S)-2-Isopropylmalate + CoA <=> Acetyl-CoA + 3-Methyl-2-oxobutanoic acid + H2O	C02504 + C00010 <=> C00024 + C00141 + C00001	-1	-Inf	Inf	ec:2.3.3.13	ro04225, ro05165		(Kanehisa, Goto et al. 2004)
L-Valine:2-oxoglutarate aminotransferase	R01214	L-Valine + 2-Oxoglutarate <=> 3-Methyl-2-oxobutanoic acid + L-Glutamate	C00183 + C00026 <=> C00141 + C00025	1	-Inf	Inf	ec:2.6.1.42	ro01147, ro02970, ro04442		(Kanehisa, Goto et al. 2004)
L-Valine:NAD+ oxidoreductase(deaminating)	R01434	L-Valine + H2O + NAD+ <=> 3-Methyl-2-oxobutanoic acid + NH3 + NADH + H+	C00183 + C00001 + C00003 <=> C00141 + C00014 + C00004 + C00080	-1	0	Inf	ec:1.4.1.9	ro01628		(Kanehisa, Goto et al. 2004)
L-Isoleucine:NAD+ oxidoreductase(deaminating)	R02196	L-Isoleucine + NAD+ + H2O <=> (S)-3-Methyl-2-oxopentanoic acid + NH3 + NADH + H+	C00407 + C00003 + C00001 <=> C00671 + C00014 + C00004 + C00080	-1	0	Inf	ec:1.4.1.9	ro01628		(Kanehisa, Goto et al. 2004)
L-Isoleucine:2-oxoglutarate aminotransferase	R02199	L-Isoleucine + 2-Oxoglutarate <=> (S)-3-Methyl-2-oxopentanoic acid + L-Glutamate	C00407 + C00026 <=> C00671 + C00025	1	-Inf	Inf	ec:2.6.1.42	ro01147, ro02970, ro04442		(Kanehisa, Goto et al. 2004)
(R)-2-Methylmalate hydro-lyase	R03896	(R)-2-Methylmalate <=> 2-Methylmaleate + H2O	C02612 <=> C02226 + C00001	1	-Inf	Inf	ec:4.2.1.35	ro00726, ro00727, ro06499, ro06500		(Kanehisa, Goto et al. 2004)
	R03898	2-Methylmaleate + H2O <=> D-erythro-3-Methylmalate	C02226 + C00001 <=> C06032	1	-Inf	Inf				(Kanehisa, Goto et al. 2004)
2-Isopropylmalate hydro-lyase	R03968	(2S)-2-Isopropylmalate <=> 2-Isopropylmaleate + H2O	C02504 <=> C02631 + C00001	1	-Inf	Inf	ec:4.2.1.33	ro00726, ro00727, ro06499, ro06500		(Kanehisa, Goto et al. 2004)
3-Isopropylmalate hydro-lyase	R04001	(2R,3S)-3-Isopropylmalate <=> 2-Isopropylmaleate + H2O	C04411 <=> C02631 + C00001	-1	-Inf	Inf	ec:4.2.1.33	ro00726, ro00727, ro06499, ro06500		(Kanehisa, Goto et al. 2004)
3-Isopropylmalate:NAD+ oxidoreductase	R04426	(2R,3S)-3-Isopropylmalate + NAD+ <=> (2S)-2-Isopropyl-3-oxosuccinate + NADH + H+	C04411 + C00003 <=> C04236 + C00004 + C00080	1	-Inf	Inf	ec:1.1.1.85	ro00322, ro00984, ro06490		(Kanehisa, Goto et al. 2004)
(R)-2,3-Dihydroxy-3-methylbutanoate:NADP+ oxidoreductase (isomerizing)	R04440	(R)-2,3-Dihydroxy-3-methylbutanoate + NADP+ <=> 3-Hydroxy-3-methyl-2-oxobutanoic acid + NADPH + H+	C04272 + C00006 <=> C04181 + C00005 + C00080	-1	-Inf	Inf	ec:1.1.1.86	ro06488		(Kanehisa, Goto et al. 2004)
(R)-2,3-Dihydroxy-3-methylbutanoate hydro-lyase	R04441	(R)-2,3-Dihydroxy-3-methylbutanoate <=> 3-Methyl-2-oxobutanoic acid + H2O	C04272 <=> C00141 + C00001	1	-Inf	Inf	ec:4.2.1.9	ro05087, ro06484		(Kanehisa, Goto et al. 2004)
(S)-2-Acetolactate pyruvate-lyase (carboxylating)	R04672	(S)-2-Acetolactate + Thiamin diphosphate <=> 2-(alpha-Hydroxyethyl)thiamine diphosphate + Pyruvate	C06010 + C00068 <=> C05125 + C00022	-1	-Inf	Inf	ec:2.2.1.6	ro01259, ro03980, ro04554, ro04562, ro05712, ro06486, ro06487		(Kanehisa, Goto et al. 2004)
(S)-2-Aceto-2-hydroxybutanoate pyruvate-lyase (carboxylating)	R04673	2-Oxobutanoate + 2-(alpha-Hydroxyethyl)thiamine diphosphate <=> (S)-2-Aceto-2-hydroxybutanoate + Thiamin diphosphate	C00109 + C05125 <=> C06006 + C00068	1	-Inf	Inf	ec:2.2.1.6	ro01259, ro03980, ro04554, ro04562, ro05712, ro06486, ro06487		(Kanehisa, Goto et al. 2004)
(R)-2,3-Dihydroxy-3-methylpentanoate:NADP+ oxidoreductase (isomerizing)	R05068	(R)-2,3-Dihydroxy-3-methylpentanoate + NADP+ <=> (R)-3-Hydroxy-3-methyl-2-oxopentanoate + NADPH + H+	C06007 + C00006 <=> C14463 + C00005 + C00080	-1	-Inf	Inf	ec:1.1.1.86	ro06488		(Kanehisa, Goto et al. 2004)
(S)-2-Aceto-2-hydroxybutanoate:NADP+ oxidoreductase (isomerizing)	R05069	(S)-2-Aceto-2-hydroxybutanoate <=> (R)-3-Hydroxy-3-methyl-2-oxopentanoate	C06006 <=> C14463	1	-Inf	Inf	ec:1.1.1.86	ro06488		(Kanehisa, Goto et al. 2004)
(R)-2,3-Dihydroxy-3-methylpentanoate hydro-lyase	R05070	(R)-2,3-Dihydroxy-3-methylpentanoate <=> (S)-3-Methyl-2-oxopentanoic acid + H2O	C06007 <=> C00671 + C00001	1	-Inf	Inf	ec:4.2.1.9	ro05087, ro06484		(Kanehisa, Goto et al. 2004)
(S)-2-Acetolactate methylmutase	R05071	(S)-2-Acetolactate <=> 3-Hydroxy-3-methyl-2-oxobutanoic acid	C06010 <=> C04181	1	-Inf	Inf	ec:1.1.1.86	ro06488		(Kanehisa, Goto et al. 2004)
path:rha00300: Lysine biosynthesis - Rhodococcus sp. RHA1
meso-2,6-diaminoheptanedioate carboxy-lyase (L-lysine-forming)	R00451	meso-2,6-Diaminoheptanedioate <=> L-Lysine + CO2	C00680 <=> C00047 + C00011	1	0	Inf	ec:4.1.1.20	ro01489		(Kanehisa, Goto et al. 2004)
L-Lysine:2-oxoglutarate 6-aminotransferase	R00457	L-Lysine + 2-Oxoglutarate <=> L-2-Aminoadipate 6-semialdehyde + L-Glutamate	C00047 + C00026 <=> C04076 + C00025	1	-Inf	Inf	ec:2.6.1.36	ro06277		(Kanehisa, Goto et al. 2004)
ATP:L-aspartate 4-phosphotransferase	R00480	ATP + L-Aspartate <=> ADP + 4-Phospho-L-aspartate	C00002 + C00049 <=> C00008 + C03082	1	0	Inf	ec:2.7.2.4	ro04291		(Kanehisa, Goto et al. 2004)
L-Homoserine:NAD+ oxidoreductase	R01773	L-Homoserine + NAD+ <=> L-Aspartate 4-semialdehyde + NADH + H+	C00263 + C00003 <=> C00441 + C00004 + C00080	-1	-Inf	Inf	ec:1.1.1.3	ro01488		(Kanehisa, Goto et al. 2004)
L-Aspartate-4-semialdehyde:NADP+ oxidoreductase (phosphorylating)	R02291	L-Aspartate 4-semialdehyde + Orthophosphate + NADP+ <=> 4-Phospho-L-aspartate + NADPH + H+	C00441 + C00009 + C00006 <=> C03082 + C00005 + C00080	-1	-Inf	Inf	ec:1.2.1.11	ro04292		(Kanehisa, Goto et al. 2004)
L-Aspartate-4-semialdehyde hydro-lyase (adding pyruvate and cyclizing)	R02292	L-Aspartate 4-semialdehyde + Pyruvate <=> L-2,3-Dihydrodipicolinate + 2 H2O	C00441 + C00022 <=> C03340 + 2 C00001	1	-Inf	Inf	ec:4.2.1.52	ro00613, ro02876, ro02890, ro05285, ro06747, ro07087, ro08969		(Kanehisa, Goto et al. 2004)
N-Succinyl-LL-2,6-diaminoheptanedioate amidohydrolase	R02734	N-Succinyl-LL-2,6-diaminoheptanedioate + H2O <=> Succinate + LL-2,6-Diaminoheptanedioate	C04421 + C00001 <=> C00042 + C00666	1	-Inf	Inf	ec:3.5.1.18	ro05964		(Kanehisa, Goto et al. 2004)
LL-2,6-Diaminoheptanedioate 2-epimerase	R02735	LL-2,6-Diaminoheptanedioate <=> meso-2,6-Diaminoheptanedioate	C00666 <=> C00680	1	-Inf	Inf	ec:5.1.1.7	ro06777		(Kanehisa, Goto et al. 2004)
2,3,4,5-Tetrahydrodipicolinate:NAD+ oxidoreductase	R04198	2,3,4,5-Tetrahydrodipicolinate + NAD+ <=> L-2,3-Dihydrodipicolinate + NADH + H+	C03972 + C00003 <=> C03340 + C00004 + C00080	-1	-Inf	Inf	ec:1.3.1.26	ro06739		(Kanehisa, Goto et al. 2004)
Succinyl-CoA:2,3,4,5-tetrahydropyridine-2,6-dicarboxylate N-succinyltransferase	R04365	Succinyl-CoA + 2,3,4,5-Tetrahydrodipicolinate + H2O <=> CoA + N-Succinyl-2-L-amino-6-oxoheptanedioate	C00091 + C03972 + C00001 <=> C00010 + C04462	1	-Inf	Inf	ec:2.3.1.117	ro05962		(Kanehisa, Goto et al. 2004)
N-Succinyl-L-2,6-diaminoheptanedioate:2-oxoglutarate amino-transferase	R04475	N-Succinyl-LL-2,6-diaminoheptanedioate + 2-Oxoglutarate <=> N-Succinyl-2-L-amino-6-oxoheptanedioate + L-Glutamate	C04421 + C00026 <=> C04462 + C00025	-1	-Inf	Inf	ec:2.6.1.17	ro04939		(Kanehisa, Goto et al. 2004)
path:rha00310: Lysine degradation - Rhodococcus sp. RHA1
Acetyl-CoA:acetyl-CoA C-acetyltransferase	R00238	2 Acetyl-CoA <=> CoA + Acetoacetyl-CoA	2 C00024 <=> C00010 + C00332	1	-Inf	Inf	ec:2.3.1.9	ro00399, ro01340, ro01455, ro01623, ro01876, ro02517, ro02734, ro03022, ro03024, ro03391, ro03460, ro03892, ro04204, ro04599, ro04678, ro04683, ro05200, ro05257, ro05686, ro05815, ro05841, ro06115, ro08871		(Kanehisa, Goto et al. 2004)
(S)-3-Hydroxybutanoyl-CoA:NAD+ oxidoreductase	R01975	(S)-3-Hydroxybutanoyl-CoA + NAD+ <=> Acetoacetyl-CoA + NADH + H+	C01144 + C00003 <=> C00332 + C00004 + C00080	1	-Inf	Inf	ec:1.1.1.35	ro04205		(Kanehisa, Goto et al. 2004)
Glutaryl-CoA:dihydrolipoamide S-succinyltransferase	R02571	Glutaryl-CoA + Enzyme N6-(dihydrolipoyl)lysine <=> CoA + [Dihydrolipoyllysine-residue succinyltransferase] S-glutaryldihydrolipoyllysine	C00527 + C15973 <=> C00010 + C06157	-1	-Inf	Inf	ec:2.3.1.61	ro00543, ro01151, ro11029		(Kanehisa, Goto et al. 2004)
(S)-3-Hydroxybutanoyl-CoA hydro-lyase	R03026	(S)-3-Hydroxybutanoyl-CoA <=> Crotonoyl-CoA + H2O	C01144 <=> C00877 + C00001	-1	-Inf	Inf	ec:4.2.1.17	ro00085, ro00401, ro01505, ro01538, ro01540, ro01928, ro01936, ro02286, ro02289, ro02308, ro02669, ro02688, ro02697, ro02707, ro02860, ro02862, ro03070, ro03243, ro03948, ro03957, ro04094, ro04205, ro04249, ro04252, ro04398, ro04594, ro04652, ro04688, ro05033, ro05401, ro06025, ro06118, ro06453, ro06513, ro06681, ro06695, ro07067, ro07071, ro07072, ro08039, ro08049, ro08144, ro08870, ro08944, ro0…		(Kanehisa, Goto et al. 2004)
path:rha00330: Arginine and proline metabolism - Rhodococcus sp. RHA1
urea-1-carboxylate amidohydrolase	R00005	Urea-1-carboxylate + H2O <=> 2 CO2 + 2 NH3	C01010 + C00001 <=> 2 C00011 + 2 C00014	1	0	Inf	ec:3.5.1.54	ro06922		(Kanehisa, Goto et al. 2004)
Urea amidohydrolase	R00131	Urea + H2O <=> CO2 + 2 NH3	C00086 + C00001 <=> C00011 + 2 C00014	1	0	Inf	ec:3.5.1.5	ro05678, ro05679, ro05680		(Kanehisa, Goto et al. 2004)
ATP:L-glutamate 5-phosphotransferase	R00239	ATP + L-Glutamate <=> ADP + L-Glutamyl 5-phosphate	C00002 + C00025 <=> C00008 + C03287	1	-Inf	Inf	ec:2.7.2.11	ro01310		(Kanehisa, Goto et al. 2004)
L-Glutamate:NAD+ oxidoreductase (deaminating)	R00243	L-Glutamate + NAD+ + H2O <=> 2-Oxoglutarate + NH3 + NADH + H+	C00025 + C00003 + C00001 <=> C00026 + C00014 + C00004 + C00080	1	-Inf	Inf	ec:1.4.1.3	ro00339, ro00573, ro03043, ro03288, ro08786		(Kanehisa, Goto et al. 2004)
L-Glutamate 5-semialdehyde:NAD+ oxidoreductase	R00245	L-Glutamate 5-semialdehyde + NAD+ + H2O <=> L-Glutamate + NADH + H+	C01165 + C00003 + C00001 <=> C00025 + C00004 + C00080	1	-Inf	Inf	ec:1.5.1.12	ro00348, ro05951		(Kanehisa, Goto et al. 2004)
L-Glutamate:ammonia ligase (ADP-forming)	R00253	ATP + L-Glutamate + NH3 <=> ADP + Orthophosphate + L-Glutamine	C00002 + C00025 + C00014 <=> C00008 + C00009 + C00064	1	0	Inf	ec:6.3.1.2	ro01157, ro01167, ro01721, ro02820, ro05312		(Kanehisa, Goto et al. 2004)
L-Glutamine amidohydrolase	R00256	L-Glutamine + H2O <=> L-Glutamate + NH3	C00064 + C00001 <=> C00025 + C00014	1	0	Inf	ec:3.5.1.2	ro06842		(Kanehisa, Goto et al. 2004)
							ec:6.3.5.4	ro01138, ro05010
							ec:6.3.5.5	ro07151, ro07152
Acetyl-CoA:L-glutamate N-acetyltransferase	R00259	Acetyl-CoA + L-Glutamate <=> CoA + N-Acetyl-L-glutamate	C00024 + C00025 <=> C00010 + C00624	1	-Inf	Inf	ec:2.3.1.1	ro00955, ro06753		(Kanehisa, Goto et al. 2004)
D-4-Hydroxy-2-oxoglutarate glyoxylate-lyase	R00471	D-4-Hydroxy-2-oxoglutarate <=> Pyruvate + Glyoxylate	C05946 <=> C00022 + C00048	1	-Inf	Inf	ec:4.1.2.14	ro02367, ro02464, ro02786		(Kanehisa, Goto et al. 2004)
							ec:4.1.3.16	ro02367, ro02464, ro02786
L-Arginine iminohydrolase	R00552	L-Arginine + H2O <=> L-Citrulline + NH3	C00062 + C00001 <=> C00327 + C00014	1	0	Inf	ec:3.5.3.6	ro05654		(Kanehisa, Goto et al. 2004)
L-Arginine,NADPH:oxygen oxidoreductase (nitric-oxide-forming)	R00557	2 L-Arginine + 4 Oxygen + 3 NADPH + 3 H+ <=> 2 Nitric oxide + 2 L-Citrulline + 3 NADP+ + 4 H2O	2 C00062 + 4 C00007 + 3 C00005 + 3 C00080 <=> 2 C00533 + 2 C00327 + 3 C00006 + 4 C00001	1	0	Inf	ec:1.14.13.39	ro02793		(Kanehisa, Goto et al. 2004)
L-Ornithine:2-oxo-acid aminotransferase	R00667	L-Ornithine + 2-Oxoglutarate <=> L-Glutamate 5-semialdehyde + L-Glutamate	C00077 + C00026 <=> C01165 + C00025	1	0	Inf	ec:2.6.1.13	ro06169		(Kanehisa, Goto et al. 2004)
N2-Acetyl-L-ornithine amidohydrolase	R00669	N-Acetylornithine + H2O <=> Acetate + L-Ornithine	C00437 + C00001 <=> C00033 + C00077	1	0	Inf	ec:3.5.1.14	ro06260		(Kanehisa, Goto et al. 2004)
							ec:3.5.1.16	ro08464, ro08621
L-ornithine ammonia-lyase (cyclizing; L-proline-forming)	R00671	L-Ornithine <=> L-Proline + NH3	C00077 <=> C00148 + C00014	1	0	Inf	ec:4.3.1.12	ro04990		(Kanehisa, Goto et al. 2004)
(S)-1-pyrroline-5-carboxylate:NAD+ oxidoreductase	R00707	(S)-1-Pyrroline-5-carboxylate + NAD+ + 2 H2O <=> L-Glutamate + NADH + H+	C03912 + C00003 + 2 C00001 <=> C00025 + C00004 + C00080	1	-Inf	Inf	ec:1.5.1.12	ro00348, ro05951		(Kanehisa, Goto et al. 2004)
Urea:carbon-dioxide ligase (ADP-forming)	R00774	ATP + Urea + HCO3- <=> ADP + Orthophosphate + Urea-1-carboxylate	C00002 + C00086 + C00288 <=> C00008 + C00009 + C01010	1	-Inf	Inf	ec:6.3.4.6	ro02135		(Kanehisa, Goto et al. 2004)
2-(Nomega-L-arginino)succinate arginine-lyase (fumarate-forming)	R01086	N-(L-Arginino)succinate <=> Fumarate + L-Arginine	C03406 <=> C00122 + C00062	1	-Inf	Inf	ec:4.3.2.1	ro00949		(Kanehisa, Goto et al. 2004)
Putrescine:oxygen oxidoreductase (deaminating)	R01151	Putrescine + Oxygen + H2O <=> 4-Aminobutanal + NH3 + H2O2	C00134 + C00007 + C00001 <=> C00555 + C00014 + C00027	1	0	Inf	ec:1.4.3.10	ro05606		(Kanehisa, Goto et al. 2004)
N-Carbamoylputrescine amidohydrolase	R01152	N-Carbamoylputrescine + H2O <=> Putrescine + CO2 + NH3	C00436 + C00001 <=> C00134 + C00011 + C00014	1	-Inf	Inf	ec:3.5.1.53	ro04386, ro05592		(Kanehisa, Goto et al. 2004)
Agmatine amidinohydrolase	R01157	Agmatine + H2O <=> Putrescine + Urea	C00179 + C00001 <=> C00134 + C00086	1	-Inf	Inf	ec:3.5.3.11	ro03527		(Kanehisa, Goto et al. 2004)
L-Proline:NAD+ 5-oxidoreductase	R01248	L-Proline + NAD+ <=> (S)-1-Pyrroline-5-carboxylate + NADH + H+	C00148 + C00003 <=> C03912 + C00004 + C00080	1	-Inf	Inf	ec:1.5.1.2	ro02061		(Kanehisa, Goto et al. 2004)
proline racemase	R01255	L-Proline <=> D-Proline	C00148 <=> C00763	1	-Inf	Inf	ec:5.1.1.4	ro05288		(Kanehisa, Goto et al. 2004)
Carbamoyl-phosphate:L-ornithine carbamoyltransferase	R01398	Carbamoyl phosphate + L-Ornithine <=> Orthophosphate + L-Citrulline	C00169 + C00077 <=> C00009 + C00327	1	-Inf	Inf	ec:2.1.3.3	ro00952		(Kanehisa, Goto et al. 2004)
Agmatine iminohydrolase	R01416	Agmatine + H2O <=> N-Carbamoylputrescine + NH3	C00179 + C00001 <=> C00436 + C00014	1	0	Inf	ec:3.5.3.12	ro04385, ro05591		(Kanehisa, Goto et al. 2004)
S-adenosylmethioninamine:putrescine 3-aminopropyltransferase	R01920	S-Adenosylmethioninamine + Putrescine <=> 5'-Methylthioadenosine + Spermidine	C01137 + C00134 <=> C00170 + C00315	1	0	Inf	ec:2.5.1.16	ro02313, ro02466		(Kanehisa, Goto et al. 2004)
L-Citrulline:L-aspartate ligase (AMP-forming)	R01954	ATP + L-Citrulline + L-Aspartate <=> AMP + Diphosphate + N-(L-Arginino)succinate	C00002 + C00327 + C00049 <=> C00020 + C00013 + C03406	1	0	Inf	ec:6.3.4.5	ro00950		(Kanehisa, Goto et al. 2004)
4-Aminobutyraldehyde:NAD+ oxidoreductase	R01986	4-Aminobutanal + NADP+ + H2O <=> 4-Aminobutanoate + NADPH + H+	C00555 + C00006 + C00001 <=> C00334 + C00005 + C00080	1	-Inf	Inf	ec:1.2.1.3	ro00340, ro00395, ro00646, ro02498, ro03066, ro03790, ro03974, ro04375, ro04663, ro05244, ro06081, ro06111, ro06275, ro06678, ro07077, ro08090, ro08151, ro08917, ro10302, ro11056		(Kanehisa, Goto et al. 2004)
N2-Acetyl-L-ornithine:2-oxoglutarate aminotransferase	R02283	N-Acetylornithine + 2-Oxoglutarate <=> N-Acetyl-L-glutamate 5-semialdehyde + L-Glutamate	C00437 + C00026 <=> C01250 + C00025	-1	-Inf	Inf	ec:2.6.1.11	ro00953, ro03546, ro05386, ro10420		(Kanehisa, Goto et al. 2004)
4-aminobutanal:NAD+ 1-oxidoreductase; 4-aminobutyraldehyde:NAD+ oxidoreductase	R02549	4-Aminobutanal + NAD+ + H2O <=> 4-Aminobutanoate + NADH + H+	C00555 + C00003 + C00001 <=> C00334 + C00004 + C00080	1	-Inf	Inf	ec:1.2.1.3	ro00340, ro00395, ro00646, ro02498, ro03066, ro03790, ro03974, ro04375, ro04663, ro05244, ro06081, ro06111, ro06275, ro06678, ro07077, ro08090, ro08151, ro08917, ro10302, ro11056		(Kanehisa, Goto et al. 2004)
ATP:N-acetyl-L-glutamate 5-phosphotransferase	R02649	ATP + N-Acetyl-L-glutamate <=> ADP + N-Acetyl-L-glutamate 5-phosphate	C00002 + C00624 <=> C00008 + C04133	1	-Inf	Inf	ec:2.7.2.8	ro00954		(Kanehisa, Goto et al. 2004)
Creatinine iminohydrolase	R02922	Creatinine + H2O <=> N-Methylhydantoin + NH3	C00791 + C00001 <=> C02565 + C00014	1	-Inf	Inf				(Kanehisa, Goto et al. 2004)
N-Methylimidazolidine-2,4-dione amidohydrolase (ATP-hydrolysing)	R03187	ATP + N-Methylhydantoin + 2 H2O <=> ADP + Orthophosphate + N-Carbamoylsarcosine	C00002 + C02565 + 2 C00001 <=> C00008 + C00009 + C01043	1	0	Inf	ec:3.5.2.14	ro00479, ro00480, ro03486, ro03487, ro10160		(Kanehisa, Goto et al. 2004)
trans-4-Hydroxy-L-proline:NAD+ 5-oxidoreductase	R03291	trans-4-Hydroxy-L-proline + NAD+ <=> L-1-Pyrroline-3-hydroxy-5-carboxylate + NADH + H+	C01157 + C00003 <=> C04281 + C00004 + C00080	-1	0	Inf	ec:1.5.1.2	ro02061		(Kanehisa, Goto et al. 2004)
L-Glutamate-5-semialdehyde:NADP+ 5-oxidoreductase (phosphorylationg)	R03313	L-Glutamate 5-semialdehyde + Orthophosphate + NADP+ <=> L-Glutamyl 5-phosphate + NADPH + H+	C01165 + C00009 + C00006 <=> C03287 + C00005 + C00080	-1	0	Inf	ec:1.2.1.41	ro01300		(Kanehisa, Goto et al. 2004)
N-Acetyl-L-glutamate-5-semialdehyde:NADP+ 5-oxidoreductase (phosphrylating)	R03443	N-Acetyl-L-glutamate 5-semialdehyde + Orthophosphate + NADP+ <=> N-Acetyl-L-glutamate 5-phosphate + NADPH + H+	C01250 + C00009 + C00006 <=> C04133 + C00005 + C00080	-1	-Inf	Inf	ec:1.2.1.38	ro00956		(Kanehisa, Goto et al. 2004)
N-Acetylputrescine:oxygen oxidoreductase(deaminating)(flavin-containing)	R04025	N-Acetylputrescine + H2O + Oxygen <=> N4-Acetylaminobutanal + NH3 + H2O2	C02714 + C00001 + C00007 <=> C05936 + C00014 + C00027	1	0	Inf	ec:1.4.3.4	ro01769, ro05707		(Kanehisa, Goto et al. 2004)
L-1-Pyrroline-3-hydroxy-5-carboxylate:NAD+ oxidoreductase	R04444	L-1-Pyrroline-3-hydroxy-5-carboxylate + NAD+ + 2 H2O <=> L-erythro-4-Hydroxyglutamate + NADH + H+	C04281 + C00003 + 2 C00001 <=> C05947 + C00004 + C00080	1	-Inf	Inf	ec:1.5.1.12	ro00348, ro05951		(Kanehisa, Goto et al. 2004)
N4-Acetylaminobutanal:NAD+ oxidoreductase	R05050	N4-Acetylaminobutanal + NAD+ + H2O <=> 4-Acetamidobutanoate + NADH + H+	C05936 + C00003 + C00001 <=> C02946 + C00004 + C00080	1	-Inf	Inf	ec:1.2.1.3	ro00340, ro00395, ro00646, ro02498, ro03066, ro03790, ro03974, ro04375, ro04663, ro05244, ro06081, ro06111, ro06275, ro06678, ro07077, ro08090, ro08151, ro08917, ro10302, ro11056		(Kanehisa, Goto et al. 2004)
L-erythro-4-Hydroxyglutamate:NAD+ oxidoreductase	R05051	L-erythro-4-Hydroxyglutamate + NADH + H+ <=> L-4-Hydroxyglutamate semialdehyde + NAD+ + H2O	C05947 + C00004 + C00080 <=> C05938 + C00003 + C00001	-1	-Inf	Inf	ec:1.5.1.12	ro00348, ro05951		(Kanehisa, Goto et al. 2004)
							ec:1.5.99.8	ro00349
path:rha00340: Histidine metabolism - Rhodococcus sp. RHA1
4-imidazolone-5-propanoate:oxygen oxidoreductase	R00069	Hydantoin-5-propionate + H2O2 <=> 4-Imidazolone-5-propanoate + Oxygen + H2O	C05565 + C00027 <=> C03680 + C00007 + C00001	-1	0	Inf				(Kanehisa, Goto et al. 2004)
1-(5-phospho-D-ribosyl)-ATP:diphosphate phospho-alpha-D-ribosyl-transferase	R01071	1-(5-Phospho-D-ribosyl)-ATP + Diphosphate <=> ATP + 5-Phospho-alpha-D-ribose 1-diphosphate	C02739 + C00013 <=> C00002 + C00119	-1	0	Inf	ec:2.4.2.17	ro00854		(Kanehisa, Goto et al. 2004)
L-histidinal:NAD+ oxidoreductase	R01163	L-Histidinal + H2O + NAD+ <=> L-Histidine + NADH + H+	C01929 + C00001 + C00003 <=> C00135 + C00004 + C00080	1	0	Inf	ec:1.1.1.23	ro01031, ro04557		(Kanehisa, Goto et al. 2004)
L-histidine ammonia-lyase (urocanate-forming)	R01168	L-Histidine <=> Urocanate + NH3	C00135 <=> C00785 + C00014	1	-Inf	Inf	ec:4.3.1.3	ro02154, ro02588		(Kanehisa, Goto et al. 2004)
N-Formimino-L-glutamate formiminohydrolase	R02285	N-Formimino-L-glutamate + H2O <=> L-Glutamate + Formamide	C00439 + C00001 <=> C00025 + C00488	1	0	Inf	ec:3.5.3.8	ro04640		(Kanehisa, Goto et al. 2004)
4-imidazolone-5-propanoate amidohydrolase	R02288	4-Imidazolone-5-propanoate + H2O <=> N-Formimino-L-glutamate	C03680 + C00001 <=> C00439	1	-Inf	Inf	ec:3.5.2.7	ro04641		(Kanehisa, Goto et al. 2004)
4,5-Dihydro-4-oxo-5-imidazolepropanoate hydro-lyase	R02914	4-Imidazolone-5-propanoate <=> Urocanate + H2O	C03680 <=> C00785 + C00001	-1	-Inf	Inf	ec:4.2.1.49	ro04642		(Kanehisa, Goto et al. 2004)
L-Histidinol:NAD+ oxidoreductase	R03012	L-Histidinol + NAD+ <=> L-Histidinal + NADH + H+	C00860 + C00003 <=> C01929 + C00004 + C00080	1	0	Inf	ec:1.1.1.23	ro01031, ro04557		(Kanehisa, Goto et al. 2004)
5-Amino-2-oxopentanoate:2-oxoglutarate aminotransferase	R03243	L-Histidinol phosphate + 2-Oxoglutarate <=> 3-(Imidazol-4-yl)-2-oxopropyl phosphate + L-Glutamate	C01100 + C00026 <=> C01267 + C00025	-1	-Inf	Inf	ec:2.6.1.9	ro01030, ro01184, ro01256, ro04128		(Kanehisa, Goto et al. 2004)
D-erythro-1-(Imidazol-4-yl)glycerol 3-phosphate hydro-lyase	R03457	D-erythro-1-(Imidazol-4-yl)glycerol 3-phosphate <=> 3-(Imidazol-4-yl)-2-oxopropyl phosphate + H2O	C04666 <=> C01267 + C00001	1	-Inf	Inf	ec:4.2.1.19	ro01029		(Kanehisa, Goto et al. 2004)
Phosphoribosyl-ATP pyrophosphohydrolase	R04035	1-(5-Phospho-D-ribosyl)-ATP + H2O <=> Phosphoribosyl-AMP + Diphosphate	C02739 + C00001 <=> C02741 + C00013	1	0	Inf	ec:3.6.1.31	ro00855		(Kanehisa, Goto et al. 2004)
1-(5-phospho-D-ribosyl)-AMP 1,6-hydrolase	R04037	Phosphoribosyl-AMP + H2O <=> 5-(5-Phospho-D-ribosylaminoformimino)-1-(5-phosphoribosyl)-imidazole-4-carboxamide	C02741 + C00001 <=> C04896	1	-Inf	Inf	ec:3.5.4.19	ro01021		(Kanehisa, Goto et al. 2004)
	R04558	N-(5'-Phospho-D-1'-ribulosylformimino)-5-amino-1-(5''-phospho-D-ribosyl)-4-imidazolecarboxamide + L-Glutamine <=> D-erythro-1-(Imidazol-4-yl)glycerol 3-phosphate + 1-(5'-Phosphoribosyl)-5-amino-4-imidazolecarboxamide + L-Glutamate	C04916 + C00064 <=> C04666 + C04677 + C00025	1	-Inf	Inf				(Kanehisa, Goto et al. 2004)
N-(5'-Phospho-D-ribosylformimino)-5-amino-1-(5''-phospho-D-ribosyl)-4-imidazolecarboxamide ketol-isomerase	R04640	5-(5-Phospho-D-ribosylaminoformimino)-1-(5-phosphoribosyl)-imidazole-4-carboxamide <=> N-(5'-Phospho-D-1'-ribulosylformimino)-5-amino-1-(5''-phospho-D-ribosyl)-4-imidazolecarboxamide	C04896 <=> C04916	1	-Inf	Inf	ec:5.3.1.16	ro01024		(Kanehisa, Goto et al. 2004)
path:rha00350: Tyrosine metabolism - Rhodococcus sp. RHA1
Succinate-semialdehyde:NAD+ oxidoreductase	R00713	Succinate semialdehyde + NAD+ + H2O <=> Succinate + NADH + H+	C00232 + C00003 + C00001 <=> C00042 + C00004 + C00080	1	0	Inf	ec:1.2.1.16	ro00587, ro00658, ro00822, ro01994, ro02683, ro02902, ro03101, ro03944, ro04543, ro05568, ro05596, ro08792		(Kanehisa, Goto et al. 2004)
L-Tyrosine:2-oxoglutarate aminotransferase	R00734	L-Tyrosine + 2-Oxoglutarate <=> 3-(4-Hydroxyphenyl)pyruvate + L-Glutamate	C00082 + C00026 <=> C01179 + C00025	-1	0	Inf	ec:2.6.1.9	ro01030, ro01184, ro01256, ro04128		(Kanehisa, Goto et al. 2004)
4-fumarylacetoacetate fumarylhydrolase	R01364	Acetoacetate + Fumarate <=> 4-Fumarylacetoacetate + H2O	C00164 + C00122 <=> C01061 + C00001	-1	-Inf	Inf	ec:3.7.1.2	ro02309		(Kanehisa, Goto et al. 2004)
	R01647	Succinate semialdehyde + Pyruvate <=> 2,4-Dihydroxyhept-2-enedioate	C00232 + C00022 <=> C06201	-1	-Inf	Inf				(Kanehisa, Goto et al. 2004)
Tyramine:oxygen oxidoreductase(deaminating)(flavin-containing)	R02382	Tyramine + H2O + Oxygen <=> 4-Hydroxyphenylacetaldehyde + NH3 + H2O2	C00483 + C00001 + C00007 <=> C03765 + C00014 + C00027	1	0	Inf	ec:1.4.3.21	ro02608, ro02834, ro05597, ro08476		(Kanehisa, Goto et al. 2004)
							ec:1.4.3.4	ro01769, ro05707
Homogentisate:oxygen 1,2-oxidoreductase (decyclizing)	R02519	Homogentisate + Oxygen <=> 4-Maleylacetoacetate	C00544 + C00007 <=> C01036	1	0	Inf	ec:1.13.11.5	ro02311		(Kanehisa, Goto et al. 2004)
4-Hydroxyphenylpyruvate:oxygen oxidoreductase (hydroxylating,decarboxylating)	R02521	3-(4-Hydroxyphenyl)pyruvate + Oxygen <=> Homogentisate + CO2	C01179 + C00007 <=> C00544 + C00011	1	0	Inf	ec:1.13.11.27	ro01367, ro02040, ro03041, ro03170, ro05074		(Kanehisa, Goto et al. 2004)
Gentisate:oxygen 1,2-oxidoreductase (decyclizing)	R02656	2,5-Dihydroxybenzoate + Oxygen <=> Maleylpyruvate	C00628 + C00007 <=> C02167	1	0	Inf	ec:1.13.11.4	ro01866		(Kanehisa, Goto et al. 2004)
4-Hydroxyphenylacetaldehyde:NAD+ oxidoreductase	R02695	4-Hydroxyphenylacetaldehyde + NAD+ + H2O <=> 4-Hydroxyphenylacetate + NADH + H+	C03765 + C00003 + C00001 <=> C00642 + C00004 + C00080	1	-Inf	Inf	ec:1.2.1.5	ro01724		(Kanehisa, Goto et al. 2004)
4-hydroxyphenylacetate,NADH:oxygen oxidoreductase (3-hydroxylating)	R02698	4-Hydroxyphenylacetate + Oxygen + NADH + H+ <=> 3,4-Dihydroxyphenylacetate + NAD+ + H2O	C00642 + C00007 + C00004 + C00080 <=> C01161 + C00003 + C00001	1	0	Inf	ec:1.14.13.3	ro01782, ro02380, ro02514, ro02847, ro03853, ro03872, ro08077		(Kanehisa, Goto et al. 2004)
3-Hydroxyphenylacetate,NADH:oxygen oxidoreductase (3-hydroxylating)	R03299	3-Hydroxyphenylacetate + Oxygen + NADH + H+ <=> 3,4-Dihydroxyphenylacetate + NAD+ + H2O	C05593 + C00007 + C00004 + C00080 <=> C01161 + C00003 + C00001	1	0	Inf	ec:1.14.13.3	ro01782, ro02380, ro02514, ro02847, ro03853, ro03872, ro08077		(Kanehisa, Goto et al. 2004)
3,4-Dihydroxyphenylacetaldehyde:NAD+ oxidoreductase	R03300	3,4-Dihydroxyphenylacetaldehyde + NAD+ + H2O <=> 3,4-Dihydroxyphenylacetate + NADH + H+	C04043 + C00003 + C00001 <=> C01161 + C00004 + C00080	1	0	Inf	ec:1.2.1.5	ro01724		(Kanehisa, Goto et al. 2004)
	R04132	2-Oxohept-3-enedioate + H2O <=> 2,4-Dihydroxyhept-2-enedioate	C03063 + C00001 <=> C06201	1	-Inf	Inf				(Kanehisa, Goto et al. 2004)
4-(2-Aminoethyl)-1,2-benzenediol:oxygen oxidoreductase(deaminating)(flavin-containing)	R04300	Dopamine + H2O + Oxygen <=> 3,4-Dihydroxyphenylacetaldehyde + NH3 + H2O2	C03758 + C00001 + C00007 <=> C04043 + C00014 + C00027	1	0	Inf	ec:1.4.3.21	ro02608, ro02834, ro05597, ro08476		(Kanehisa, Goto et al. 2004)
							ec:1.4.3.4	ro01769, ro05707
4-Hydroxyphenylethanol:NAD+ oxidoreductase	R04304	4-Hydroxyphenylethanol + NAD+ <=> 4-Hydroxyphenylacetaldehyde + NADH + H+	C06044 + C00003 <=> C03765 + C00004 + C00080	-1	0	Inf	ec:1.1.1.90	ro02648, ro02661, ro03285		(Kanehisa, Goto et al. 2004)
2,4-dihydroxyhept-2-enedioate hydro-lyase	R06897	2-Hydroxyhepta-2,4-dienedioate + H2O <=> 2,4-Dihydroxyhept-2-enedioate	C05600 + C00001 <=> C06201	1	-Inf	Inf				(Kanehisa, Goto et al. 2004)
path:rha00360: Phenylalanine metabolism - Rhodococcus sp. RHA1
L-Phenylalanine:2-oxoglutarate aminotransferase	R00694	L-Phenylalanine + 2-Oxoglutarate <=> Phenylpyruvate + L-Glutamate	C00079 + C00026 <=> C00166 + C00025	-1	0	Inf	ec:2.6.1.9	ro01030, ro01184, ro01256, ro04128		(Kanehisa, Goto et al. 2004)
4-hydroxy-2-oxopentanoate pyruvate-lyase (acetaldehyde-forming)	R00750	Acetaldehyde + Pyruvate <=> 4-Hydroxy-2-oxopentanoate	C00084 + C00022 <=> C03589	-1	0	Inf	ec:4.1.3.39	ro00515, ro03867, ro04535, ro05801, ro08083, ro09019, ro10112		(Kanehisa, Goto et al. 2004)
Phenylpyruvate:oxygen oxidoreductase (hydroxylating,decarboxylating)	R01372	Phenylpyruvate + Oxygen <=> 2-Hydroxyphenylacetate + CO2	C00166 + C00007 <=> C05852 + C00011	1	0	Inf	ec:1.13.11.27	ro01367, ro02040, ro03041, ro03170, ro05074		(Kanehisa, Goto et al. 2004)
Phenylacetaldehyde:NAD+ oxidoreductase	R02536	Phenylacetaldehyde + NAD+ + H2O <=> Phenylacetic acid + NADH + H+	C00601 + C00003 + C00001 <=> C07086 + C00004 + C00080	1	-Inf	Inf	ec:1.2.1.5	ro01724		(Kanehisa, Goto et al. 2004)
Phenylacetate:CoA ligase	R02539	ATP + Phenylacetic acid + CoA <=> AMP + Diphosphate + Phenylacetyl-CoA	C00002 + C07086 + C00010 <=> C00020 + C00013 + C00582	1	0	Inf	ec:6.2.1.30	ro02854, ro10301		(Kanehisa, Goto et al. 2004)
2-phenylacetamide amidohydrolase	R02540	2-Phenylacetamide + H2O <=> Phenylacetic acid + NH3	C02505 + C00001 <=> C07086 + C00014	1	0	Inf	ec:3.5.1.4	ro00359, ro01236, ro02852, ro03211, ro03496, ro04008, ro04406, ro04575, ro04799, ro05297, ro10169		(Kanehisa, Goto et al. 2004)
	R02601	2-Hydroxy-2,4-pentadienoate + H2O <=> 4-Hydroxy-2-oxopentanoate	C00596 + C00001 <=> C03589	1	0	Inf	ec:4.2.1.80	ro00517, ro03881, ro08085, ro10117		(Kanehisa, Goto et al. 2004)
2-Hydroxy-6-oxonona-2,4-diene-1,9-dioate succinylhydrolase	R02603	2-Hydroxy-2,4-pentadienoate + Succinate <=> 2-Hydroxy-6-oxonona-2,4-diene-1,9-dioate + H2O	C00596 + C00042 <=> C04479 + C00001	-1	-Inf	Inf				(Kanehisa, Goto et al. 2004)
Phenylethylalcohol:NAD+ oxidoreductase	R02611	Phenylethyl alcohol + NAD+ <=> Phenylacetaldehyde + NADH + H+	C05853 + C00003 <=> C00601 + C00004 + C00080	1	-Inf	Inf	ec:1.1.1.90	ro02648, ro02661, ro03285		(Kanehisa, Goto et al. 2004)
Phenethylamine:oxygen oxidoreductase (deaminating)	R02613	Phenethylamine + Oxygen + H2O <=> Phenylacetaldehyde + NH3 + H2O2	C05332 + C00007 + C00001 <=> C00601 + C00014 + C00027	1	0	Inf	ec:1.4.3.21	ro02608, ro02834, ro05597, ro08476		(Kanehisa, Goto et al. 2004)
							ec:1.4.3.4	ro01769, ro05707
	R04376	3-(2,3-Dihydroxyphenyl)propanoate + Oxygen <=> 2-Hydroxy-6-oxonona-2,4-diene-1,9-dioate	C04044 + C00007 <=> C04479	1	0	Inf	ec:1.13.11.16	ro00518		(Kanehisa, Goto et al. 2004)
3-phenylpropanoate,NADH:oxygen oxidoreductase (2,3-hydroxylating)	R06782	Phenylpropanoate + Oxygen + NADH + H+ <=> cis-3-(Carboxy-ethyl)-3,5-cyclo-hexadiene-1,2-diol + NAD+	C05629 + C00007 + C00004 + C00080 <=> C11588 + C00003	1	0	Inf	ec:1.14.12.19	ro08176, ro08177		(Kanehisa, Goto et al. 2004)
trans-cinnamate,NADH:oxygen oxidoreductase (2,3-hydroxylating)	R06783	trans-Cinnamate + Oxygen + NADH + H+ <=> cis-3-(3-Carboxyethenyl)-3,5-cyclohexadiene-1,2-diol + NAD+	C00423 + C00007 + C00004 + C00080 <=> C12622 + C00003	1	0	Inf	ec:1.14.12.19	ro08176, ro08177		(Kanehisa, Goto et al. 2004)
	R06784	cis-3-(Carboxy-ethyl)-3,5-cyclo-hexadiene-1,2-diol + NAD+ <=> 3-(2,3-Dihydroxyphenyl)propanoate + NADH + H+	C11588 + C00003 <=> C04044 + C00004 + C00080	1	-Inf	Inf				(Kanehisa, Goto et al. 2004)
	R06785	cis-3-(3-Carboxyethenyl)-3,5-cyclohexadiene-1,2-diol + NAD+ <=> trans-2,3-Dihydroxycinnamate + NADH + H+	C12622 + C00003 <=> C12623 + C00004 + C00080	1	-Inf	Inf				(Kanehisa, Goto et al. 2004)
	R06786	3-(3-Hydroxy-phenyl)-propanoic acid + Oxygen + NADH + H+ <=> 3-(2,3-Dihydroxyphenyl)propanoate + H2O + NAD+	C11457 + C00007 + C00004 + C00080 <=> C04044 + C00001 + C00003	1	0	Inf				(Kanehisa, Goto et al. 2004)
	R06787	trans-3-Hydroxycinnamate + Oxygen + NADH + H+ <=> trans-2,3-Dihydroxycinnamate + H2O + NAD+	C12621 + C00007 + C00004 + C00080 <=> C12623 + C00001 + C00003	1	0	Inf				(Kanehisa, Goto et al. 2004)
	R06788	trans-2,3-Dihydroxycinnamate + Oxygen <=> 2-Hydroxy-6-ketononatrienedioate	C12623 + C00007 <=> C12624	1	0	Inf	ec:1.13.11.16	ro00518		(Kanehisa, Goto et al. 2004)
	R06789	2-Hydroxy-6-ketononatrienedioate + H2O <=> 2-Hydroxy-2,4-pentadienoate + Fumarate	C12624 + C00001 <=> C00596 + C00122	1	-Inf	Inf				(Kanehisa, Goto et al. 2004)
path:rha00361: Chlorocyclohexane and chlorobenzene degradation - Rhodococcus sp. RHA1
Benzene-1,2,4-triol:oxygen 1,2-oxidoreductase (decyclizing)	R03891	Benzene-1,2,4-triol + Oxygen <=> 2-Maleylacetate	C02814 + C00007 <=> C02222	1	0	Inf	ec:1.13.11.37	ro02997, ro11310		(Kanehisa, Goto et al. 2004)
4-Carboxymethylenebut-2-en-4-olide lactonohydrolase	R03893	cis-4-Carboxymethylenebut-2-en-4-olide + H2O <=> 2-Maleylacetate	C04431 + C00001 <=> C02222	1	-Inf	Inf	ec:3.1.1.45	ro01784, ro02271, ro03727, ro04129		(Kanehisa, Goto et al. 2004)
Pentachlorophenol,NADPH:oxygen oxidoreductase (hydroxylating, dechloronating)	R03982	Pentachlorophenol + Oxygen + 2 NADPH + H+ <=> Tetrachlorohydroquinone + Cl- + 2 NADP+ + H2O	C02575 + C00007 + 2 C00005 + C00080 <=> C03434 + C00698 + 2 C00006 + C00001	1	0	Inf	ec:1.14.13.50	ro01939, ro03540		(Kanehisa, Goto et al. 2004)
	R04258	4-Chlorocatechol + Oxygen <=> 3-Chloro-cis,cis-muconate	C02375 + C00007 <=> C03585	1	0	Inf	ec:1.13.11.1	ro02373, ro02515, ro08069, ro08511		(Kanehisa, Goto et al. 2004)
Resorcinol,NADPH:oxogen oxidoreductase (2-hydroxylating)	R05249	Resorcinol + Oxygen + NADPH + H+ <=> Benzene-1,2,4-triol + NADP+ + H2O	C01751 + C00007 + C00005 + C00080 <=> C02814 + C00006 + C00001	1	0	Inf	ec:1.14.13.7	ro02379, ro08076		(Kanehisa, Goto et al. 2004)
Chloroacetic acid halidohydrolase	R05287	Chloroacetic acid + H2O <=> Glycolate + Hydrochloric acid	C06755 + C00001 <=> C00160 + C01327	1	-Inf	Inf	ec:3.8.1.2	ro00230		(Kanehisa, Goto et al. 2004)
	R05355	2-Chloromaleylacetate + NADH <=> 2-Maleylacetate + NAD+ + Cl-	C06329 + C00004 <=> C02222 + C00003 + C00698	1	-Inf	Inf	ec:1.3.1.32	ro01858, ro02996, ro08510, ro11309		(Kanehisa, Goto et al. 2004)
	R05390	3-Chloro-cis,cis-muconate <=> Protoanemonin + Hydrochloric acid + CO2	C03585 <=> C07090 + C01327 + C00011	1	-Inf	Inf	ec:5.5.1.1	ro02372		(Kanehisa, Goto et al. 2004)
	R05406	4-Chlorocatechol + Oxygen <=> 5-Chloro-2-hydroxymuconic semialdehyde	C02375 + C00007 <=> C07089	1	0	Inf	ec:1.13.11.2	ro03865, ro08079		(Kanehisa, Goto et al. 2004)
4-chlorophenol,NADPH:oxygen oxidoreductase (6-hydroxylating)	R05441	4-Chlorophenol + Oxygen + NADPH + H+ <=> 4-Chlorocatechol + NADP+ + H2O	C02124 + C00007 + C00005 + C00080 <=> C02375 + C00006 + C00001	1	0	Inf	ec:1.14.13.20	ro00538, ro03910, ro10313		(Kanehisa, Goto et al. 2004)
	R05448	2,6-Dichlorophenol + Oxygen + NADH + H+ <=> 2,6-Dichlorohydroquinone + NAD+ + H2O	C07096 + C00007 + C00004 + C00080 <=> C07097 + C00003 + C00001	1	0	Inf				(Kanehisa, Goto et al. 2004)
	R05449	2,4,6-Trichlorophenol + 2 NADH + Oxygen <=> 2,6-Dichlorohydroquinone + 2 NAD+ + HO- + Cl-	C07098 + 2 C00004 + C00007 <=> C07097 + 2 C00003 + C01328 + C00698	1	0	Inf				(Kanehisa, Goto et al. 2004)
Protoanemonin lactonohydrolase	R05510	Protoanemonin + H2O <=> cis-Acetylacrylate	C07090 + C00001 <=> C07091	1	-Inf	Inf	ec:3.1.1.45	ro01784, ro02271, ro03727, ro04129		(Kanehisa, Goto et al. 2004)
	R05511	cis-2-Chloro-4-carboxymethylenebut-2-en-1,4-olide + H2O <=> 2-Chloromaleylacetate	C04706 + C00001 <=> C06329	1	-Inf	Inf	ec:3.1.1.45	ro01784, ro02271, ro03727, ro04129		(Kanehisa, Goto et al. 2004)
	R06831	1,2,4-Trichlorobenzene + NADH + H+ + Oxygen <=> 3,4,6-Trichloro-cis-1,2-dihydroxycyclohexa-3,5-diene + NAD+	C06594 + C00004 + C00080 + C00007 <=> C12832 + C00003	1	0	Inf				(Kanehisa, Goto et al. 2004)
catechol:oxygen 1,2-oxidoreductase	R06833	3,4,6-Trichlorocatechol + Oxygen <=> 2,3,5-Trichloro-cis,cis-muconate	C12831 + C00007 <=> C12833	1	0	Inf	ec:1.13.11.1	ro02373, ro02515, ro08069, ro08511		(Kanehisa, Goto et al. 2004)
4-carboxymethylenebut-2-en-4-olide lactonohydrolase	R06835	2,5-Dichloro-carboxymethylenebut-2-en-4-olide + H2O <=> 2,5-Dichloro-4-oxohex-2-enedioate	C12834 + C00001 <=> C12835	1	-Inf	Inf	ec:3.1.1.45	ro01784, ro02271, ro03727, ro04129		(Kanehisa, Goto et al. 2004)
4-carboxymethylenebut-2-en-4-olide lactonohydrolase	R06838	trans-4-Carboxymethylenebut-2-en-4-olide + H2O <=> 2-Maleylacetate	C12838 + C00001 <=> C02222	1	-Inf	Inf	ec:3.1.1.45	ro01784, ro02271, ro03727, ro04129		(Kanehisa, Goto et al. 2004)
catechol:oxygen 1,2-oxidoreductase	R06839	3-Chlorocatechol + Oxygen <=> 2-Chloro-cis,cis-muconate	C05618 + C00007 <=> C03572	1	0	Inf	ec:1.13.11.1	ro02373, ro02515, ro08069, ro08511		(Kanehisa, Goto et al. 2004)
3-oxoadipate:NAD(P)+ oxidoreductase	R06848	2,5-Dichloro-4-oxohex-2-enedioate + 2 NADH + 2 H+ <=> 2-Chloro-3-oxoadipate + Hydrochloric acid + 2 NAD+	C12835 + 2 C00004 + 2 C00080 <=> C12836 + C01327 + 2 C00003	1	-Inf	Inf	ec:1.3.1.32	ro01858, ro02996, ro08510, ro11309		(Kanehisa, Goto et al. 2004)
	R06851	p-Benzenediol + NADPH + H+ + Oxygen <=> Benzene-1,2,4-triol + NADP+ + H2O	C00530 + C00005 + C00080 + C00007 <=> C02814 + C00006 + C00001	1	0	Inf				(Kanehisa, Goto et al. 2004)
	R06856	Chlorobenzene + Oxygen + NADH + H+ <=> 3-Chloro-cis-1,2-dihydroxycyclohexa-3,5-diene + NAD+	C06990 + C00007 + C00004 + C00080 <=> C12837 + C00003	1	0	Inf				(Kanehisa, Goto et al. 2004)
beta-hexachlorocyclohexane halidohydrolase	R07669	beta-1,2,3,4,5,6-Hexachlorocyclohexane + H2O <=> beta-2,3,4,5,6-Pentachlorocyclohexanol + Hydrochloric acid	C06988 + C00001 <=> C16181 + C01327	1	-Inf	Inf	ec:3.8.1.5	ro01411, ro02879, ro05164		(Kanehisa, Goto et al. 2004)
beta-2,3,4,5,6-Pentachlorocyclohexanol halidohydrolase	R07670	beta-2,3,4,5,6-Pentachlorocyclohexanol + H2O <=> beta-2,3,5,6-Tetrachloro-1,4-cyclohexanediol + Hydrochloric acid	C16181 + C00001 <=> C16182 + C01327	1	-Inf	Inf	ec:3.8.1.5	ro01411, ro02879, ro05164		(Kanehisa, Goto et al. 2004)
3-chlorocatechol:oxygen 1,2-oxidoreductase (decyclizing)	R07827	3-Chlorocatechol + Oxygen <=> 3-Chloro-2-hydroxymuconic semialdehyde	C05618 + C00007 <=> C16266	1	0	Inf	ec:1.13.11.39	ro05803, ro08055, ro09005		(Kanehisa, Goto et al. 2004)
path:rha00362: Benzoate degradation - Rhodococcus sp. RHA1
4-hydroxy-4-methyl-2-oxoglutarate pyruvate-lyase (pyruvate-forming)	R00008	Parapyruvate <=> 2 Pyruvate	C06033 <=> 2 C00022	1	-Inf	Inf	ec:4.1.3.17	ro03289		(Kanehisa, Goto et al. 2004)
acetaldehyde:NAD+ oxidoreductase (CoA-acetylating)	R00228	Acetaldehyde + CoA + NAD+ <=> Acetyl-CoA + NADH + H+	C00084 + C00010 + C00003 <=> C00024 + C00004 + C00080	1	0	Inf	ec:1.2.1.10	ro00516, ro04534		(Kanehisa, Goto et al. 2004)
Acetyl-CoA:acetyl-CoA C-acetyltransferase	R00238	2 Acetyl-CoA <=> CoA + Acetoacetyl-CoA	2 C00024 <=> C00010 + C00332	1	-Inf	Inf	ec:2.3.1.9	ro00399, ro01340, ro01455, ro01623, ro01876, ro02517, ro02734, ro03022, ro03024, ro03391, ro03460, ro03892, ro04204, ro04599, ro04678, ro04683, ro05200, ro05257, ro05686, ro05815, ro05841, ro06115, ro08871		(Kanehisa, Goto et al. 2004)
4-hydroxy-2-oxopentanoate pyruvate-lyase (acetaldehyde-forming)	R00750	Acetaldehyde + Pyruvate <=> 4-Hydroxy-2-oxopentanoate	C00084 + C00022 <=> C03589	-1	0	Inf	ec:4.1.3.39	ro00515, ro03867, ro04535, ro05801, ro08083, ro09019, ro10112		(Kanehisa, Goto et al. 2004)
(1R,6S)-1,6-dihydroxycyclohexa-2,4-diene-1-carboxylate:NAD+ oxidoreductase (decarboxylating)	R00813	1,6-Dihydroxy-cis-2,4-cyclohexadiene-1-carboxylic acid + NAD+ <=> Catechol + NADH + CO2 + H+	C06321 + C00003 <=> C00090 + C00004 + C00011 + C00080	1	0	Inf	ec:1.3.1.25	ro02387		(Kanehisa, Goto et al. 2004)
Catechol:oxygen 2,3-oxidoreductase (decyclizing)	R00816	Catechol + Oxygen <=> 2-Hydroxymuconate semialdehyde	C00090 + C00007 <=> C00682	1	0	Inf	ec:1.13.11.2	ro03865, ro08079		(Kanehisa, Goto et al. 2004)
Catechol:oxygen 1,2-oxidoreductase(decyclizing)	R00817	Catechol + Oxygen <=> cis,cis-Muconate	C00090 + C00007 <=> C02480	1	0	Inf	ec:1.13.11.1	ro02373, ro02515, ro08069, ro08511		(Kanehisa, Goto et al. 2004)
Succinyl-CoA:acetyl-CoA C-acyltransferase; beta-ketoadipyl-CoA thiolase	R00829	Succinyl-CoA + Acetyl-CoA <=> CoA + 3-Oxoadipyl-CoA	C00091 + C00024 <=> C00010 + C02232	-1	0	Inf	ec:2.3.1.16	ro02294, ro05543, ro06853, ro10318, ro11185		(Kanehisa, Goto et al. 2004)
4-hydroxybenzoate,NADPH:oxygen oxidoreductase (3-hydroxylating)	R01298	4-Hydroxybenzoate + Oxygen + NADPH + H+ <=> 3,4-Dihydroxybenzoate + NADP+ + H2O	C00156 + C00007 + C00005 + C00080 <=> C00230 + C00006 + C00001	1	0	Inf	ec:1.14.13.2	ro02539		(Kanehisa, Goto et al. 2004)
4-Hydroxybenzoyl-CoA hydrolase	R01301	4-Hydroxybenzoyl-CoA + H2O <=> 4-Hydroxybenzoate + CoA	C02949 + C00001 <=> C00156 + C00010	1	-Inf	Inf	ec:3.1.2.23	ro02376		(Kanehisa, Goto et al. 2004)
Protocatechuate:oxygen 3,4-oxidoreductase (decyclizing)	R01631	3,4-Dihydroxybenzoate + Oxygen <=> 3-Carboxy-cis,cis-muconate	C00230 + C00007 <=> C01163	1	0	Inf	ec:1.13.11.3	ro01335, ro01336		(Kanehisa, Goto et al. 2004)
(S)-3-Hydroxybutanoyl-CoA:NADP+ oxidoreductase	R01976	(S)-3-Hydroxybutanoyl-CoA + NADP+ <=> Acetoacetyl-CoA + NADPH + H+	C01144 + C00006 <=> C00332 + C00005 + C00080	-1	-Inf	Inf	ec:1.1.1.157	ro02121, ro02208, ro02861, ro05099, ro11071		(Kanehisa, Goto et al. 2004)
	R02601	2-Hydroxy-2,4-pentadienoate + H2O <=> 4-Hydroxy-2-oxopentanoate	C00596 + C00001 <=> C03589	1	0	Inf	ec:4.2.1.80	ro00517, ro03881, ro08085, ro10117		(Kanehisa, Goto et al. 2004)
4-Oxalocrotonate carboxy-lyase	R02602	(Z)-5-Oxohex-2-enedioate <=> 2-Hydroxy-2,4-pentadienoate + CO2	C03453 <=> C00596 + C00011	1	0	Inf	ec:4.1.1.77	ro03880		(Kanehisa, Goto et al. 2004)
2-Hydroxymuconate semialdehyde:NAD+ 6-oxidoreductase	R02762	2-Hydroxymuconate semialdehyde + NAD+ + H2O <=> 2-Hydroxymuconate + NADH + H+	C00682 + C00003 + C00001 <=> C02501 + C00004 + C00080	1	0	Inf	ec:1.2.1.32	ro03868		(Kanehisa, Goto et al. 2004)
3-oxoadipate:NAD+ oxidoreductase	R02988	3-Oxoadipate + NAD+ <=> 2-Maleylacetate + NADH + H+	C00846 + C00003 <=> C02222 + C00004 + C00080	-1	0	Inf	ec:1.3.1.32	ro01858, ro02996, ro08510, ro11309		(Kanehisa, Goto et al. 2004)
4-Carboxymethylbut-3-en-4-olide enol-lactonohydrolase	R02991	2-Oxo-2,3-dihydrofuran-5-acetate + H2O <=> 3-Oxoadipate	C03586 + C00001 <=> C00846	1	-Inf	Inf	ec:3.1.1.24	ro01338, ro02519		(Kanehisa, Goto et al. 2004)
(S)-3-Hydroxybutanoyl-CoA hydro-lyase	R03026	(S)-3-Hydroxybutanoyl-CoA <=> Crotonoyl-CoA + H2O	C01144 <=> C00877 + C00001	-1	-Inf	Inf	ec:4.2.1.17	ro00085, ro00401, ro01505, ro01538, ro01540, ro01928, ro01936, ro02286, ro02289, ro02308, ro02669, ro02688, ro02697, ro02707, ro02860, ro02862, ro03070, ro03243, ro03948, ro03957, ro04094, ro04205, ro04249, ro04252, ro04398, ro04594, ro04652, ro04688, ro05033, ro05401, ro06025, ro06118, ro06453, ro06513, ro06681, ro06695, ro07067, ro07071, ro07072, ro08039, ro08049, ro08144, ro08870, ro08944, ro0…		(Kanehisa, Goto et al. 2004)
2-Carboxy-2,5-dihydro-5-oxofuran-2-acetate lyase (decyclizing)	R03307	2-Carboxy-2,5-dihydro-5-oxofuran-2-acetate <=> 3-Carboxy-cis,cis-muconate	C01278 <=> C01163	-1	-Inf	Inf	ec:5.5.1.2	ro01337		(Kanehisa, Goto et al. 2004)
4-Carboxymuconolactone carboxy-lyase	R03470	2-Carboxy-2,5-dihydro-5-oxofuran-2-acetate <=> 2-Oxo-2,3-dihydrofuran-5-acetate + CO2	C01278 <=> C03586 + C00011	1	-Inf	Inf	ec:4.1.1.44	ro01338, ro02550, ro04660		(Kanehisa, Goto et al. 2004)
	R03966	2-Hydroxymuconate <=> (Z)-5-Oxohex-2-enedioate	C02501 <=> C03453	1	-Inf	Inf				(Kanehisa, Goto et al. 2004)
Benzene-1,2,4-triol:oxygen 1,2-oxidoreductase (decyclizing)	R04061	Benzene-1,2,4-triol + Oxygen <=> 3-Hydroxy-cis,cis-muconate	C02814 + C00007 <=> C03676	1	0	Inf	ec:1.13.11.37	ro02997, ro11310		(Kanehisa, Goto et al. 2004)
	R05078	Parapyruvate <=> 4-Methylene-2-oxoglutarate + H2O	C06033 <=> C06035 + C00001	-1	-Inf	Inf				(Kanehisa, Goto et al. 2004)
	R05582	2-Hydroxycyclohexane-1-carboxyl-CoA + NAD+ <=> 2-Ketocyclohexane-1-carboxyl-CoA + NADH + H+	C09812 + C00003 <=> C09813 + C00004 + C00080	1	-Inf	Inf				(Kanehisa, Goto et al. 2004)
	R05586	3-Oxopimeloyl-CoA + CoA <=> Glutaryl-CoA + Acetyl-CoA	C06715 + C00010 <=> C00527 + C00024	1	-Inf	Inf				(Kanehisa, Goto et al. 2004)
	R05601	6-Carboxyhex-2-enoyl-CoA + H2O <=> 3-Hydroxypimeloyl-CoA	C06723 + C00001 <=> C06714	1	-Inf	Inf				(Kanehisa, Goto et al. 2004)
	R05621	Benzoate + NADH + H+ + Oxygen <=> 1,6-Dihydroxy-cis-2,4-cyclohexadiene-1-carboxylic acid + NAD+	C00180 + C00004 + C00080 + C00007 <=> C06321 + C00003	1	0	Inf	ec:1.14.12.10	ro02384, ro02385		(Kanehisa, Goto et al. 2004)
2,5-Dihydro-5-oxofuran-2-acetate lyase (decyclizing)	R06989	cis,cis-Muconate <=> (S)-5-Oxo-2,5-dihydrofuran-2-acetate	C02480 <=> C14610	1	-Inf	Inf	ec:5.5.1.1	ro02372		(Kanehisa, Goto et al. 2004)
2-Oxo-2,5-dihydrofuran-5-acetate delta3-delat2-isomerase	R06990	(S)-5-Oxo-2,5-dihydrofuran-2-acetate <=> 2-Oxo-2,3-dihydrofuran-5-acetate	C14610 <=> C03586	1	-Inf	Inf	ec:5.3.3.4	ro02371		(Kanehisa, Goto et al. 2004)
2,3-dihydroxybenzenesulfonate 2,3-dioxygenase	R07795	3-Sulfocatechol + Oxygen + H2O <=> 2-Hydroxymuconate + Sulfite	C06336 + C00007 + C00001 <=> C02501 + C00094	1	0	Inf	ec:1.13.11.2	ro03865, ro08079		(Kanehisa, Goto et al. 2004)
path:rha00363: Bisphenol degradation - Rhodococcus sp. RHA1
	R06883	Bisphenol A + NADH + H+ + Oxygen <=> 1,2-Bis(4-hydroxyphenyl)-2-propanol + NAD+ + H2O	C13624 + C00004 + C00080 + C00007 <=> C13629 + C00003 + C00001	1	0	Inf				(Kanehisa, Goto et al. 2004)
	R06884	Bisphenol A + NADH + H+ + Oxygen <=> 2,2-Bis(4-hydroxyphenyl)-1-propanol + NAD+ + H2O	C13624 + C00004 + C00080 + C00007 <=> C13631 + C00003 + C00001	1	0	Inf				(Kanehisa, Goto et al. 2004)
	R06885	1,2-Bis(4-hydroxyphenyl)-2-propanol <=> 4,4'-Dihydroxy-alpha-methylstilbene + H2O	C13629 <=> C13632 + C00001	1	-Inf	Inf				(Kanehisa, Goto et al. 2004)
	R06888	2,2-Bis(4-hydroxyphenyl)-1-propanol + NADH + H+ + Oxygen <=> 2,3-Bis(4-hydroxyphenyl)-1,2-propanediol + NAD+ + H2O	C13631 + C00004 + C00080 + C00007 <=> C13634 + C00003 + C00001	1	0	Inf				(Kanehisa, Goto et al. 2004)
	R06890	4-Ethylphenol + NADPH + H+ + Oxygen <=> 1-(4'-Hydroxyphenyl)ethanol + NADP+ + H2O	C13637 + C00005 + C00080 + C00007 <=> C13638 + C00006 + C00001	1	0	Inf				(Kanehisa, Goto et al. 2004)
	R06891	1-(4'-Hydroxyphenyl)ethanol + NAD+ <=> 4'-Hydroxyacetophenone + NADH + H+	C13638 + C00003 <=> C10700 + C00004 + C00080	1	-Inf	Inf				(Kanehisa, Goto et al. 2004)
path:rha00364: Fluorobenzoate degradation - Rhodococcus sp. RHA1
bromoxynil,NADPH:oxygen oxidoreductase	R07779	3,5-Dibromo-4-hydroxybenzonitrile + 2 NADPH + 2 H+ + Oxygen <=> 2,6-Dibromohydroquinone + 2 NADP+ + Hydrogen cyanide + H2O	C04178 + 2 C00005 + 2 C00080 + C00007 <=> C16248 + 2 C00006 + C01326 + C00001	1	0	Inf	ec:1.14.13.50	ro01939, ro03540		(Kanehisa, Goto et al. 2004)
2-maleylacetate:NAD+ oxidoreductase	R07781	2-Bromomaleylacetate + NADH + H+ <=> 2-Maleylacetate + NAD+ + Bromide	C16249 + C00004 + C00080 <=> C02222 + C00003 + C01324	1	-Inf	Inf	ec:1.3.1.32	ro01858, ro02996, ro08510, ro11309		(Kanehisa, Goto et al. 2004)
2-fluorobenzoate,NADH:oxygen oxidoreductase (1,2-hydroxylating)	R08100	2-Fluorobenzoate + NADH + H+ + Oxygen <=> 2-Fluorocyclohexadiene-cis,cis-1,2-diol-1-carboxylate + NAD+	C02359 + C00004 + C00080 + C00007 <=> C16482 + C00003	1	0	Inf	ec:1.14.12.10	ro02384, ro02385		(Kanehisa, Goto et al. 2004)
2-fluorobenzoate,NADH:oxygen oxidoreductase (1,2-hydroxylating)	R08101	2-Fluorobenzoate + NADH + H+ + Oxygen <=> 6-Fluorocyclohexadiene-cis,cis-1,2-diol-1-carboxylate + NAD+	C02359 + C00004 + C00080 + C00007 <=> C16481 + C00003	1	0	Inf	ec:1.14.12.10	ro02384, ro02385		(Kanehisa, Goto et al. 2004)
	R08103	Fluorobenzene + NADH + Oxygen + H+ <=> 4-Fluorocyclohexadiene-cis,cis-1,2-diol + NAD+	C11272 + C00004 + C00007 + C00080 <=> C16483 + C00003	1	0	Inf				(Kanehisa, Goto et al. 2004)
	R08104	Fluorobenzene + NADH + H+ + Oxygen <=> 1-Fluorocyclohexadiene-cis,cis-1,2-diol + NAD+	C11272 + C00004 + C00080 + C00007 <=> C16484 + C00003	1	0	Inf				(Kanehisa, Goto et al. 2004)
	R08105	4-Fluorocyclohexadiene-cis,cis-1,2-diol + NAD+ <=> 4-Fluorocatechol + NADH + H+	C16483 + C00003 <=> C16473 + C00004 + C00080	1	-Inf	Inf				(Kanehisa, Goto et al. 2004)
3-fluorobenzoate,NADH:oxygen oxidoreductase (1,2-hydroxylating)	R08108	3-Fluorobenzoate + NADH + Oxygen + H+ <=> 3-Fluorocyclohexadiene-cis,cis-1,2-diol-1-carboxylate + NAD+	C02364 + C00004 + C00007 + C00080 <=> C16478 + C00003	1	0	Inf	ec:1.14.12.10	ro02384, ro02385		(Kanehisa, Goto et al. 2004)
3-fluorobenzoate,NADH:oxygen oxidoreductase (1,2-hydroxylating)	R08109	3-Fluorobenzoate + NADH + H+ + Oxygen <=> 5-Fluorocyclohexadiene-cis,cis-1,2-diol-1-carboxylate + NAD+	C02364 + C00004 + C00080 + C00007 <=> C16479 + C00003	1	0	Inf	ec:1.14.12.10	ro02384, ro02385		(Kanehisa, Goto et al. 2004)
4-fluorobenzoate,NADH:oxygen oxidoreductase (1,2-hydroxylating)	R08110	4-Fluorobenzoate + NADH + H+ + Oxygen <=> 4-Fluorocyclohexadiene-cis,cis-1,2-diol-1-carboxylate + NAD+	C02371 + C00004 + C00080 + C00007 <=> C16480 + C00003	1	0	Inf	ec:1.14.12.10	ro02384, ro02385		(Kanehisa, Goto et al. 2004)
3-fluorocyclohexadiene-cis,cis-1,2-diol-1-carboxylate:NAD+oxidoreductase (decarboxylating)	R08111	3-Fluorocyclohexadiene-cis,cis-1,2-diol-1-carboxylate + NAD+ <=> 3-Fluorocatechol + NADH + CO2 + H+	C16478 + C00003 <=> C16472 + C00004 + C00011 + C00080	1	-Inf	Inf	ec:1.3.1.25	ro02387		(Kanehisa, Goto et al. 2004)
5-Fluorocyclohexadiene-cis,cis-1,2-diol-1-carboxylate:NAD+oxidoreductase (decarboxylating)	R08112	5-Fluorocyclohexadiene-cis,cis-1,2-diol-1-carboxylate + NAD+ <=> 4-Fluorocatechol + NADH + CO2 + H+	C16479 + C00003 <=> C16473 + C00004 + C00011 + C00080	1	-Inf	Inf	ec:1.3.1.25	ro02387		(Kanehisa, Goto et al. 2004)
4-fluorocyclohexadiene-cis,cis-1,2-diol-1-carboxylate:NAD+oxidoreductase (decarboxylating)	R08113	4-Fluorocyclohexadiene-cis,cis-1,2-diol-1-carboxylate + NAD+ <=> 4-Fluorocatechol + NADH + CO2 + H+	C16480 + C00003 <=> C16473 + C00004 + C00011 + C00080	1	-Inf	Inf	ec:1.3.1.25	ro02387		(Kanehisa, Goto et al. 2004)
3-fluorocatechol:oxygen 1,2-oxidoreductase	R08114	3-Fluorocatechol + Oxygen <=> 2-Fluoro-cis,cis-muconate	C16472 + C00007 <=> C16475	1	0	Inf	ec:1.13.11.1	ro02373, ro02515, ro08069, ro08511		(Kanehisa, Goto et al. 2004)
4-fluorocatechol:oxygen 1,2-oxidoreductase	R08115	4-Fluorocatechol + Oxygen <=> 3-Fluoro-cis,cis-muconate	C16473 + C00007 <=> C16474	1	0	Inf	ec:1.13.11.1	ro02373, ro02515, ro08069, ro08511		(Kanehisa, Goto et al. 2004)
4-fluoromuconolactone lyase (decyclizing)	R08116	3-Fluoro-cis,cis-muconate <=> 4-Fluoromuconolactone	C16474 <=> C16476	1	-Inf	Inf	ec:5.5.1.1	ro02372		(Kanehisa, Goto et al. 2004)
5-fluoromuconolactone lactonohydrolase	R08120	5-Fluoromuconolactone + H2O <=> 2-Maleylacetate + Hydrofluoric acid	C16477 + C00001 <=> C02222 + C16487	1	-Inf	Inf	ec:3.1.1.45	ro01784, ro02271, ro03727, ro04129		(Kanehisa, Goto et al. 2004)
4-fluoromuconolactone lactonohydrolase	R08121	4-Fluoromuconolactone + H2O <=> 2-Maleylacetate + Hydrofluoric acid	C16476 + C00001 <=> C02222 + C16487	1	-Inf	Inf	ec:3.1.1.45	ro01784, ro02271, ro03727, ro04129		(Kanehisa, Goto et al. 2004)
path:rha00380: Tryptophan metabolism - Rhodococcus sp. RHA1
Acetyl-CoA:acetyl-CoA C-acetyltransferase	R00238	2 Acetyl-CoA <=> CoA + Acetoacetyl-CoA	2 C00024 <=> C00010 + C00332	1	-Inf	Inf	ec:2.3.1.9	ro00399, ro01340, ro01455, ro01623, ro01876, ro02517, ro02734, ro03022, ro03024, ro03391, ro03460, ro03892, ro04204, ro04599, ro04678, ro04683, ro05200, ro05257, ro05686, ro05815, ro05841, ro06115, ro08871		(Kanehisa, Goto et al. 2004)
L-tryptophan:oxygen 2,3-oxidoreductase (decyclizing)	R00678	L-Tryptophan + Oxygen <=> L-Formylkynurenine	C00078 + C00007 <=> C02700	1	0	Inf	ec:1.13.11.11	ro01801		(Kanehisa, Goto et al. 2004)
L-tryptophan:oxygen 2-oxidoreductase (decarboxylating)	R00679	L-Tryptophan + Oxygen <=> (Indol-3-yl)acetamide + CO2 + H2O	C00078 + C00007 <=> C02693 + C00011 + C00001	1	0	Inf	ec:1.13.12.3	ro03531		(Kanehisa, Goto et al. 2004)
L-Kynurenine hydrolase	R00987	L-Kynurenine + H2O <=> Anthranilate + L-Alanine	C00328 + C00001 <=> C00108 + C00041	1	0	Inf	ec:3.7.1.3	ro01800		(Kanehisa, Goto et al. 2004)
(S)-3-Hydroxybutanoyl-CoA:NAD+ oxidoreductase	R01975	(S)-3-Hydroxybutanoyl-CoA + NAD+ <=> Acetoacetyl-CoA + NADH + H+	C01144 + C00003 <=> C00332 + C00004 + C00080	1	-Inf	Inf	ec:1.1.1.35	ro04205		(Kanehisa, Goto et al. 2004)
Tryptamine:oxygen oxidoreductase(deaminating)	R02173	Tryptamine + H2O + Oxygen <=> Indole-3-acetaldehyde + NH3 + H2O2	C00398 + C00001 + C00007 <=> C00637 + C00014 + C00027	1	0	Inf	ec:1.4.3.4	ro01769, ro05707		(Kanehisa, Goto et al. 2004)
Indole-3-acetaldehyde:NAD+ oxidoreductase	R02678	Indole-3-acetaldehyde + NAD+ + H2O <=> Indole-3-acetate + NADH + H+	C00637 + C00003 + C00001 <=> C00954 + C00004 + C00080	1	0	Inf	ec:1.2.1.3	ro00340, ro00395, ro00646, ro02498, ro03066, ro03790, ro03974, ro04375, ro04663, ro05244, ro06081, ro06111, ro06275, ro06678, ro07077, ro08090, ro08151, ro08917, ro10302, ro11056		(Kanehisa, Goto et al. 2004)
(S)-3-Hydroxybutanoyl-CoA hydro-lyase	R03026	(S)-3-Hydroxybutanoyl-CoA <=> Crotonoyl-CoA + H2O	C01144 <=> C00877 + C00001	-1	-Inf	Inf	ec:4.2.1.17	ro00085, ro00401, ro01505, ro01538, ro01540, ro01928, ro01936, ro02286, ro02289, ro02308, ro02669, ro02688, ro02697, ro02707, ro02860, ro02862, ro03070, ro03243, ro03948, ro03957, ro04094, ro04205, ro04249, ro04252, ro04398, ro04594, ro04652, ro04688, ro05033, ro05401, ro06025, ro06118, ro06453, ro06513, ro06681, ro06695, ro07067, ro07071, ro07072, ro08039, ro08049, ro08144, ro08870, ro08944, ro0…		(Kanehisa, Goto et al. 2004)
3-Indoleacetonitrile aminohydrolase	R03093	3-Indoleacetonitrile + 2 H2O <=> Indole-3-acetate + NH3	C02938 + 2 C00001 <=> C00954 + C00014	1	0	Inf	ec:3.5.5.1	ro03332, ro03335, ro03530		(Kanehisa, Goto et al. 2004)
Indole-3-acetamide amidohydrolase	R03096	(Indol-3-yl)acetamide + H2O <=> Indole-3-acetate + NH3	C02693 + C00001 <=> C00954 + C00014	1	0	Inf	ec:3.5.1.4	ro00359, ro01236, ro02852, ro03211, ro03496, ro04008, ro04406, ro04575, ro04799, ro05297, ro10169		(Kanehisa, Goto et al. 2004)
2-Aminomuconate semialdehyde:NAD+ 6-oxidoreductase	R03889	2-Aminomuconate semialdehyde + NAD+ + H2O <=> 2-Aminomuconate + H+ + NADH	C03824 + C00003 + C00001 <=> C02220 + C00080 + C00004	1	-Inf	Inf	ec:1.2.1.32	ro03868		(Kanehisa, Goto et al. 2004)
Formylkynurenine hydrolase	R03936	L-Formylkynurenine + H2O <=> Formylanthranilate + L-Alanine	C02700 + C00001 <=> C05653 + C00041	1	0	Inf	ec:3.7.1.3	ro01800		(Kanehisa, Goto et al. 2004)
Indole-3-acetamide hydro-lyase	R04020	(Indol-3-yl)acetamide <=> 3-Indoleacetonitrile + H2O	C02693 <=> C02938 + C00001	-1	-Inf	Inf	ec:4.2.1.84	ro00360, ro00361		(Kanehisa, Goto et al. 2004)
path:rha00400: Phenylalanine, tyrosine and tryptophan biosynthesis - Rhodococcus sp. RHA1
L-serine hydro-lyase (adding indole; L-tryptophan-forming)	R00674	L-Serine + Indole <=> L-Tryptophan + H2O	C00065 + C00463 <=> C00078 + C00001	1	0	Inf	ec:4.2.1.20	ro01012, ro01013, ro04524		(Kanehisa, Goto et al. 2004)
L-Phenylalanine:2-oxoglutarate aminotransferase	R00694	L-Phenylalanine + 2-Oxoglutarate <=> Phenylpyruvate + L-Glutamate	C00079 + C00026 <=> C00166 + C00025	-1	0	Inf	ec:2.6.1.9	ro01030, ro01184, ro01256, ro04128		(Kanehisa, Goto et al. 2004)
L-Tyrosine:2-oxoglutarate aminotransferase	R00734	L-Tyrosine + 2-Oxoglutarate <=> 3-(4-Hydroxyphenyl)pyruvate + L-Glutamate	C00082 + C00026 <=> C01179 + C00025	-1	0	Inf	ec:2.6.1.9	ro01030, ro01184, ro01256, ro04128		(Kanehisa, Goto et al. 2004)
Chorismate pyruvate-lyase (amino-accepting)	R00986	Chorismate + L-Glutamine <=> Anthranilate + Pyruvate + L-Glutamate	C00251 + C00064 <=> C00108 + C00022 + C00025	1	0	Inf	ec:4.1.3.27	ro01016		(Kanehisa, Goto et al. 2004)
N-(5-Phospho-D-ribosyl)anthranilate:pyrophosphate phosphoribosyl-transferase	R01073	N-(5-Phospho-D-ribosyl)anthranilate + Diphosphate <=> Anthranilate + 5-Phospho-alpha-D-ribose 1-diphosphate	C04302 + C00013 <=> C00108 + C00119	-1	0	Inf	ec:2.4.2.18	ro01128		(Kanehisa, Goto et al. 2004)
prephenate hydro-lyase (decarboxylating; phenylpyruvate-forming)	R01373	Prephenate <=> Phenylpyruvate + H2O + CO2	C00254 <=> C00166 + C00001 + C00011	1	0	Inf	ec:4.2.1.51	ro04033		(Kanehisa, Goto et al. 2004)
5-O-(1-Carboxyvinyl)-3-phosphoshikimate phosphate-lyase (chorismate-forming)	R01714	5-O-(1-Carboxyvinyl)-3-phosphoshikimate <=> Chorismate + Orthophosphate	C01269 <=> C00251 + C00009	1	0	Inf	ec:4.2.3.5	ro07140		(Kanehisa, Goto et al. 2004)
Prephenate:NAD+ oxidoreductase(decarboxylating)	R01728	Prephenate + NAD+ <=> 3-(4-Hydroxyphenyl)pyruvate + CO2 + NADH + H+	C00254 + C00003 <=> C01179 + C00011 + C00004 + C00080	1	0	Inf	ec:1.3.1.12	ro04152, ro06105		(Kanehisa, Goto et al. 2004)
Phosphoenolpyruvate:D-erythrose-4-phosphate C-(1-carboxyvinyl)transferase (phosphate hydrolysing, 2-carboxy-2-oxoethyl-forming)	R01826	Phosphoenolpyruvate + D-Erythrose 4-phosphate + H2O <=> 2-Dehydro-3-deoxy-D-arabino-heptonate 7-phosphate + Orthophosphate	C00074 + C00279 + C00001 <=> C04691 + C00009	1	0	Inf	ec:2.5.1.54	ro01112, ro04931		(Kanehisa, Goto et al. 2004)
(1S,2R)-1-C-(indol-3-yl)glycerol 3-phosphate D-glyceraldehyde-3-phosphate-lyase	R02340	Indoleglycerol phosphate <=> Indole + D-Glyceraldehyde 3-phosphate	C03506 <=> C00463 + C00118	1	0	Inf	ec:4.2.1.20	ro01012, ro01013, ro04524		(Kanehisa, Goto et al. 2004)
ATP:shikimate 3-phosphotransferase	R02412	ATP + Shikimate <=> ADP + Shikimate 3-phosphate	C00002 + C00493 <=> C00008 + C03175	1	0	Inf	ec:2.7.1.71	ro07141		(Kanehisa, Goto et al. 2004)
Shikimate:NADP+ 3-oxidoreductase	R02413	Shikimate + NADP+ <=> 3-Dehydroshikimate + NADPH + H+	C00493 + C00006 <=> C02637 + C00005 + C00080	-1	-Inf	Inf	ec:1.1.1.25	ro01342, ro01564, ro01853, ro07138		(Kanehisa, Goto et al. 2004)
L-serine hydro-lyase [adding 1-C-(indol-3-yl)glycerol 3-phosphate; L-tryptophan and glyceraldehyde-3-phosphate-forming]	R02722	L-Serine + Indoleglycerol phosphate <=> L-Tryptophan + D-Glyceraldehyde 3-phosphate + H2O	C00065 + C03506 <=> C00078 + C00118 + C00001	1	0	Inf	ec:4.2.1.20	ro01012, ro01013, ro04524		(Kanehisa, Goto et al. 2004)
2-Dehydro-3-deoxy-D-arabino-heptonate 7-phosphate phosphate-lyase (cyclyzing)	R03083	2-Dehydro-3-deoxy-D-arabino-heptonate 7-phosphate <=> 3-Dehydroquinate + Orthophosphate	C04691 <=> C00944 + C00009	1	0	Inf	ec:4.2.3.4	ro07142		(Kanehisa, Goto et al. 2004)
3-Dehydroquinate hydro-lyase	R03084	3-Dehydroquinate <=> 3-Dehydroshikimate + H2O	C00944 <=> C02637 + C00001	1	-Inf	Inf	ec:4.2.1.10	ro01368, ro03051		(Kanehisa, Goto et al. 2004)
Phosphoenolpyruvate:3-phosphoshikimate 5-O-(1-carboxyvinyl)-transferase	R03460	Phosphoenolpyruvate + Shikimate 3-phosphate <=> Orthophosphate + 5-O-(1-Carboxyvinyl)-3-phosphoshikimate	C00074 + C03175 <=> C00009 + C01269	1	-Inf	Inf	ec:2.5.1.19	ro06338		(Kanehisa, Goto et al. 2004)
1-(2-Carboxyphenylamino)-1-deoxy-D-ribulose-5-phosphate carboxy-lyase(cyclizing)	R03508	1-(2-Carboxyphenylamino)-1-deoxy-D-ribulose 5-phosphate <=> Indoleglycerol phosphate + CO2 + H2O	C01302 <=> C03506 + C00011 + C00001	1	-Inf	Inf	ec:4.1.1.48	ro01014		(Kanehisa, Goto et al. 2004)
N-(5-Phospho-beta-D-ribosyl)anthranilate ketol-isomerase	R03509	N-(5-Phospho-D-ribosyl)anthranilate <=> 1-(2-Carboxyphenylamino)-1-deoxy-D-ribulose 5-phosphate	C04302 <=> C01302	1	-Inf	Inf	ec:5.3.1.24	ro01024, ro05141		(Kanehisa, Goto et al. 2004)
path:rha00401: Novobiocin biosynthesis - Rhodococcus sp. RHA1
L-Tyrosine:2-oxoglutarate aminotransferase	R00734	L-Tyrosine + 2-Oxoglutarate <=> 3-(4-Hydroxyphenyl)pyruvate + L-Glutamate	C00082 + C00026 <=> C01179 + C00025	-1	0	Inf	ec:2.6.1.9	ro01030, ro01184, ro01256, ro04128		(Kanehisa, Goto et al. 2004)
Prephenate:NAD+ oxidoreductase(decarboxylating)	R01728	Prephenate + NAD+ <=> 3-(4-Hydroxyphenyl)pyruvate + CO2 + NADH + H+	C00254 + C00003 <=> C01179 + C00011 + C00004 + C00080	1	0	Inf	ec:1.3.1.12	ro04152, ro06105		(Kanehisa, Goto et al. 2004)
path:rha00410: beta-Alanine metabolism - Rhodococcus sp. RHA1
L-aspartate 1-carboxy-lyase (beta-alanine-forming)	R00489	L-Aspartate <=> beta-Alanine + CO2	C00049 <=> C00099 + C00011	1	0	Inf	ec:4.1.1.11	ro04416		(Kanehisa, Goto et al. 2004)
							ec:4.1.1.15	ro06016
3-aminopropanal:NAD+ oxidoreductase	R00904	3-Aminopropanal + NAD+ + H2O <=> beta-Alanine + NADH + H+	C05665 + C00003 + C00001 <=> C00099 + C00004 + C00080	1	-Inf	Inf	ec:1.2.1.3	ro00340, ro00395, ro00646, ro02498, ro03066, ro03790, ro03974, ro04375, ro04663, ro05244, ro06081, ro06111, ro06275, ro06678, ro07077, ro08090, ro08151, ro08917, ro10302, ro11056		(Kanehisa, Goto et al. 2004)
beta-alanine:2-oxoglutarate aminotransferase	R00908	beta-Alanine + 2-Oxoglutarate <=> 3-Oxopropanoate + L-Glutamate	C00099 + C00026 <=> C00222 + C00025	-1	-Inf	Inf	ec:2.6.1.19	ro04469, ro04544, ro05598, ro08620, ro08787		(Kanehisa, Goto et al. 2004)
(R)-Pantoate:beta-alanine ligase (AMP-forming)	R02473	ATP + (R)-Pantoate + beta-Alanine <=> AMP + Diphosphate + Pantothenate	C00002 + C00522 + C00099 <=> C00020 + C00013 + C00864	1	0	Inf	ec:6.3.2.1	ro04415		(Kanehisa, Goto et al. 2004)
primary-amine oxidase	R03139	1,3-Diaminopropane + Oxygen + H2O <=> 3-Aminopropanal + NH3 + H2O2	C00986 + C00007 + C00001 <=> C05665 + C00014 + C00027	1	0	Inf	ec:1.4.3.21	ro02608, ro02834, ro05597, ro08476		(Kanehisa, Goto et al. 2004)
path:rha00430: Taurine and hypotaurine metabolism - Rhodococcus sp. RHA1
acetyl-CoA:phosphate acetyltransferase	R00230	Acetyl-CoA + Orthophosphate <=> CoA + Acetyl phosphate	C00024 + C00009 <=> C00010 + C00227	1	-Inf	Inf	ec:2.3.1.8	ro02197		(Kanehisa, Goto et al. 2004)
ATP:acetate phosphotransferase	R00315	ATP + Acetate <=> ADP + Acetyl phosphate	C00002 + C00033 <=> C00008 + C00227	1	0	0	ec:2.7.2.1	ro02196		(Kanehisa, Goto et al. 2004)
L-Alanine:NAD+ oxidoreductase (deaminating)	R00396	L-Alanine + NAD+ + H2O <=> Pyruvate + NH3 + NADH + H+	C00041 + C00003 + C00001 <=> C00022 + C00014 + C00004 + C00080	1	0	Inf	ec:1.4.1.1	ro03547, ro04466		(Kanehisa, Goto et al. 2004)
3-Sulfo-L-alanine carboxy-lyase (taurine-forming)	R01682	L-Cysteate <=> Taurine + CO2	C00506 <=> C00245 + C00011	1	-Inf	Inf	ec:4.1.1.15	ro06016		(Kanehisa, Goto et al. 2004)
3-Sulfino-L-alanine carboxy-lyase	R02466	3-Sulfino-L-alanine <=> Hypotaurine + CO2	C00606 <=> C00519 + C00011	1	-Inf	Inf	ec:4.1.1.15	ro06016		(Kanehisa, Goto et al. 2004)
Taurine, 2-oxoglutarate:O2 oxidoreductase (sulfite-forming)	R05320	Taurine + 2-Oxoglutarate + Oxygen <=> Sulfite + Aminoacetaldehyde + Succinate + CO2	C00245 + C00026 + C00007 <=> C00094 + C06735 + C00042 + C00011	1	0	Inf	ec:1.14.11.17	ro01729, ro01730, ro02083, ro02477, ro03785		(Kanehisa, Goto et al. 2004)
isethionate:ferricytochrome-c oxidoreductase	R06981	2-Hydroxyethanesulfonate + 2 Ferricytochrome c <=> Sulfoacetaldehyde + 2 Ferrocytochrome c + 2 H+	C05123 + 2 C00125 <=> C00593 + 2 C00126 + 2 C00080	1	-Inf	Inf				(Kanehisa, Goto et al. 2004)
path:rha00450: Selenoamino acid metabolism - Rhodococcus sp. RHA1
O3-Acetyl-L-serine acetate-lyase (adding hydrogen sulfide)	R03601	O-Acetyl-L-serine + Selenide <=> Selenocysteine + Acetate	C00979 + C01528 <=> C05688 + C00033	1	-Inf	Inf	ec:2.5.1.47	ro01436, ro02027, ro10436		(Kanehisa, Goto et al. 2004)
ATP:L-selenomethione S-adenosyltransferase	R04771	ATP + Selenomethionine + H2O <=> Orthophosphate + Diphosphate + Se-Adenosylselenomethionine	C00002 + C05335 + C00001 <=> C00009 + C00013 + C05691	1	0	Inf	ec:2.5.1.6	ro07158		(Kanehisa, Goto et al. 2004)
Selenocystathionine Lysteine-lyase (deaminating)	R04930	Selenocystathionine + H2O <=> Selenocysteine + NH3 + 2-Oxobutanoate	C05699 + C00001 <=> C05688 + C00014 + C00109	1	0	Inf	ec:4.4.1.1	ro06506		(Kanehisa, Goto et al. 2004)
Se-Adenosylselenohomocysteine hydrolase	R04936	Se-Adenosylselenohomocysteine + H2O <=> Adenosine + Selenohomocysteine	C05692 + C00001 <=> C00212 + C05698	1	-Inf	Inf	ec:3.3.1.1	ro06322		(Kanehisa, Goto et al. 2004)
	R04939	R + Se-Adenosylselenomethionine <=> CH3-R + Se-Adenosylselenohomocysteine	C05693 + C05691 <=> C05694 + C05692	1	-Inf	Inf				(Kanehisa, Goto et al. 2004)
L-Serine hydro-lyase (adding homocysteine)	R04942	L-Serine + Selenohomocysteine <=> Selenocystathionine + H2O	C00065 + C05698 <=> C05699 + C00001	1	-Inf	Inf	ec:4.2.1.22	ro05843		(Kanehisa, Goto et al. 2004)
O-phosphorylhomoserine:selenocysteine Se-(3-amino-3-carboxypropyl)transferase; O-phosphorylhomoserine phosphate-lyase (adding selenocysteine)	R04944	O-Phosphorylhomoserine + Selenocysteine <=> Selenocystathionine + Orthophosphate	C05702 + C05688 <=> C05699 + C00009	1	0	Inf	ec:2.5.1.48	ro05845		(Kanehisa, Goto et al. 2004)
O-Acetylhomoserine succinate-lyase (adding cysteine)	R04945	O-Acetylhomoserine + Selenocysteine <=> Selenocystathionine + Acetate	C05700 + C05688 <=> C05699 + C00033	1	0	Inf	ec:2.5.1.48	ro05845		(Kanehisa, Goto et al. 2004)
O4-succinyl-L-homoserine:L-selenocysteine Se-(3-amino-3-carboxypropyl)transferase; O-succinyl-L-homoserine succinate-lyase (adding selenocysteine)	R04946	O-Succinylhomoserine + Selenocysteine <=> Selenocystathionine + Succinate	C05701 + C05688 <=> C05699 + C00042	1	-Inf	Inf	ec:2.5.1.48	ro05845		(Kanehisa, Goto et al. 2004)
path:rha00460: Cyanoamino acid metabolism - Rhodococcus sp. RHA1
L-Asparagine amidohydrolase	R00485	L-Asparagine + H2O <=> L-Aspartate + NH3	C00152 + C00001 <=> C00049 + C00014	1	0	Inf	ec:3.5.1.1	ro03209, ro04451		(Kanehisa, Goto et al. 2004)
5,10-Methylenetetrahydrofolate:glycine hydroxymethyltransferase	R00945	5,10-Methylenetetrahydrofolate + Glycine + H2O <=> Tetrahydrofolate + L-Serine	C00143 + C00037 + C00001 <=> C00101 + C00065	1	-Inf	Inf	ec:2.1.2.1	ro01820, ro02933, ro05335, ro05859		(Kanehisa, Goto et al. 2004)
(5-Glutamyl)-peptide:amino-acid 5-glutamyltransferase	R03970	3-Cyano-L-alanine + L-Glutamate <=> gamma-Glutamyl-beta-cyanoalanine + H2O	C02512 + C00025 <=> C05711 + C00001	1	0	Inf	ec:2.3.2.2	ro04237, ro04377		(Kanehisa, Goto et al. 2004)
gamma-Glutamyl-beta-aminopropiononitrile amidohydrolase	R03971	beta-Aminopropionitrile + L-Glutamate <=> gamma-Glutamyl-beta-aminopropiononitrile + H2O	C05670 + C00025 <=> C06114 + C00001	1	0	Inf	ec:2.3.2.2	ro04237, ro04377		(Kanehisa, Goto et al. 2004)
path:rha00471: D-Glutamine and D-glutamate metabolism - Rhodococcus sp. RHA1
L-Glutamate:NAD+ oxidoreductase (deaminating)	R00243	L-Glutamate + NAD+ + H2O <=> 2-Oxoglutarate + NH3 + NADH + H+	C00025 + C00003 + C00001 <=> C00026 + C00014 + C00004 + C00080	1	-Inf	Inf	ec:1.4.1.3	ro00339, ro00573, ro03043, ro03288, ro08786		(Kanehisa, Goto et al. 2004)
L-Glutamine amidohydrolase	R00256	L-Glutamine + H2O <=> L-Glutamate + NH3	C00064 + C00001 <=> C00025 + C00014	1	0	Inf	ec:3.5.1.2	ro06842		(Kanehisa, Goto et al. 2004)
							ec:6.3.5.4	ro01138, ro05010
							ec:6.3.5.5	ro07151, ro07152
glutamate racemase	R00260	L-Glutamate <=> D-Glutamate	C00025 <=> C00217	-1	-Inf	Inf	ec:5.1.1.3	ro02207, ro05452, ro06051		(Kanehisa, Goto et al. 2004)
D-Glutamine amidohydrolase	R01579	D-Glutamine + H2O <=> D-Glutamate + NH3	C00819 + C00001 <=> C00217 + C00014	1	0	Inf	ec:3.5.1.2	ro06842		(Kanehisa, Goto et al. 2004)
path:rha00473: D-Alanine metabolism - Rhodococcus sp. RHA1
alanine racemase	R00401	L-Alanine <=> D-Alanine	C00041 <=> C00133	1	-Inf	Inf	ec:5.1.1.1	ro06180		(Kanehisa, Goto et al. 2004)
D-alanine:D-alanine ligase (ADP-forming)	R01150	ATP + 2 D-Alanine <=> ADP + Orthophosphate + D-Alanyl-D-alanine	C00002 + 2 C00133 <=> C00008 + C00009 + C00993	1	-Inf	Inf	ec:6.3.2.4	ro06507		(Kanehisa, Goto et al. 2004)
path:rha00480: Glutathione metabolism - Rhodococcus sp. RHA1
glutathione:NADP+ oxidoreductase	R00115	2 Glutathione + NADP+ <=> Glutathione disulfide + NADPH + H+	2 C00051 + C00006 <=> C00127 + C00005 + C00080	-1	0	Inf	ec:1.8.1.7	ro06610		(Kanehisa, Goto et al. 2004)
Isocitrate:NADP+ oxidoreductase (decarboxylating)	R00267	Isocitrate + NADP+ <=> 2-Oxoglutarate + CO2 + NADPH + H+	C00311 + C00006 <=> C00026 + C00011 + C00005 + C00080	1	-Inf	Inf	ec:1.1.1.42	ro00618, ro06238		(Kanehisa, Goto et al. 2004)
glutathione:hydrogen-peroxide oxidoreductase	R00274	H2O2 + 2 Glutathione <=> Glutathione disulfide + 2 H2O	C00027 + 2 C00051 <=> C00127 + 2 C00001	1	-Inf	Inf	ec:1.11.1.9	ro04823		(Kanehisa, Goto et al. 2004)
glutathione gamma-glutamylaminopeptidase	R00494	Glutathione + H2O <=> Cys-Gly + L-Glutamate	C00051 + C00001 <=> C01419 + C00025	1	0	Inf	ec:2.3.2.2	ro04237, ro04377		(Kanehisa, Goto et al. 2004)
L-glutamate:L-cysteine gamma-ligase (ADP-forming)	R00894	ATP + L-Glutamate + L-Cysteine <=> ADP + Orthophosphate + gamma-L-Glutamyl-L-cysteine	C00002 + C00025 + C00097 <=> C00008 + C00009 + C00669	1	0	Inf	ec:6.3.2.2	ro05700		(Kanehisa, Goto et al. 2004)
L-cysteinylglycine dipeptidase	R00899	Cys-Gly + H2O <=> L-Cysteine + Glycine	C01419 + C00001 <=> C00097 + C00037	1	0	Inf	ec:3.4.11.1	ro01149		(Kanehisa, Goto et al. 2004)
							ec:3.4.11.2	ro01382, ro01938
6-phospho-D-gluconate:NADP+ 2-oxidoreductase (decarboxylating)	R01528	6-Phospho-D-gluconate + NADP+ <=> D-Ribulose 5-phosphate + CO2 + NADPH + H+	C00345 + C00006 <=> C00199 + C00011 + C00005 + C00080	1	0	Inf	ec:1.1.1.44	ro00556, ro03668, ro07246, ro11061, ro11328		(Kanehisa, Goto et al. 2004)
S-adenosylmethioninamine:putrescine 3-aminopropyltransferase	R01920	S-Adenosylmethioninamine + Putrescine <=> 5'-Methylthioadenosine + Spermidine	C01137 + C00134 <=> C00170 + C00315	1	0	Inf	ec:2.5.1.16	ro02313, ro02466		(Kanehisa, Goto et al. 2004)
beta-D-Glucose-6-phosphate:NADP+ 1-oxoreductase	R02736	beta-D-Glucose 6-phosphate + NADP+ <=> D-Glucono-1,5-lactone 6-phosphate + NADPH + H+	C01172 + C00006 <=> C01236 + C00005 + C00080	1	0	Inf	ec:1.1.1.49	ro00555, ro02369, ro05641, ro07184, ro11166, ro11332		(Kanehisa, Goto et al. 2004)
(5-Glutamyl)-peptide:amino-acid 5-glutamyltransferase	R03916	R-S-Glutathione + H2O <=> R-S-Cysteinylglycine + L-Glutamate	C02320 + C00001 <=> C05729 + C00025	1	-Inf	Inf	ec:2.3.2.2	ro04237, ro04377		(Kanehisa, Goto et al. 2004)
	R04951	R-S-Cysteinylglycine + H2O <=> S-Substituted L-cysteine + Glycine	C05729 + C00001 <=> C05726 + C00037	1	0	Inf	ec:3.4.11.1	ro01149		(Kanehisa, Goto et al. 2004)
							ec:3.4.11.2	ro01382, ro01938
path:rha00500: Starch and sucrose metabolism - Rhodococcus sp. RHA1
cellobiose glucohydrolase	R00026	Cellobiose + H2O <=> 2 beta-D-Glucose	C00185 + C00001 <=> 2 C00221	1	-Inf	Inf	ec:3.2.1.21	ro01034, ro02947		(Kanehisa, Goto et al. 2004)
maltose glucohydrolase	R00028	Maltose + H2O <=> 2 alpha-D-Glucose	C00208 + C00001 <=> 2 C00267	1	-Inf	Inf	ec:3.2.1.20	ro01389, ro04274		(Kanehisa, Goto et al. 2004)
UDP-glucose:NAD+ 6-oxidoreductase	R00286	UDP-glucose + H2O + 2 NAD+ <=> UDP-glucuronate + 2 NADH + 2 H+	C00029 + C00001 + 2 C00003 <=> C00167 + 2 C00004 + 2 C00080	1	0	Inf	ec:1.1.1.22	ro05446, ro05455		(Kanehisa, Goto et al. 2004)
UTP:alpha-D-glucose-1-phosphate uridylyltransferase	R00289	UTP + D-Glucose 1-phosphate <=> Diphosphate + UDP-glucose	C00075 + C00103 <=> C00013 + C00029	1	-Inf	Inf	ec:2.7.7.9	ro05437, ro05632		(Kanehisa, Goto et al. 2004)
sucrose alpha-glucohydrolase	R00802	Sucrose + H2O <=> beta-D-Fructose + alpha-D-Glucose	C00089 + C00001 <=> C02336 + C00267	1	-Inf	Inf	ec:3.2.1.20	ro01389, ro04274		(Kanehisa, Goto et al. 2004)
ATP:alpha-D-glucose-1-phosphate adenyltransferase	R00948	ATP + D-Glucose 1-phosphate <=> Diphosphate + ADP-glucose	C00002 + C00103 <=> C00013 + C00498	1	0	Inf	ec:2.7.7.27	ro05975		(Kanehisa, Goto et al. 2004)
CTP:alpha-D-glucose-1-phosphate cytidylyltransferase	R00956	CTP + D-Glucose 1-phosphate <=> Diphosphate + CDP-glucose	C00063 + C00103 <=> C00013 + C00501	1	-Inf	Inf	ec:2.7.7.33	ro05747		(Kanehisa, Goto et al. 2004)
alpha-D-Glucose 1-phosphate 1,6-phosphomutase	R00959	D-Glucose 1-phosphate <=> alpha-D-Glucose 6-phosphate	C00103 <=> C00668	-1	-Inf	Inf	ec:5.4.2.2	ro06413		(Kanehisa, Goto et al. 2004)
Maltose alpha-D-glucosylmutase	R01557	Maltose <=> alpha,alpha-Trehalose	C00208 <=> C01083	1	0	Inf	ec:5.4.99.16	ro06041		(Kanehisa, Goto et al. 2004)
ATP:alpha-D-glucose 6-phosphotransferase	R01786	ATP + alpha-D-Glucose <=> ADP + alpha-D-Glucose 6-phosphate	C00002 + C00267 <=> C00008 + C00668	1	0	Inf	ec:2.7.1.2	ro01116, ro01359, ro04278, ro05185		(Kanehisa, Goto et al. 2004)
UDPglucose:D-glucose-6-phosphate 1-alpha-D-glucosyltransferase	R02737	UDP-glucose + alpha-D-Glucose 6-phosphate <=> UDP + alpha,alpha'-Trehalose 6-phosphate	C00029 + C00668 <=> C00015 + C00689	1	0	Inf	ec:2.4.1.15	ro00090, ro04708		(Kanehisa, Goto et al. 2004)
alpha-D-Glucose 6-phosphate ketol-isomerase	R02740	alpha-D-Glucose 6-phosphate <=> beta-D-Fructose 6-phosphate	C00668 <=> C05345	1	-Inf	Inf	ec:5.3.1.9	ro05567, ro11063, ro11167, ro11327		(Kanehisa, Goto et al. 2004)
Trehalose-6-phosphate phosphohydrolase	R02778	alpha,alpha'-Trehalose 6-phosphate + H2O <=> alpha,alpha-Trehalose + Orthophosphate	C00689 + C00001 <=> C01083 + C00009	1	0	Inf	ec:3.1.3.12	ro00045		(Kanehisa, Goto et al. 2004)
D-Glucoside glucohydrolase	R03527	D-Glucoside + H2O <=> ROH + alpha-D-Glucose	C01798 + C00001 <=> C01335 + C00267	1	0	Inf	ec:3.2.1.21	ro01034, ro02947		(Kanehisa, Goto et al. 2004)
ATP:D-fructose 6-phosphotransferase	R03920	ATP + beta-D-Fructose <=> ADP + beta-D-Fructose 6-phosphate	C00002 + C02336 <=> C00008 + C05345	1	-Inf	Inf	ec:2.7.1.4	ro02811		(Kanehisa, Goto et al. 2004)
path:rha00520: Amino sugar and nucleotide sugar metabolism - Rhodococcus sp. RHA1
chitobiose N-acetylglucosaminohydrolase	R00022	Chitobiose + H2O <=> 2 N-Acetyl-D-glucosamine	C01674 + C00001 <=> 2 C00140	1	0	Inf	ec:3.2.1.52	ro05196		(Kanehisa, Goto et al. 2004)
UDP-glucose:NAD+ 6-oxidoreductase	R00286	UDP-glucose + H2O + 2 NAD+ <=> UDP-glucuronate + 2 NADH + 2 H+	C00029 + C00001 + 2 C00003 <=> C00167 + 2 C00004 + 2 C00080	1	0	Inf	ec:1.1.1.22	ro05446, ro05455		(Kanehisa, Goto et al. 2004)
UTP:alpha-D-glucose-1-phosphate uridylyltransferase	R00289	UTP + D-Glucose 1-phosphate <=> Diphosphate + UDP-glucose	C00075 + C00103 <=> C00013 + C00029	1	-Inf	Inf	ec:2.7.7.9	ro05437, ro05632		(Kanehisa, Goto et al. 2004)
UDP-glucose 4-epimerase	R00291	UDP-glucose <=> UDP-D-galactose	C00029 <=> C00052	1	-Inf	Inf	ec:5.1.3.2	ro02058, ro03648, ro04260, ro06809		(Kanehisa, Goto et al. 2004)
UTP:N-acetyl-alpha-D-glucosamine-1-phosphate uridylyltransferase	R00416	UTP + N-Acetyl-alpha-D-glucosamine 1-phosphate <=> Diphosphate + UDP-N-acetyl-D-glucosamine	C00075 + C04501 <=> C00013 + C00043	1	0	Inf	ec:2.7.7.23	ro05724		(Kanehisa, Goto et al. 2004)
Phosphoenolpyruvate:UDP-N-acetyl-D-glucosamine 1-carboxyvinyl-transferase	R00660	Phosphoenolpyruvate + UDP-N-acetyl-D-glucosamine <=> UDP-N-acetyl-3-(1-carboxyvinyl)-D-glucosamine + Orthophosphate	C00074 + C00043 <=> C04631 + C00009	1	0	Inf	ec:2.5.1.7	ro01468		(Kanehisa, Goto et al. 2004)
D-glucosamine-6-phosphate aminohydrolase (ketol isomerizing); D-glucosamine-6-phosphate ketol-isomerase(deaminating)	R00765	D-Glucosamine 6-phosphate + H2O <=> D-Fructose 6-phosphate + NH3	C00352 + C00001 <=> C00085 + C00014	1	0	Inf	ec:3.5.99.6	ro01547		(Kanehisa, Goto et al. 2004)
L-glutamine:D-fructose-6-phosphate isomerase (deaminating); L-glutamine:D-fructose-6-phosphate aminotransferase (hexose isomerizing)	R00768	L-Glutamine + D-Fructose 6-phosphate <=> L-Glutamate + D-Glucosamine 6-phosphate	C00064 + C00085 <=> C00025 + C00352	1	0	Inf	ec:2.6.1.16	ro06177		(Kanehisa, Goto et al. 2004)
GTP:alpha-D-mannose-1-phosphate guanylyltransferase	R00885	GTP + D-Mannose 1-phosphate <=> Diphosphate + GDP-mannose	C00044 + C00636 <=> C00013 + C00096	1	0	Inf	ec:2.7.7.13	ro06307		(Kanehisa, Goto et al. 2004)
GDP-mannose 4,6-hydro-lyase (GDP-4-dehydro-6-deoxy-D-mannose-forming)	R00888	GDP-mannose <=> GDP-4-dehydro-6-deoxy-D-mannose + H2O	C00096 <=> C01222 + C00001	1	0	Inf	ec:4.2.1.47	ro05444		(Kanehisa, Goto et al. 2004)
ATP:alpha-D-glucose-1-phosphate adenyltransferase	R00948	ATP + D-Glucose 1-phosphate <=> Diphosphate + ADP-glucose	C00002 + C00103 <=> C00013 + C00498	1	0	Inf	ec:2.7.7.27	ro05975		(Kanehisa, Goto et al. 2004)
UDP-glucose:alpha-D-galactose-1-phosphate uridylyltransferase	R00955	UDP-glucose + alpha-D-Galactose 1-phosphate <=> D-Glucose 1-phosphate + UDP-D-galactose	C00029 + C00446 <=> C00103 + C00052	1	-Inf	Inf	ec:2.7.7.12	ro05491		(Kanehisa, Goto et al. 2004)
CTP:alpha-D-glucose-1-phosphate cytidylyltransferase	R00956	CTP + D-Glucose 1-phosphate <=> Diphosphate + CDP-glucose	C00063 + C00103 <=> C00013 + C00501	1	-Inf	Inf	ec:2.7.7.33	ro05747		(Kanehisa, Goto et al. 2004)
alpha-D-Glucose 1-phosphate 1,6-phosphomutase	R00959	D-Glucose 1-phosphate <=> alpha-D-Glucose 6-phosphate	C00103 <=> C00668	-1	-Inf	Inf	ec:5.4.2.2	ro06413		(Kanehisa, Goto et al. 2004)
ATP:D-galactose 1-phosphotransferase	R01092	ATP + D-Galactose <=> ADP + alpha-D-Galactose 1-phosphate	C00002 + C00124 <=> C00008 + C00446	1	0	Inf	ec:2.7.1.6	ro05490		(Kanehisa, Goto et al. 2004)
ATP:alpha-D-glucose 6-phosphotransferase	R01786	ATP + alpha-D-Glucose <=> ADP + alpha-D-Glucose 6-phosphate	C00002 + C00267 <=> C00008 + C00668	1	0	Inf	ec:2.7.1.2	ro01116, ro01359, ro04278, ro05185		(Kanehisa, Goto et al. 2004)
D-Mannose 6-phosphate 1,6-phosphomutase	R01818	D-Mannose 6-phosphate <=> D-Mannose 1-phosphate	C00275 <=> C00636	1	-Inf	Inf	ec:5.4.2.8	ro06256, ro06316		(Kanehisa, Goto et al. 2004)
D-mannose-6-phosphate aldose-ketose-isomerase	R01819	D-Mannose 6-phosphate <=> beta-D-Fructose 6-phosphate	C00275 <=> C05345	1	-Inf	Inf	ec:5.3.1.8	ro05436, ro06318		(Kanehisa, Goto et al. 2004)
N-Acetyl-D-glucosamine-6-phosphate amidohydrolase	R02059	N-Acetyl-D-glucosamine 6-phosphate + H2O <=> D-Glucosamine 6-phosphate + Acetate	C00357 + C00001 <=> C00352 + C00033	1	0	Inf	ec:3.5.1.25	ro01548		(Kanehisa, Goto et al. 2004)
D-Glucosamine 1-phosphate 1,6-phosphomutase; D-glucosamine 1,6-phosphomutase	R02060	alpha-D-Glucosamine 1-phosphate <=> D-Glucosamine 6-phosphate	C06156 <=> C00352	-1	-Inf	Inf	ec:5.4.2.10	ro06173		(Kanehisa, Goto et al. 2004)
alpha-D-Glucose 6-phosphate ketol-isomerase	R02740	alpha-D-Glucose 6-phosphate <=> beta-D-Fructose 6-phosphate	C00668 <=> C05345	1	-Inf	Inf	ec:5.3.1.9	ro05567, ro11063, ro11167, ro11327		(Kanehisa, Goto et al. 2004)
UDP-N-acetylmuramate:NADP+ oxidoreductase	R03191	UDP-N-acetylmuramate + NAD+ <=> UDP-N-acetyl-3-(1-carboxyvinyl)-D-glucosamine + NADH + H+	C01050 + C00003 <=> C04631 + C00004 + C00080	-1	0	Inf	ec:1.1.1.158	ro02086		(Kanehisa, Goto et al. 2004)
ATP:D-fructose 6-phosphotransferase	R03920	ATP + beta-D-Fructose <=> ADP + beta-D-Fructose 6-phosphate	C00002 + C02336 <=> C00008 + C05345	1	-Inf	Inf	ec:2.7.1.4	ro02811		(Kanehisa, Goto et al. 2004)
Acetyl-CoA:D-glucosamine-1-phosphate N-acetyltransferase	R05332	Acetyl-CoA + alpha-D-Glucosamine 1-phosphate <=> CoA + N-Acetyl-alpha-D-glucosamine 1-phosphate	C00024 + C06156 <=> C00010 + C04501	1	-Inf	Inf	ec:2.3.1.157	ro05724		(Kanehisa, Goto et al. 2004)
GDP-L-fucose:NADP+ 4-oxidoreductase (3,5-epimerizing)	R05692	GDP-L-fucose + NADP+ <=> GDP-4-dehydro-6-deoxy-D-mannose + NADPH + H+	C00325 + C00006 <=> C01222 + C00005 + C00080	-1	0	Inf	ec:1.1.1.271	ro05445		(Kanehisa, Goto et al. 2004)
path:rha00521: Streptomycin biosynthesis - Rhodococcus sp. RHA1
ATP:D-glucose 6-phosphotransferase	R00299	ATP + D-Glucose <=> ADP + D-Glucose 6-phosphate	C00002 + C00031 <=> C00008 + C00092	1	-Inf	Inf	ec:2.7.1.2	ro01116, ro01359, ro04278, ro05185		(Kanehisa, Goto et al. 2004)
myo-Inositol:NAD+ 2-oxidoreductase	R01183	myo-Inositol + NAD+ <=> 2,4,6/3,5-Pentahydroxycyclohexanone + NADH + H+	C00137 + C00003 <=> C00691 + C00004 + C00080	1	-Inf	Inf	ec:1.1.1.18	ro01355, ro02992, ro03886, ro05267		(Kanehisa, Goto et al. 2004)
1D-myo-Inositol 3-phosphate phosphohydrolase	R01187	1D-myo-Inositol 3-phosphate + H2O <=> myo-Inositol + Orthophosphate	C04006 + C00001 <=> C00137 + C00009	1	0	Inf	ec:3.1.3.25	ro01023, ro06402, ro06825		(Kanehisa, Goto et al. 2004)
dTTP:alpha-D-glucose-1-phosphate thymidylyltransferase	R02328	dTTP + D-Glucose 1-phosphate <=> Diphosphate + dTDP-glucose	C00459 + C00103 <=> C00013 + C00842	1	0	Inf	ec:2.7.7.24	ro04097		(Kanehisa, Goto et al. 2004)
dTDP-6-deoxy-L-mannose:NADP+ 4-oxidoreductase	R02777	dTDP-6-deoxy-L-mannose + NADP+ <=> dTDP-4-dehydro-6-deoxy-L-mannose + NADPH + H+	C03319 + C00006 <=> C00688 + C00005 + C00080	-1	0	Inf	ec:1.1.1.133	ro06305		(Kanehisa, Goto et al. 2004)
dTDPglucose 4,6-hydro-lyase	R06513	dTDP-glucose <=> 4,6-Dideoxy-4-oxo-dTDP-D-glucose + H2O	C00842 <=> C11907 + C00001	1	-Inf	Inf	ec:4.2.1.46	ro04098		(Kanehisa, Goto et al. 2004)
dTDP-4-dehydro-6-deoxy-D-glucose 3,5-epimerase	R06514	4,6-Dideoxy-4-oxo-dTDP-D-glucose <=> dTDP-4-dehydro-6-deoxy-L-mannose	C11907 <=> C00688	1	-Inf	Inf	ec:5.1.3.13	ro04096, ro05744		(Kanehisa, Goto et al. 2004)
1D-myo-inositol-3-phosphate lyase (isomerizing)	R07324	D-Glucose 6-phosphate <=> 1D-myo-Inositol 3-phosphate	C00092 <=> C04006	1	-Inf	Inf	ec:5.5.1.4	ro03447		(Kanehisa, Goto et al. 2004)
path:rha00523: Polyketide sugar unit biosynthesis - Rhodococcus sp. RHA1
dTTP:alpha-D-glucose-1-phosphate thymidylyltransferase	R02328	dTTP + D-Glucose 1-phosphate <=> Diphosphate + dTDP-glucose	C00459 + C00103 <=> C00013 + C00842	1	0	Inf	ec:2.7.7.24	ro04097		(Kanehisa, Goto et al. 2004)
dTDP-6-deoxy-L-mannose:NADP+ 4-oxidoreductase	R02777	dTDP-6-deoxy-L-mannose + NADP+ <=> dTDP-4-dehydro-6-deoxy-L-mannose + NADPH + H+	C03319 + C00006 <=> C00688 + C00005 + C00080	-1	0	Inf	ec:1.1.1.133	ro06305		(Kanehisa, Goto et al. 2004)
dTDPglucose 4,6-hydro-lyase	R06513	dTDP-glucose <=> 4,6-Dideoxy-4-oxo-dTDP-D-glucose + H2O	C00842 <=> C11907 + C00001	1	-Inf	Inf	ec:4.2.1.46	ro04098		(Kanehisa, Goto et al. 2004)
dTDP-4-dehydro-6-deoxy-D-glucose 3,5-epimerase	R06514	4,6-Dideoxy-4-oxo-dTDP-D-glucose <=> dTDP-4-dehydro-6-deoxy-L-mannose	C11907 <=> C00688	1	-Inf	Inf	ec:5.1.3.13	ro04096, ro05744		(Kanehisa, Goto et al. 2004)
path:rha00550: Peptidoglycan biosynthesis - Rhodococcus sp. RHA1
Phosphoenolpyruvate:UDP-N-acetyl-D-glucosamine 1-carboxyvinyl-transferase	R00660	Phosphoenolpyruvate + UDP-N-acetyl-D-glucosamine <=> UDP-N-acetyl-3-(1-carboxyvinyl)-D-glucosamine + Orthophosphate	C00074 + C00043 <=> C04631 + C00009	1	0	Inf	ec:2.5.1.7	ro01468		(Kanehisa, Goto et al. 2004)
D-alanine:D-alanine ligase (ADP-forming)	R01150	ATP + 2 D-Alanine <=> ADP + Orthophosphate + D-Alanyl-D-alanine	C00002 + 2 C00133 <=> C00008 + C00009 + C00993	1	-Inf	Inf	ec:6.3.2.4	ro06507		(Kanehisa, Goto et al. 2004)
UDP-N-acetylmuramate:NADP+ oxidoreductase	R03191	UDP-N-acetylmuramate + NAD+ <=> UDP-N-acetyl-3-(1-carboxyvinyl)-D-glucosamine + NADH + H+	C01050 + C00003 <=> C04631 + C00004 + C00080	-1	0	Inf	ec:1.1.1.158	ro02086		(Kanehisa, Goto et al. 2004)
path:rha00561: Glycerolipid metabolism - Rhodococcus sp. RHA1
ATP:glycerol 3-phosphotransferase	R00847	ATP + Glycerol <=> ADP + sn-Glycerol 3-phosphate	C00002 + C00116 <=> C00008 + C00093	1	0	Inf	ec:2.7.1.30	ro06264		(Kanehisa, Goto et al. 2004)
ATP:glycerone phosphotransferase	R01011	ATP + Glycerone <=> ADP + Glycerone phosphate	C00002 + C00184 <=> C00008 + C00111	1	-Inf	Inf	ec:2.7.1.29	ro01844		(Kanehisa, Goto et al. 2004)
ATP:(R)-glycerate 3-phosphotransferase	R01514	ATP + D-Glycerate <=> ADP + 3-Phospho-D-glycerate	C00002 + C00258 <=> C00008 + C00197	1	0	Inf	ec:2.7.1.31	ro01141, ro02573, ro03229, ro04801, ro04922		(Kanehisa, Goto et al. 2004)
D-Glyceraldehyde:NAD+ oxidoreductase	R01752	D-Glyceraldehyde + NAD+ + H2O <=> D-Glycerate + NADH + H+	C00577 + C00003 + C00001 <=> C00258 + C00004 + C00080	1	-Inf	Inf	ec:1.2.1.3	ro00340, ro00395, ro00646, ro02498, ro03066, ro03790, ro03974, ro04375, ro04663, ro05244, ro06081, ro06111, ro06275, ro06678, ro07077, ro08090, ro08151, ro08917, ro10302, ro11056		(Kanehisa, Goto et al. 2004)
Propane-1,3-diol:NAD+ 1-oxidoreductase	R02377	Propane-1-ol + NAD+ <=> Propanal + NADH + H+	C05979 + C00003 <=> C00479 + C00004 + C00080	-1	0	Inf	ec:1.1.1.202	ro06057, ro06060		(Kanehisa, Goto et al. 2004)
path:rha00562: Inositol phosphate metabolism - Rhodococcus sp. RHA1
D-glyceraldehyde-3-phosphate aldose-ketose-isomerase	R01015	D-Glyceraldehyde 3-phosphate <=> Glycerone phosphate	C00118 <=> C00111	-1	-Inf	Inf	ec:5.3.1.1	ro07179		(Kanehisa, Goto et al. 2004)
myo-Inositol:NAD+ 2-oxidoreductase	R01183	myo-Inositol + NAD+ <=> 2,4,6/3,5-Pentahydroxycyclohexanone + NADH + H+	C00137 + C00003 <=> C00691 + C00004 + C00080	1	-Inf	Inf	ec:1.1.1.18	ro01355, ro02992, ro03886, ro05267		(Kanehisa, Goto et al. 2004)
1D-myo-Inositol 1-phosphate phosphohydrolase	R01185	Inositol 1-phosphate + H2O <=> myo-Inositol + Orthophosphate	C01177 + C00001 <=> C00137 + C00009	1	0	Inf	ec:3.1.3.25	ro01023, ro06402, ro06825		(Kanehisa, Goto et al. 2004)
1D-myo-Inositol 4-phosphate phosphohydrolase	R01186	myo-Inositol 4-phosphate + H2O <=> myo-Inositol + Orthophosphate	C03546 + C00001 <=> C00137 + C00009	1	0	Inf	ec:3.1.3.25	ro01023, ro06402, ro06825		(Kanehisa, Goto et al. 2004)
1D-myo-Inositol 3-phosphate phosphohydrolase	R01187	1D-myo-Inositol 3-phosphate + H2O <=> myo-Inositol + Orthophosphate	C04006 + C00001 <=> C00137 + C00009	1	0	Inf	ec:3.1.3.25	ro01023, ro06402, ro06825		(Kanehisa, Goto et al. 2004)
2,4,6/3,5-Pentahydroxycyclohexanone hydro-lyase	R02782	2,4,6/3,5-Pentahydroxycyclohexanone <=> 3D-(3,5/4)-Trihydroxycyclohexane-1,2-dione + H2O	C00691 <=> C04287 + C00001	1	-Inf	Inf	ec:4.2.1.44	ro01354, ro01363		(Kanehisa, Goto et al. 2004)
1-Phosphatidyl-D-myo-inositol inositolphosphohydrolase	R03332	1-Phosphatidyl-D-myo-inositol + H2O <=> Inositol 1-phosphate + 1,2-Diacyl-sn-glycerol	C01194 + C00001 <=> C01177 + C00641	1	0	Inf	ec:3.1.4.3	ro02476		(Kanehisa, Goto et al. 2004)
ATP:5-dehydro-2-deoxy-D-gluconate 6-phosphotransferase	R05661	2-Deoxy-5-keto-D-gluconic acid + ATP <=> 2-Deoxy-5-keto-D-gluconic acid 6-phosphate + ADP	C06892 + C00002 <=> C06893 + C00008	1	-Inf	Inf	ec:2.7.1.92	ro01350		(Kanehisa, Goto et al. 2004)
1D-myo-inositol-3-phosphate lyase (isomerizing)	R07324	D-Glucose 6-phosphate <=> 1D-myo-Inositol 3-phosphate	C00092 <=> C04006	1	-Inf	Inf	ec:5.5.1.4	ro03447		(Kanehisa, Goto et al. 2004)
5-Deoxy-glucuranate isomerase	R08503	5-Deoxy glucuronic acid <=> 2-Deoxy-5-keto-D-gluconic acid	C16737 <=> C06892	1	-Inf	Inf				(Kanehisa, Goto et al. 2004)
3D-(3,5/4)-Trihydroxycyclohexane-1,2-dione acylhydrolase (decyclizing)	R08603	3D-(3,5/4)-Trihydroxycyclohexane-1,2-dione + H2O <=> 5-Deoxy glucuronic acid	C04287 + C00001 <=> C16737	1	-Inf	Inf				(Kanehisa, Goto et al. 2004)
path:rha00564: Glycerophospholipid metabolism - Rhodococcus sp. RHA1
ethanolamine ammonia-lyase (acetaldehyde-forming)	R00749	Ethanolamine <=> Acetaldehyde + NH3	C00189 <=> C00084 + C00014	1	-Inf	Inf	ec:4.3.1.7	ro06084, ro06085		(Kanehisa, Goto et al. 2004)
sn-Glycerol-3-phosphate:NAD+ 2-oxidoreductase	R00842	sn-Glycerol 3-phosphate + NAD+ <=> Glycerone phosphate + NADH + H+	C00093 + C00003 <=> C00111 + C00004 + C00080	1	-Inf	Inf	ec:1.1.1.94	ro02396, ro06505		(Kanehisa, Goto et al. 2004)
sn-Glycerol-3-phosphate:(acceptor) 2-oxidoreductase	R00848	sn-Glycerol 3-phosphate + FAD <=> Glycerone phosphate + FADH2	C00093 + C00016 <=> C00111 + C01352	1	-Inf	Inf	ec:1.1.5.3	ro06265, ro06762		(Kanehisa, Goto et al. 2004)
sn-Glycero-3-phosphocholine glycerophosphohydrolase	R01030	sn-glycero-3-Phosphocholine + H2O <=> Choline + sn-Glycerol 3-phosphate	C00670 + C00001 <=> C00114 + C00093	1	-Inf	Inf	ec:3.1.4.46	ro04024		(Kanehisa, Goto et al. 2004)
sn-Glycero-3-phosphoethanolamine glycerophosphohydrolase	R01470	sn-glycero-3-Phosphoethanolamine + H2O <=> Ethanolamine + sn-Glycerol 3-phosphate	C01233 + C00001 <=> C00189 + C00093	1	0	Inf	ec:3.1.4.46	ro04024		(Kanehisa, Goto et al. 2004)
CTP:phosphatidate cytidyltransferase	R01799	CTP + Phosphatidate <=> Diphosphate + CDP-diacylglycerol	C00063 + C00416 <=> C00013 + C00269	1	0	Inf	ec:2.7.7.41	ro06582		(Kanehisa, Goto et al. 2004)
CDP-diacylglycerol:L-serine 3-phosphatidyltransferase	R01800	CDP-diacylglycerol + L-Serine <=> CMP + Phosphatidylserine	C00269 + C00065 <=> C00055 + C02737	1	0	Inf	ec:2.7.8.8	ro02160		(Kanehisa, Goto et al. 2004)
CDP-diacylglycerol:sn-glycerol-3-phosphate 3-phosphatidyltransferase	R01801	CDP-diacylglycerol + sn-Glycerol 3-phosphate <=> CMP + Phosphatidylglycerophosphate	C00269 + C00093 <=> C00055 + C03892	1	0	Inf	ec:2.7.8.5	ro00911, ro06754, ro06880		(Kanehisa, Goto et al. 2004)
Phosphatidylglycerol cholinephosphohydrolase	R02027	Phosphatidylglycerol + H2O <=> 1,2-Diacyl-sn-glycerol + sn-Glycerol 3-phosphate	C00344 + C00001 <=> C00641 + C00093	1	0	Inf	ec:3.1.4.3	ro02476		(Kanehisa, Goto et al. 2004)
Phosphatidylethanolamine ethanolaminephosphohydrolase	R02052	Phosphatidylethanolamine + H2O <=> 1,2-Diacyl-sn-glycerol + Ethanolamine phosphate	C00350 + C00001 <=> C00641 + C00346	1	0	Inf	ec:3.1.4.3	ro02476		(Kanehisa, Goto et al. 2004)
Phsophatidyl-L-serine carboxy-lyase	R02055	Phosphatidylserine <=> Phosphatidylethanolamine + CO2	C02737 <=> C00350 + C00011	1	0	Inf	ec:4.1.1.65	ro02159		(Kanehisa, Goto et al. 2004)
path:rha00565: Ether lipid metabolism - Rhodococcus sp. RHA1
path:rha00592: alpha-Linolenic acid metabolism - Rhodococcus sp. RHA1
	R07888	OPC8-CoA + FAD <=> trans-2-Enoyl-OPC8-CoA + FADH2	C16327 + C00016 <=> C16328 + C01352	1	-Inf	Inf	ec:1.3.3.6	ro02047		(Kanehisa, Goto et al. 2004)
	R07891	OPC6-CoA + Acetyl-CoA <=> CoA + 3-Oxo-OPC8-CoA	C16331 + C00024 <=> C00010 + C16330	-1	-Inf	Inf	ec:2.3.1.16	ro02294, ro05543, ro06853, ro10318, ro11185		(Kanehisa, Goto et al. 2004)
	R07892	OPC6-CoA + FAD <=> trans-2-Enoyl-OPC6-CoA + FADH2	C16331 + C00016 <=> C16332 + C01352	1	-Inf	Inf	ec:1.3.3.6	ro02047		(Kanehisa, Goto et al. 2004)
	R07895	OPC4-CoA + Acetyl-CoA <=> CoA + 3-Oxo-OPC6-CoA	C16335 + C00024 <=> C00010 + C16334	-1	-Inf	Inf	ec:2.3.1.16	ro02294, ro05543, ro06853, ro10318, ro11185		(Kanehisa, Goto et al. 2004)
	R07896	OPC4-CoA + FAD <=> trans-2-Enoyl-OPC4-CoA + FADH2	C16335 + C00016 <=> C16336 + C01352	1	-Inf	Inf	ec:1.3.3.6	ro02047		(Kanehisa, Goto et al. 2004)
	R07899	(+)-7-Isojasmonic acid CoA + Acetyl-CoA <=> CoA + 3-Oxo-OPC4-CoA	C16339 + C00024 <=> C00010 + C16338	-1	-Inf	Inf	ec:2.3.1.16	ro02294, ro05543, ro06853, ro10318, ro11185		(Kanehisa, Goto et al. 2004)
path:rha00620: Pyruvate metabolism - Rhodococcus sp. RHA1
pyruvate:thiamin diphosphate acetaldehydetransferase (decarboxylating)	R00014	Pyruvate + Thiamin diphosphate <=> 2-(alpha-Hydroxyethyl)thiamine diphosphate + CO2	C00022 + C00068 <=> C05125 + C00011	1	0	Inf	ec:1.2.4.1	ro00542, ro01197, ro01576, ro01577, ro02566, ro03305, ro03320, ro03321, ro03379, ro03380, ro08623, ro08624, ro11030, ro11031		(Kanehisa, Goto et al. 2004)
							ec:2.2.1.6	ro01259, ro03980, ro04554, ro04562, ro05712, ro06486, ro06487
(S)-Lactate:ferricytochrome-c 2-oxidoreductase	R00196	(S)-Lactate + 2 Ferricytochrome c <=> Pyruvate + 2 Ferrocytochrome c + 2 H+	C00186 + 2 C00125 <=> C00022 + 2 C00126 + 2 C00080	1	-Inf	Inf	ec:1.1.2.3	ro02988, ro10281		(Kanehisa, Goto et al. 2004)
(R)-Lactate:ferricytochrome-c 2-oxidoreductase	R00197	(R)-Lactate + 2 Ferricytochrome c <=> Pyruvate + 2 Ferrocytochrome c + 2 H+	C00256 + 2 C00125 <=> C00022 + 2 C00126 + 2 C00080	1	-Inf	Inf	ec:1.1.2.4	ro03236, ro08314		(Kanehisa, Goto et al. 2004)
ATP:pyruvate 2-O-phosphotransferase	R00200	ATP + Pyruvate <=> ADP + Phosphoenolpyruvate	C00002 + C00022 <=> C00008 + C00074	-1	0	Inf	ec:2.7.1.40	ro01007, ro02565, ro03221, ro04800		(Kanehisa, Goto et al. 2004)
(S)-malate:NAD+ oxidoreductase (decarboxylating)	R00214	(S)-Malate + NAD+ <=> Pyruvate + CO2 + NADH + H+	C00149 + C00003 <=> C00022 + C00011 + C00004 + C00080	1	0	Inf	ec:1.1.1.38	ro00492, ro02571, ro06000, ro08928, ro11316		(Kanehisa, Goto et al. 2004)
Acetyl-CoA hydrolase	R00227	Acetyl-CoA + H2O <=> CoA + Acetate	C00024 + C00001 <=> C00010 + C00033	1	0	Inf	ec:3.1.2.1	ro03558, ro10175		(Kanehisa, Goto et al. 2004)
acetaldehyde:NAD+ oxidoreductase (CoA-acetylating)	R00228	Acetaldehyde + CoA + NAD+ <=> Acetyl-CoA + NADH + H+	C00084 + C00010 + C00003 <=> C00024 + C00004 + C00080	1	0	Inf	ec:1.2.1.10	ro00516, ro04534		(Kanehisa, Goto et al. 2004)
acetyl-CoA:phosphate acetyltransferase	R00230	Acetyl-CoA + Orthophosphate <=> CoA + Acetyl phosphate	C00024 + C00009 <=> C00010 + C00227	1	-Inf	Inf	ec:2.3.1.8	ro02197		(Kanehisa, Goto et al. 2004)
acetyl adenylate:CoA acetyltransferase	R00236	Acetyl adenylate + CoA <=> AMP + Acetyl-CoA	C05993 + C00010 <=> C00020 + C00024	1	0	Inf	ec:6.2.1.1	ro01619, ro02673, ro04332, ro06598, ro08189, ro08877, ro10183, ro11190		(Kanehisa, Goto et al. 2004)
Acetyl-CoA:acetyl-CoA C-acetyltransferase	R00238	2 Acetyl-CoA <=> CoA + Acetoacetyl-CoA	2 C00024 <=> C00010 + C00332	1	-Inf	Inf	ec:2.3.1.9	ro00399, ro01340, ro01455, ro01623, ro01876, ro02517, ro02734, ro03022, ro03024, ro03391, ro03460, ro03892, ro04204, ro04599, ro04678, ro04683, ro05200, ro05257, ro05686, ro05815, ro05841, ro06115, ro08871		(Kanehisa, Goto et al. 2004)
ATP:acetate phosphotransferase	R00315	ATP + Acetate <=> ADP + Acetyl phosphate	C00002 + C00033 <=> C00008 + C00227	1	0	0	ec:2.7.2.1	ro02196		(Kanehisa, Goto et al. 2004)
ATP:acetate adenylyltransferase	R00316	ATP + Acetate <=> Diphosphate + Acetyl adenylate	C00002 + C00033 <=> C00013 + C05993	1	0	Inf	ec:6.2.1.1	ro01619, ro02673, ro04332, ro06598, ro08189, ro08877, ro10183, ro11190		(Kanehisa, Goto et al. 2004)
Acetyl phosphate phosphohydrolase	R00317	Acetyl phosphate + H2O <=> Acetate + Orthophosphate	C00227 + C00001 <=> C00033 + C00009	1	0	Inf	ec:3.6.1.7	ro06527		(Kanehisa, Goto et al. 2004)
(S)-malate:NAD+ oxidoreductase	R00342	(S)-Malate + NAD+ <=> Oxaloacetate + NADH + H+	C00149 + C00003 <=> C00036 + C00004 + C00080	1	-Inf	Inf	ec:1.1.1.37	ro06244		(Kanehisa, Goto et al. 2004)
Pyruvate:carbon-dioxide ligase (ADP-forming)	R00344	ATP + Pyruvate + HCO3- <=> ADP + Orthophosphate + Oxaloacetate	C00002 + C00022 + C00288 <=> C00008 + C00009 + C00036	1	0	Inf	ec:6.4.1.1	ro06517		(Kanehisa, Goto et al. 2004)
phosphate:oxaloacetate carboxy-lyase (adding phosphate;phosphoenolpyruvate-forming); Orthophosphate:oxaloacetate carboxyl-lyase (phosphorylating)	R00345	Orthophosphate + Oxaloacetate <=> H2O + Phosphoenolpyruvate + CO2	C00009 + C00036 <=> C00001 + C00074 + C00011	-1	0	Inf	ec:4.1.1.31	ro07181		(Kanehisa, Goto et al. 2004)
GTP:oxaloacetate carboxy-lyase (adding GTP;phosphoenolpyruvate-forming); GTP:oxaloacetate carboxy-lyase (transphosphorylating)	R00431	GTP + Oxaloacetate <=> GDP + Phosphoenolpyruvate + CO2	C00044 + C00036 <=> C00035 + C00074 + C00011	1	0	Inf	ec:4.1.1.32	ro05180		(Kanehisa, Goto et al. 2004)
acetyl-CoA:glyoxylate C-acetyltransferase (thioester-hydrolysing, carboxymethyl-forming); L-Malate glyoxylate-lyase (CoA-acetylating)	R00472	(S)-Malate + CoA <=> Acetyl-CoA + H2O + Glyoxylate	C00149 + C00010 <=> C00024 + C00001 + C00048	-1	-Inf	Inf	ec:2.3.3.9	ro00899, ro02564		(Kanehisa, Goto et al. 2004)
Acetaldehyde:NAD+ oxidoreductase	R00710	Acetaldehyde + NAD+ + H2O <=> Acetate + NADH + H+	C00084 + C00003 + C00001 <=> C00033 + C00004 + C00080	1	0	Inf	ec:1.2.1.3	ro00340, ro00395, ro00646, ro02498, ro03066, ro03790, ro03974, ro04375, ro04663, ro05244, ro06081, ro06111, ro06275, ro06678, ro07077, ro08090, ro08151, ro08917, ro10302, ro11056		(Kanehisa, Goto et al. 2004)
							ec:1.2.1.5	ro01724
ITP:oxaloacetate carboxy-lyase (adding ITP; phosphoenolpyruvate-forming); ITP:oxaloacetate carboxy-lyase (transphosphorylating)	R00726	ITP + Oxaloacetate <=> IDP + Phosphoenolpyruvate + CO2	C00081 + C00036 <=> C00104 + C00074 + C00011	1	0	Inf	ec:4.1.1.32	ro05180		(Kanehisa, Goto et al. 2004)
Acetyl-CoA:carbon-dioxide ligase (ADP-forming)	R00742	ATP + Acetyl-CoA + HCO3- <=> ADP + Orthophosphate + Malonyl-CoA	C00002 + C00024 + C00288 <=> C00008 + C00009 + C00083	1	-Inf	Inf	ec:6.4.1.2	ro02935, ro05011, ro10399		(Kanehisa, Goto et al. 2004)
acetyl-CoA:3-methyl-2-oxobutanoate C-acetyltransferase (thioester-hydrolysing, carboxymethyl-forming); 3-Carboxy-3-hydroxy-4-methylpentanoate 3-methyl-2-oxobutanoate-lyase (CoA-acetylating)	R01213	(2S)-2-Isopropylmalate + CoA <=> Acetyl-CoA + 3-Methyl-2-oxobutanoic acid + H2O	C02504 + C00010 <=> C00024 + C00141 + C00001	-1	-Inf	Inf	ec:2.3.3.13	ro04225, ro05165		(Kanehisa, Goto et al. 2004)
(S)-Malate:(acceptor) oxidoreductase	R01257	(S)-Malate + FAD <=> FADH2 + Oxaloacetate	C00149 + C00016 <=> C01352 + C00036	1	-Inf	Inf	ec:1.1.5.4	ro06612		(Kanehisa, Goto et al. 2004)
(R)-S-Lactoylglutathione hydrolase	R01736	(R)-S-Lactoylglutathione + H2O <=> Glutathione + (R)-Lactate	C03451 + C00001 <=> C00051 + C00256	1	-Inf	Inf	ec:3.1.2.6	ro06806, ro06903		(Kanehisa, Goto et al. 2004)
acetyl-CoA:enzyme N6-(dihydrolipoyl)lysine S-acetyltransferase	R02569	Acetyl-CoA + Enzyme N6-(dihydrolipoyl)lysine <=> CoA + [Dihydrolipoyllysine-residue acetyltransferase] S-acetyldihydrolipoyllysine	C00024 + C15973 <=> C00010 + C16255	-1	0	Inf	ec:2.3.1.12	ro01578, ro03319, ro03378		(Kanehisa, Goto et al. 2004)
Pyruvate:ferricytochrome-b1 oxidoreductase	R03145	Ferricytochrome b1 + Pyruvate + H2O <=> Ferrocytochrome b1 + Acetate + CO2	C00995 + C00022 + C00001 <=> C00998 + C00033 + C00011	1	0	Inf	ec:1.2.2.2	ro01066, ro08312		(Kanehisa, Goto et al. 2004)
	R03270	2-(alpha-Hydroxyethyl)thiamine diphosphate + Enzyme N6-(lipoyl)lysine <=> [Dihydrolipoyllysine-residue acetyltransferase] S-acetyldihydrolipoyllysine + Thiamin diphosphate	C05125 + C15972 <=> C16255 + C00068	1	0	Inf	ec:1.2.4.1	ro00542, ro01197, ro01576, ro01577, ro02566, ro03305, ro03320, ro03321, ro03379, ro03380, ro08623, ro08624, ro11030, ro11031		(Kanehisa, Goto et al. 2004)
enzyme N6-(dihydrolipoyl)lysine:NAD+ oxidoreductase	R07618	Enzyme N6-(dihydrolipoyl)lysine + NAD+ <=> Enzyme N6-(lipoyl)lysine + NADH + H+	C15973 + C00003 <=> C15972 + C00004 + C00080	1	0	Inf	ec:1.8.1.4	ro02140, ro02927, ro03318, ro03377, ro05562, ro06262, ro11024		(Kanehisa, Goto et al. 2004)
path:rha00621: Dioxin degradation - Rhodococcus sp. RHA1
acetaldehyde:NAD+ oxidoreductase (CoA-acetylating)	R00228	Acetaldehyde + CoA + NAD+ <=> Acetyl-CoA + NADH + H+	C00084 + C00010 + C00003 <=> C00024 + C00004 + C00080	1	0	Inf	ec:1.2.1.10	ro00516, ro04534		(Kanehisa, Goto et al. 2004)
4-hydroxy-2-oxopentanoate pyruvate-lyase (acetaldehyde-forming)	R00750	Acetaldehyde + Pyruvate <=> 4-Hydroxy-2-oxopentanoate	C00084 + C00022 <=> C03589	-1	0	Inf	ec:4.1.3.39	ro00515, ro03867, ro04535, ro05801, ro08083, ro09019, ro10112		(Kanehisa, Goto et al. 2004)
salicylate,NADH:oxygen oxidoreductase (1-hydroxylating, decarboxylating)	R00818	Salicylate + Oxygen + NADH + H+ <=> Catechol + CO2 + NAD+ + H2O	C00805 + C00007 + C00004 + C00080 <=> C00090 + C00011 + C00003 + C00001	1	0	Inf	ec:1.14.13.1	ro01869		(Kanehisa, Goto et al. 2004)
	R02601	2-Hydroxy-2,4-pentadienoate + H2O <=> 4-Hydroxy-2-oxopentanoate	C00596 + C00001 <=> C03589	1	0	Inf	ec:4.2.1.80	ro00517, ro03881, ro08085, ro10117		(Kanehisa, Goto et al. 2004)
4-Oxalocrotonate carboxy-lyase	R02602	(Z)-5-Oxohex-2-enedioate <=> 2-Hydroxy-2,4-pentadienoate + CO2	C03453 <=> C00596 + C00011	1	0	Inf	ec:4.1.1.77	ro03880		(Kanehisa, Goto et al. 2004)
2,6-dioxo-6-phenylhexa-3-enoate benzoylhydrolase	R02606	2-Hydroxy-6-oxo-6-phenylhexa-2,4-dienoate + H2O <=> Benzoate + 2-Hydroxy-2,4-pentadienoate	C01273 + C00001 <=> C00180 + C00596	1	-Inf	Inf	ec:3.7.1.8	ro10136		(Kanehisa, Goto et al. 2004)
Biphenyl-2,3-diol:oxygen 1,2-oxidoreductase (decyclizing)	R03462	Biphenyl-2,3-diol + Oxygen <=> 2-Hydroxy-6-oxo-6-phenylhexa-2,4-dienoate	C02526 + C00007 <=> C01273	1	0	Inf	ec:1.13.11.39	ro05803, ro08055, ro09005		(Kanehisa, Goto et al. 2004)
	R03966	2-Hydroxymuconate <=> (Z)-5-Oxohex-2-enedioate	C02501 <=> C03453	1	-Inf	Inf				(Kanehisa, Goto et al. 2004)
cis-3-phenylcyclohexa-3,5-diene-1,2-diol:NAD+ oxidoreductase	R05239	cis-2,3-Dihydro-2,3-dihydroxybiphenyl + NAD+ <=> Biphenyl-2,3-diol + NADH + H+	C06589 + C00003 <=> C02526 + C00004 + C00080	1	-Inf	Inf	ec:1.3.1.56	ro08054		(Kanehisa, Goto et al. 2004)
cis-2,3-dihydro-2,3-dihydroxy-4'-chlorobiphenyl:NAD+ oxidoreductase	R05241	cis-2,3-Dihydro-2,3-dihydroxy-4'-chlorobiphenyl + NAD+ <=> 2,3-Dihydroxy-4'-chlorobiphenyl + NADH + H+	C06585 + C00003 <=> C06586 + C00004 + C00080	1	-Inf	Inf	ec:1.3.1.56	ro08054		(Kanehisa, Goto et al. 2004)
2,3-Dihydroxy-4'-chlorobiphenyl:oxygen 1,2-oxidoreductase (decyclizing)	R05245	2,3-Dihydroxy-4'-chlorobiphenyl + Oxygen <=> 2-Hydroxy-6-oxo-6-(4'-chlorophenyl)-hexa-2,4-dienoate	C06586 + C00007 <=> C06587	1	0	Inf	ec:1.13.11.39	ro05803, ro08055, ro09005		(Kanehisa, Goto et al. 2004)
biphenyl,NADH:oxygen oxidoreductase (2,3-hydroxylating)	R05261	4-Chlorobiphenyl + Oxygen + NADH + H+ <=> cis-2,3-Dihydro-2,3-dihydroxy-4'-chlorobiphenyl + NAD+	C06584 + C00007 + C00004 + C00080 <=> C06585 + C00003	1	0	Inf	ec:1.14.12.18	ro08058, ro08059, ro08060, ro10133, ro10134, ro10143, ro10144, ro10145		(Kanehisa, Goto et al. 2004)
biphenyl,NADH2:oxygen oxidoreductase (2,3-hydroxylating)	R05263	Biphenyl + Oxygen + NADH + H+ <=> cis-2,3-Dihydro-2,3-dihydroxybiphenyl + NAD+	C06588 + C00007 + C00004 + C00080 <=> C06589 + C00003	1	0	Inf	ec:1.14.12.18	ro08058, ro08059, ro08060, ro10133, ro10134, ro10143, ro10144, ro10145		(Kanehisa, Goto et al. 2004)
2-Hydroxy-6-oxo-6-(4'-chlorophenyl)-hexa-2,4-dienoate benzoylhydrolase	R05359	2-Hydroxy-6-oxo-6-(4'-chlorophenyl)-hexa-2,4-dienoate + H2O <=> 4-Chlorobenzoate + 2-Hydroxy-2,4-pentadienoate	C06587 + C00001 <=> C02370 + C00596	1	-Inf	Inf	ec:3.7.1.8	ro10136		(Kanehisa, Goto et al. 2004)
2-hydroxy-6-oxo-6-(2-hydroxyphenyl)-hexa-2,4-dienoate benzoylhydrolase	R05360	2-Hydroxy-6-oxo-6-(2-hydroxyphenyl)-hexa-2,4-dienoate + H2O <=> Salicylate + 2-Hydroxy-2,4-pentadienoate	C07731 + C00001 <=> C00805 + C00596	1	-Inf	Inf	ec:3.7.1.8	ro10136		(Kanehisa, Goto et al. 2004)
2-hydroxy-6-oxo-6-(2-hydroxyphenoxy)-hexa-2,4-dienoate benzoylhydrolase	R05361	2-Hydroxy-6-oxo-6-(2-hydroxyphenoxy)-hexa-2,4-dienoate + H2O <=> 2-Hydroxymuconate + Catechol	C07734 + C00001 <=> C02501 + C00090	1	-Inf	Inf	ec:3.7.1.8	ro10136		(Kanehisa, Goto et al. 2004)
path:rha00622: Xylene degradation - Rhodococcus sp. RHA1
acetaldehyde:NAD+ oxidoreductase (CoA-acetylating)	R00228	Acetaldehyde + CoA + NAD+ <=> Acetyl-CoA + NADH + H+	C00084 + C00010 + C00003 <=> C00024 + C00004 + C00080	1	0	Inf	ec:1.2.1.10	ro00516, ro04534		(Kanehisa, Goto et al. 2004)
4-hydroxy-2-oxopentanoate pyruvate-lyase (acetaldehyde-forming)	R00750	Acetaldehyde + Pyruvate <=> 4-Hydroxy-2-oxopentanoate	C00084 + C00022 <=> C03589	-1	0	Inf	ec:4.1.3.39	ro00515, ro03867, ro04535, ro05801, ro08083, ro09019, ro10112		(Kanehisa, Goto et al. 2004)
	R02601	2-Hydroxy-2,4-pentadienoate + H2O <=> 4-Hydroxy-2-oxopentanoate	C00596 + C00001 <=> C03589	1	0	Inf	ec:4.2.1.80	ro00517, ro03881, ro08085, ro10117		(Kanehisa, Goto et al. 2004)
3-Methylcatechol:oxygen 2,3-oxidoreductase(decyclizing)	R04089	2,3-Dihydroxytoluene + Oxygen <=> 2-Hydroxy-6-keto-2,4-heptadienoate	C02923 + C00007 <=> C06210	1	0	Inf	ec:1.13.11.2	ro03865, ro08079		(Kanehisa, Goto et al. 2004)
4-Methylbenzyl alcohol:NAD+ oxidoreductase	R05282	4-Methylbenzyl alcohol + NAD+ <=> p-Tolualdehyde + NADH + H+	C06757 + C00003 <=> C06758 + C00004 + C00080	1	-Inf	Inf	ec:1.1.1.90	ro02648, ro02661, ro03285		(Kanehisa, Goto et al. 2004)
p-Methylbenzaldehyde:NADP+ oxidoreductase	R05289	p-Tolualdehyde + NADP+ + H2O <=> Toluate + NADPH + H+	C06758 + C00006 + C00001 <=> C01454 + C00005 + C00080	1	-Inf	Inf				(Kanehisa, Goto et al. 2004)
4-Methylcatechol:oxygen 2,3-oxidoreductase(decyclizing)	R05295	4-Methylcatechol + Oxygen <=> 2-Hydroxy-5-methyl-cis,cis-muconic semialdehyde	C06730 + C00007 <=> C06760	1	0	Inf	ec:1.13.11.2	ro03865, ro08079		(Kanehisa, Goto et al. 2004)
	R05298	Propanal + Pyruvate <=> 4-Hydroxy-2-oxohexanoic acid	C00479 + C00022 <=> C06762	-1	-Inf	Inf				(Kanehisa, Goto et al. 2004)
	R05347	3-Methylbenzyl alcohol + NAD+ <=> 3-Methylbenzaldehyde + NADH + H+	C07216 + C00003 <=> C07209 + C00004 + C00080	1	-Inf	Inf	ec:1.1.1.90	ro02648, ro02661, ro03285		(Kanehisa, Goto et al. 2004)
	R05348	2-Methylbenzyl alcohol + NAD+ <=> 2-Methylbenzaldehyde + NADH + H+	C07213 + C00003 <=> C07214 + C00004 + C00080	1	-Inf	Inf	ec:1.1.1.90	ro02648, ro02661, ro03285		(Kanehisa, Goto et al. 2004)
2-hydroxy-5-methyl-cis,cis-muconic semialdehyde:NAD+ 6-oxidoreductase	R05353	2-Hydroxy-5-methyl-cis,cis-muconic semialdehyde + NAD+ + H2O <=> 2-Hydroxy-5-methyl-cis,cis-muconate + NADH + H+	C06760 + C00003 + C00001 <=> C07478 + C00004 + C00080	1	-Inf	Inf	ec:1.2.1.32	ro03868		(Kanehisa, Goto et al. 2004)
2-Oxo-5-methyl-cis-muconate carboxy-lyase	R05374	2-Oxo-5-methyl-cis-muconate <=> 2-Hydroxy-cis-hex-2,4-dienoate + CO2	C07479 <=> C11354 + C00011	1	-Inf	Inf	ec:4.1.1.77	ro03880		(Kanehisa, Goto et al. 2004)
	R05663	2-Methylbenzaldehyde + NADP+ + H2O <=> o-Toluate + NADPH + H+	C07214 + C00006 + C00001 <=> C07215 + C00005 + C00080	1	-Inf	Inf				(Kanehisa, Goto et al. 2004)
	R05664	3-Methylbenzaldehyde + NADP+ + H2O <=> m-Methylbenzoate + NADPH + H+	C07209 + C00006 + C00001 <=> C07211 + C00005 + C00080	1	-Inf	Inf				(Kanehisa, Goto et al. 2004)
4-Hydroxy-2-oxohexanoate hydro-lyase	R05864	2-Hydroxy-cis-hex-2,4-dienoate + H2O <=> 4-Hydroxy-2-oxohexanoic acid	C11354 + C00001 <=> C06762	1	-Inf	Inf	ec:4.2.1.80	ro00517, ro03881, ro08085, ro10117		(Kanehisa, Goto et al. 2004)
path:rha00623: Toluene degradation - Rhodococcus sp. RHA1
4-hydroxybenzaldehyde:NAD+ oxidoreductase	R01293	4-Hydroxybenzaldehyde + NAD+ + H2O <=> 4-Hydroxybenzoate + NADH + H+	C00633 + C00003 + C00001 <=> C00156 + C00004 + C00080	-1	-Inf	Inf	ec:1.2.1.28	ro02797, ro02986		(Kanehisa, Goto et al. 2004)
Benzaldehyde:NAD+ oxidoreductase	R01419	Benzaldehyde + NAD+ + H2O <=> Benzoate + NADH + H+	C00261 + C00003 + C00001 <=> C00180 + C00004 + C00080	1	-Inf	Inf	ec:1.2.1.28	ro02797, ro02986		(Kanehisa, Goto et al. 2004)
Benzyl alcohol:NAD+ oxidoreductase	R01763	Benzyl alcohol + NAD+ <=> Benzaldehyde + NADH + H+	C00556 + C00003 <=> C00261 + C00004 + C00080	1	-Inf	Inf	ec:1.1.1.90	ro02648, ro02661, ro03285		(Kanehisa, Goto et al. 2004)
Toluene,NADPH:oxogen oxidoreductase (2-hydroxylating)	R03560	Toluene + Oxygen + NADPH + H+ <=> o-Cresol + NADP+ + H2O	C01455 + C00007 + C00005 + C00080 <=> C01542 + C00006 + C00001	1	0	Inf	ec:1.14.13.7	ro02379, ro08076		(Kanehisa, Goto et al. 2004)
3-Cresol,NADPH:oxogen oxidoreductase (2-hydroxylating)	R03566	3-Cresol + Oxygen + NADPH + H+ <=> 2,3-Dihydroxytoluene + NADP+ + H2O	C01467 + C00007 + C00005 + C00080 <=> C02923 + C00006 + C00001	1	0	Inf	ec:1.14.13.7	ro02379, ro08076		(Kanehisa, Goto et al. 2004)
o-Cresol,NADPH:oxogen oxidoreductase (2-hydroxylating)	R03608	o-Cresol + Oxygen + NADPH + H+ <=> 2,3-Dihydroxytoluene + NADP+ + H2O	C01542 + C00007 + C00005 + C00080 <=> C02923 + C00006 + C00001	1	0	Inf	ec:1.14.13.7	ro02379, ro08076		(Kanehisa, Goto et al. 2004)
4-Methylcatechol:oxygen 1,2-oxidoreductase(decyclizing)	R05299	4-Methylcatechol + Oxygen <=> 3-Methyl-cis,cis-hexadienedioate	C06730 + C00007 <=> C04112	1	0	Inf	ec:1.13.11.1	ro02373, ro02515, ro08069, ro08511		(Kanehisa, Goto et al. 2004)
4-Methylmuconolactone lyase (decyclizing)	R05300	4-Carboxymethyl-4-methylbut-2-en-1,4-olide <=> 3-Methyl-cis,cis-hexadienedioate	C04559 <=> C04112	-1	-Inf	Inf	ec:5.5.1.1	ro02372		(Kanehisa, Goto et al. 2004)
	R07663	2 Toluene-4-sulfonate + Oxygen + 2 H+ <=> 2 4-Cresol + 2 HSO3-	2 C06677 + C00007 + 2 C00080 <=> 2 C01468 + 2 C11481	1	0	Inf				(Kanehisa, Goto et al. 2004)
	R07665	3-Cresol + Oxygen + NADH + H+ <=> 3-Hydroxybenzyl alcohol + NAD+ + H2O	C01467 + C00007 + C00004 + C00080 <=> C03351 + C00003 + C00001	1	0	Inf				(Kanehisa, Goto et al. 2004)
3-hydroxybenzaldehyde:NAD+ oxidoreductase	R07667	3-Hydroxybenzaldehyde + NAD+ + H2O <=> 3-Hydroxybenzoate + NADH + H+	C03067 + C00003 + C00001 <=> C00587 + C00004 + C00080	1	-Inf	Inf	ec:1.2.1.28	ro02797, ro02986		(Kanehisa, Goto et al. 2004)
path:rha00624: Polycyclic aromatic hydrocarbon degradation - Rhodococcus sp. RHA1
salicylate,NADH:oxygen oxidoreductase (1-hydroxylating, decarboxylating)	R00818	Salicylate + Oxygen + NADH + H+ <=> Catechol + CO2 + NAD+ + H2O	C00805 + C00007 + C00004 + C00080 <=> C00090 + C00011 + C00003 + C00001	1	0	Inf	ec:1.14.13.1	ro01869		(Kanehisa, Goto et al. 2004)
Protocatechuate:oxygen 3,4-oxidoreductase (decyclizing)	R01631	3,4-Dihydroxybenzoate + Oxygen <=> 3-Carboxy-cis,cis-muconate	C00230 + C00007 <=> C01163	1	0	Inf	ec:1.13.11.3	ro01335, ro01336		(Kanehisa, Goto et al. 2004)
	R05430	2 Indanone + Oxygen + 2 NADH + 2 H+ <=> 2 Dihydrocoumarin + 2 NAD+	2 C01504 + C00007 + 2 C00004 + 2 C00080 <=> 2 C02274 + 2 C00003	1	0	Inf				(Kanehisa, Goto et al. 2004)
	R05431	2 Indanone + Oxygen + 2 NADH + 2 H+ <=> 2 3-Hydroxy-1-indanone + 2 NAD+	2 C01504 + C00007 + 2 C00004 + 2 C00080 <=> 2 C07720 + 2 C00003	1	0	Inf				(Kanehisa, Goto et al. 2004)
	R05437	2 2-Indanone + Oxygen + 2 NADH + 2 H+ <=> 2 3-Isochromanone + 2 NAD+	2 C07727 + C00007 + 2 C00004 + 2 C00080 <=> 2 C07728 + 2 C00003	1	0	Inf				(Kanehisa, Goto et al. 2004)
	R05632	1-Hydroxy-2-naphthoate + NADH + H+ + Oxygen <=> Naphthalene-1,2-diol + CO2 + NAD+ + H2O	C03203 + C00004 + C00080 + C00007 <=> C03012 + C00011 + C00003 + C00001	1	0	Inf	ec:1.14.13.1	ro01869		(Kanehisa, Goto et al. 2004)
2-carboxybenzaldehyde dehydrogenase	R05643	2-Carboxybenzaldehyde + NAD+ + H2O <=> Phthalate + NADH + H+	C03057 + C00003 + C00001 <=> C01606 + C00004 + C00080	1	-Inf	Inf				(Kanehisa, Goto et al. 2004)
phenanthrene 9,10-monooxygenase	R05653	Phenanthracene + Oxygen + NADH + H+ <=> Phenanthrene-9,10-oxide + H2O + NAD+	C11422 + C00007 + C00004 + C00080 <=> C11429 + C00001 + C00003	1	0	Inf				(Kanehisa, Goto et al. 2004)
phenanthrene 1,2-monooxygenase	R05654	Phenanthracene + Oxygen + NADH + H+ <=> Phenanthrene-1,2-oxide + H2O + NAD+	C11422 + C00007 + C00004 + C00080 <=> C11431 + C00001 + C00003	1	0	Inf				(Kanehisa, Goto et al. 2004)
	R05655	Phenanthracene + Oxygen + NADH + H+ <=> 1-Phenanthrol + H2O + NAD+	C11422 + C00007 + C00004 + C00080 <=> C11432 + C00001 + C00003	1	0	Inf				(Kanehisa, Goto et al. 2004)
	R05657	1-Phenanthrol + CH3-R <=> 1-Methoxyphenanthrene + R	C11432 + C05694 <=> C11433 + C05693	1	0	Inf				(Kanehisa, Goto et al. 2004)
	R07804	(+)-(3S,4R)-cis-3,4-Dihydroxy-3,4-dihydrofluorene <=> 3,4-Dihydroxyfluorene + 2 H+	C07721 <=> C07717 + 2 C00080	1	0	Inf				(Kanehisa, Goto et al. 2004)
path:rha00625: Chloroalkane and chloroalkene degradation - Rhodococcus sp. RHA1
trans-3-Chloro-2-propene-1-ol:NAD+ oxidoreductase	R05233	trans-3-Chloro-2-propene-1-ol + NAD+ <=> trans-3-Chloroallyl aldehyde + NADH + H+	C06611 + C00003 <=> C06613 + C00004 + C00080	1	-Inf	Inf	ec:1.1.1.1	ro00325, ro00447, ro00525, ro01205, ro02150, ro02497, ro02832, ro04547, ro04757, ro05321, ro06735, ro08443, ro08635, ro08965, ro11170		(Kanehisa, Goto et al. 2004)
cis-3-chloro-2-propene-1-ol:NAD+ oxidoreductase	R05234	cis-3-Chloro-2-propene-1-ol + NAD+ <=> cis-3-Chloroallyl aldehyde + NADH + H+	C06612 + C00003 <=> C16348 + C00004 + C00080	1	-Inf	Inf	ec:1.1.1.1	ro00325, ro00447, ro00525, ro01205, ro02150, ro02497, ro02832, ro04547, ro04757, ro05321, ro06735, ro08443, ro08635, ro08965, ro11170		(Kanehisa, Goto et al. 2004)
	R05237	trans-3-Chloroallyl aldehyde + H2O <=> trans-3-Chloroacrylic acid + 2 H+	C06613 + C00001 <=> C06614 + 2 C00080	1	-Inf	Inf	ec:1.2.1.3	ro00340, ro00395, ro00646, ro02498, ro03066, ro03790, ro03974, ro04375, ro04663, ro05244, ro06081, ro06111, ro06275, ro06678, ro07077, ro08090, ro08151, ro08917, ro10302, ro11056		(Kanehisa, Goto et al. 2004)
	R05238	cis-3-Chloroallyl aldehyde + H2O <=> cis-3-Chloroacrylic acid + 2 H+	C16348 + C00001 <=> C06615 + 2 C00080	1	-Inf	Inf	ec:1.2.1.3	ro00340, ro00395, ro00646, ro02498, ro03066, ro03790, ro03974, ro04375, ro04663, ro05244, ro06081, ro06111, ro06275, ro06678, ro07077, ro08090, ro08151, ro08917, ro10302, ro11056		(Kanehisa, Goto et al. 2004)
1,2-Dichloroethane halidohydrolase	R05284	1,2-Dichloroethane + H2O <=> 2-Chloroethanol + Hydrochloric acid	C06752 + C00001 <=> C06753 + C01327	1	-Inf	Inf	ec:3.8.1.5	ro01411, ro02879, ro05164		(Kanehisa, Goto et al. 2004)
Chloroacetaldehyde:NAD+ oxidoreductase	R05286	Chloroacetaldehyde + NAD+ + H2O <=> Chloroacetic acid + NADH + H+	C06754 + C00003 + C00001 <=> C06755 + C00004 + C00080	1	-Inf	Inf	ec:1.2.1.3	ro00340, ro00395, ro00646, ro02498, ro03066, ro03790, ro03974, ro04375, ro04663, ro05244, ro06081, ro06111, ro06275, ro06678, ro07077, ro08090, ro08151, ro08917, ro10302, ro11056		(Kanehisa, Goto et al. 2004)
Chloroacetic acid halidohydrolase	R05287	Chloroacetic acid + H2O <=> Glycolate + Hydrochloric acid	C06755 + C00001 <=> C00160 + C01327	1	-Inf	Inf	ec:3.8.1.2	ro00230		(Kanehisa, Goto et al. 2004)
trans-1,3-Dichloropropene chlorohydrolase	R05367	trans-1,3-Dichloropropene + H2O <=> trans-3-Chloro-2-propene-1-ol + Hydrochloric acid	C06609 + C00001 <=> C06611 + C01327	1	-Inf	Inf	ec:3.8.1.5	ro01411, ro02879, ro05164		(Kanehisa, Goto et al. 2004)
cis-1,3-Dichloropropene chlorohydrolase	R05368	cis-1,3-Dichloropropene + H2O <=> cis-3-Chloro-2-propene-1-ol + Hydrochloric acid	C06610 + C00001 <=> C06612 + C01327	1	-Inf	Inf	ec:3.8.1.5	ro01411, ro02879, ro05164		(Kanehisa, Goto et al. 2004)
path:rha00626: Naphthalene degradation - Rhodococcus sp. RHA1
salicylate,NADH:oxygen oxidoreductase (1-hydroxylating, decarboxylating)	R00818	Salicylate + Oxygen + NADH + H+ <=> Catechol + CO2 + NAD+ + H2O	C00805 + C00007 + C00004 + C00080 <=> C00090 + C00011 + C00003 + C00001	1	0	Inf	ec:1.14.13.1	ro01869		(Kanehisa, Goto et al. 2004)
	R06904	Naphthyl-2-methyl-succinic acid + Succinyl-CoA <=> Naphthyl-2-methyl-succinyl-CoA + Succinate	C14115 + C00091 <=> C14116 + C00042	1	-Inf	Inf				(Kanehisa, Goto et al. 2004)
	R06905	Naphthyl-2-methyl-succinyl-CoA <=> Naphthyl-2-methylene-succinyl-CoA + 2 H+	C14116 <=> C14117 + 2 C00080	1	-Inf	Inf				(Kanehisa, Goto et al. 2004)
	R06906	Naphthyl-2-methylene-succinyl-CoA + H2O <=> Naphthyl-2-hydroxymethyl-succinyl CoA	C14117 + C00001 <=> C14118	1	-Inf	Inf				(Kanehisa, Goto et al. 2004)
	R06908	Naphthyl-2-oxomethyl-succinyl-CoA + CoA <=> 2-Naphthoyl-CoA + Succinyl-CoA	C14119 + C00010 <=> C14120 + C00091	1	-Inf	Inf				(Kanehisa, Goto et al. 2004)
	R06913	2-Hydroxy-3-methylbenzalpyruvate + H2O <=> 3-Methylsalicylaldehyde + Pyruvate	C14086 + C00001 <=> C14087 + C00022	1	-Inf	Inf				(Kanehisa, Goto et al. 2004)
	R06914	3-Methylsalicylaldehyde + NAD+ + H2O <=> 3-Methylsalicylate + NADH + H+	C14087 + C00003 + C00001 <=> C14088 + C00004 + C00080	1	-Inf	Inf				(Kanehisa, Goto et al. 2004)
salicylate,NADH:oxygen oxidoreductase (1-hydroxylating,decarboxylating)	R06915	3-Methylsalicylate + Oxygen + NADH + H+ <=> 2,3-Dihydroxytoluene + NAD+ + CO2 + H2O	C14088 + C00007 + C00004 + C00080 <=> C02923 + C00003 + C00011 + C00001	1	0	Inf	ec:1.14.13.1	ro01869		(Kanehisa, Goto et al. 2004)
	R06916	1-Methylnaphthalene + Oxygen + NADH + H+ <=> 1-Hydroxymethylnaphthalene + NAD+ + H2O	C14082 + C00007 + C00004 + C00080 <=> C14089 + C00003 + C00001	1	0	Inf				(Kanehisa, Goto et al. 2004)
1-hydroxymethylnaphthalene:NAD+ oxidoreductase	R06917	1-Hydroxymethylnaphthalene + NAD+ <=> 1-Naphthaldehyde + NADH + H+	C14089 + C00003 <=> C14090 + C00004 + C00080	1	-Inf	Inf	ec:1.1.1.1	ro00325, ro00447, ro00525, ro01205, ro02150, ro02497, ro02832, ro04547, ro04757, ro05321, ro06735, ro08443, ro08635, ro08965, ro11170		(Kanehisa, Goto et al. 2004)
	R06918	1-Naphthaldehyde + NAD+ + H2O <=> 1-Naphthoic acid + NADH + H+	C14090 + C00003 + C00001 <=> C14091 + C00004 + C00080	1	-Inf	Inf				(Kanehisa, Goto et al. 2004)
	R06919	1-Naphthoic acid + Oxygen + NADH + H+ <=> cis-1,2-Dihydroxy-1,2-dihydro-8-carboxynaphthalene + NAD+	C14091 + C00007 + C00004 + C00080 <=> C14092 + C00003	1	0	Inf				(Kanehisa, Goto et al. 2004)
	R06923	2-Hydroxy-3-carboxybenzalpyruvate + H2O <=> 3-Formylsalicylic acid + Pyruvate	C14095 + C00001 <=> C14096 + C00022	1	-Inf	Inf				(Kanehisa, Goto et al. 2004)
	R06926	2-Methylnaphthalene + Oxygen + NADH + H+ <=> (2-Naphthyl)methanol + NAD+ + H2O	C14098 + C00007 + C00004 + C00080 <=> C02909 + C00003 + C00001	1	0	Inf				(Kanehisa, Goto et al. 2004)
(2-naphthyl)methanol:NAD+ oxidoreductase	R06927	(2-Naphthyl)methanol + NAD+ <=> 2-Naphthaldehyde + NADH + H+	C02909 + C00003 <=> C14099 + C00004 + C00080	1	-Inf	Inf	ec:1.1.1.1	ro00325, ro00447, ro00525, ro01205, ro02150, ro02497, ro02832, ro04547, ro04757, ro05321, ro06735, ro08443, ro08635, ro08965, ro11170		(Kanehisa, Goto et al. 2004)
	R06928	2-Naphthaldehyde + NAD+ + H2O <=> 2-Naphthoic acid + NADH + H+	C14099 + C00003 + C00001 <=> C14101 + C00004 + C00080	1	-Inf	Inf				(Kanehisa, Goto et al. 2004)
salicylate,NADH:oxygen oxidoreductase (1-hydroxylating,decarboxylating)	R06939	4-Methylsalicylate + Oxygen + NADH + H+ <=> 4-Methylcatechol + NAD+ + H2O + CO2	C14103 + C00007 + C00004 + C00080 <=> C06730 + C00003 + C00001 + C00011	1	0	Inf	ec:1.14.13.1	ro01869		(Kanehisa, Goto et al. 2004)
	R07709	Salicylate + NADH + Oxygen + H+ <=> 2,5-Dihydroxybenzoate + NAD+ + H2O	C00805 + C00004 + C00007 + C00080 <=> C00628 + C00003 + C00001	1	0	Inf				(Kanehisa, Goto et al. 2004)
	R07881	2-Naphthoyl-CoA + H2O <=> 2-Naphthoic acid + CoA	C14120 + C00001 <=> C14101 + C00010	1	-Inf	Inf				(Kanehisa, Goto et al. 2004)
path:rha00627: Aminobenzoate degradation - Rhodococcus sp. RHA1
phenol,NADPH:oxogen oxidoreductase (2-hydroxylating)	R00815	Phenol + Oxygen + NADPH + H+ <=> Catechol + NADP+ + H2O	C00146 + C00007 + C00005 + C00080 <=> C00090 + C00006 + C00001	1	0	Inf	ec:1.14.13.7	ro02379, ro08076		(Kanehisa, Goto et al. 2004)
4-hydroxybenzaldehyde:NAD+ oxidoreductase	R01293	4-Hydroxybenzaldehyde + NAD+ + H2O <=> 4-Hydroxybenzoate + NADH + H+	C00633 + C00003 + C00001 <=> C00156 + C00004 + C00080	-1	-Inf	Inf	ec:1.2.1.28	ro02797, ro02986		(Kanehisa, Goto et al. 2004)
Benzaldehyde:NAD+ oxidoreductase	R01419	Benzaldehyde + NAD+ + H2O <=> Benzoate + NADH + H+	C00261 + C00003 + C00001 <=> C00180 + C00004 + C00080	1	-Inf	Inf	ec:1.2.1.28	ro02797, ro02986		(Kanehisa, Goto et al. 2004)
Benzoyl phosphate phosphohydrolase	R01421	Benzoyl phosphate + H2O <=> Benzoate + Orthophosphate	C06206 + C00001 <=> C00180 + C00009	1	0	Inf	ec:3.6.1.7	ro06527		(Kanehisa, Goto et al. 2004)
benzoylformate carboxy-lyase (benzaldehyde-forming)	R01764	alpha-Oxo-benzeneacetic acid <=> Benzaldehyde + CO2	C02137 <=> C00261 + C00011	1	-Inf	Inf	ec:4.1.1.7	ro02795, ro02985		(Kanehisa, Goto et al. 2004)
4-Hydroxybenzoylformate carboxy-lyase	R02672	4-Hydroxyphenylglyoxylate <=> 4-Hydroxybenzaldehyde + CO2	C03590 <=> C00633 + C00011	-1	0	Inf	ec:4.1.1.7	ro02795, ro02985		(Kanehisa, Goto et al. 2004)
(S)-3-Hydroxybutanoyl-CoA hydro-lyase	R03026	(S)-3-Hydroxybutanoyl-CoA <=> Crotonoyl-CoA + H2O	C01144 <=> C00877 + C00001	-1	-Inf	Inf	ec:4.2.1.17	ro00085, ro00401, ro01505, ro01538, ro01540, ro01928, ro01936, ro02286, ro02289, ro02308, ro02669, ro02688, ro02697, ro02707, ro02860, ro02862, ro03070, ro03243, ro03948, ro03957, ro04094, ro04205, ro04249, ro04252, ro04398, ro04594, ro04652, ro04688, ro05033, ro05401, ro06025, ro06118, ro06453, ro06513, ro06681, ro06695, ro07067, ro07071, ro07072, ro08039, ro08049, ro08144, ro08870, ro08944, ro0…		(Kanehisa, Goto et al. 2004)
mandelate racemase	R03791	(S)-Mandelate <=> (R)-Mandelate	C01984 <=> C01983	-1	-Inf	Inf	ec:5.1.2.2	ro08313		(Kanehisa, Goto et al. 2004)
	R05258	p-Benzoquinone + Nitrite + NADP+ + H2O <=> 4-Nitrophenol + Oxygen + NADPH + H+	C00472 + C00088 + C00006 + C00001 <=> C00870 + C00007 + C00005 + C00080	-1	0	Inf				(Kanehisa, Goto et al. 2004)
	R05265	4-Nitrocatechol + Oxygen + 3 H+ <=> Benzene-1,2,4-triol + Nitrite + H2O	C02235 + C00007 + 3 C00080 <=> C02814 + C00088 + C00001	1	0	Inf				(Kanehisa, Goto et al. 2004)
vanillate:oxygen oxidoreductase (demethylating)	R05274	Vanillate + Oxygen + NADH + H+ <=> 3,4-Dihydroxybenzoate + NAD+ + H2O + Formaldehyde	C06672 + C00007 + C00004 + C00080 <=> C00230 + C00003 + C00001 + C00067	1	0	Inf	ec:1.14.13.82	ro04165		(Kanehisa, Goto et al. 2004)
	R05280	3,4-Dihydroxybenzoate + NH3 <=> 4-Aminobenzoate + Oxygen + 2 H+	C00230 + C00014 <=> C00568 + C00007 + 2 C00080	-1	0	Inf				(Kanehisa, Goto et al. 2004)
	R05420	4-Sulfolactone + H2O <=> HSO3- + 2-Maleylacetate + H+	C06676 + C00001 <=> C11481 + C02222 + C00080	1	-Inf	Inf				(Kanehisa, Goto et al. 2004)
Acylamide aminohydrolase	R05590	Benzamide + H2O <=> Benzoate + NH3	C09815 + C00001 <=> C00180 + C00014	1	0	Inf	ec:3.5.1.4	ro00359, ro01236, ro02852, ro03211, ro03496, ro04008, ro04406, ro04575, ro04799, ro05297, ro10169		(Kanehisa, Goto et al. 2004)
Nitrile aminohydrolase	R05591	Benzonitrile + 2 H2O <=> Benzoate + NH3	C09814 + 2 C00001 <=> C00180 + C00014	1	0	Inf	ec:3.5.5.1	ro03332, ro03335, ro03530		(Kanehisa, Goto et al. 2004)
benzamide hydro-lyase	R05596	Benzonitrile + H2O <=> Benzamide	C09814 + C00001 <=> C09815	1	0	Inf	ec:4.2.1.84	ro00360, ro00361		(Kanehisa, Goto et al. 2004)
	R06851	p-Benzenediol + NADPH + H+ + Oxygen <=> Benzene-1,2,4-triol + NADP+ + H2O	C00530 + C00005 + C00080 + C00007 <=> C02814 + C00006 + C00001	1	0	Inf				(Kanehisa, Goto et al. 2004)
	R07697	Phenylboronic acid + Oxygen <=> Phenol + H2O	C16200 + C00007 <=> C00146 + C00001	1	0	Inf				(Kanehisa, Goto et al. 2004)
aniline dioxygenase	R07700	Aniline + Oxygen <=> Catechol + NH3	C00292 + C00007 <=> C00090 + C00014	1	0	Inf				(Kanehisa, Goto et al. 2004)
nitrobenzene 1,2-dioxygenase	R07706	Nitrobenzene + Oxygen <=> Catechol + Nitrite	C06813 + C00007 <=> C00090 + C00088	1	0	Inf				(Kanehisa, Goto et al. 2004)
	R07828	Cyclopropanecarboxylate + CoA + ATP <=> Cyclopropanecarboxyl-CoA + ADP + Orthophosphate	C16267 + C00010 + C00002 <=> C16268 + C00008 + C00009	1	0	Inf				(Kanehisa, Goto et al. 2004)
	R07833	3-Hydroxy-5-oxohexanoyl-CoA + CoA <=> (S)-3-Hydroxybutanoyl-CoA + Acetyl-CoA	C16273 + C00010 <=> C01144 + C00024	1	-Inf	Inf				(Kanehisa, Goto et al. 2004)
path:rha00630: Glyoxylate and dicarboxylate metabolism - Rhodococcus sp. RHA1
glyoxylate carboxy-lyase (dimerizing; tartronate-semialdehyde-forming)	R00013	2 Glyoxylate <=> 2-Hydroxy-3-oxopropanoate + CO2	2 C00048 <=> C01146 + C00011	1	0	Inf	ec:4.1.1.47	ro02574, ro03223		(Kanehisa, Goto et al. 2004)
(R,R)-tartrate hydro-lyase (oxaloacetate-forming)	R00339	(R,R)-Tartaric acid <=> Oxaloacetate + H2O	C00898 <=> C00036 + C00001	1	-Inf	Inf	ec:4.2.1.32	ro08823, ro08824		(Kanehisa, Goto et al. 2004)
(S)-malate:NAD+ oxidoreductase	R00342	(S)-Malate + NAD+ <=> Oxaloacetate + NADH + H+	C00149 + C00003 <=> C00036 + C00004 + C00080	1	-Inf	Inf	ec:1.1.1.37	ro06244		(Kanehisa, Goto et al. 2004)
acetyl-CoA:oxaloacetate C-acetyltransferase (thioester-hydrolysing)	R00351	Citrate + CoA <=> Acetyl-CoA + H2O + Oxaloacetate	C00158 + C00010 <=> C00024 + C00001 + C00036	-1	0	Inf	ec:2.3.3.1	ro00355, ro01610, ro04993, ro04998, ro06955, ro08450, ro08812		(Kanehisa, Goto et al. 2004)
acetyl-CoA:glyoxylate C-acetyltransferase (thioester-hydrolysing, carboxymethyl-forming); L-Malate glyoxylate-lyase (CoA-acetylating)	R00472	(S)-Malate + CoA <=> Acetyl-CoA + H2O + Glyoxylate	C00149 + C00010 <=> C00024 + C00001 + C00048	-1	-Inf	Inf	ec:2.3.3.9	ro00899, ro02564		(Kanehisa, Goto et al. 2004)
Glycolate:oxygen 2-oxidoreductase	R00475	Glycolate + Oxygen <=> Glyoxylate + H2O2	C00160 + C00007 <=> C00048 + C00027	1	0	Inf	ec:1.1.3.15	ro00450, ro01589, ro06073		(Kanehisa, Goto et al. 2004)
isocitrate glyoxylate-lyase (succinate-forming)	R00479	Isocitrate <=> Succinate + Glyoxylate	C00311 <=> C00042 + C00048	1	0	Inf	ec:4.1.3.1	ro02122		(Kanehisa, Goto et al. 2004)
Formamide amidohydrolase	R00524	Formamide + H2O <=> Formate + NH3	C00488 + C00001 <=> C00058 + C00014	1	0	Inf	ec:3.5.1.49	ro02124, ro03918		(Kanehisa, Goto et al. 2004)
Glycolate:NAD+ oxidoreductase	R00717	Glycolate + NAD+ <=> Glyoxylate + NADH + H+	C00160 + C00003 <=> C00048 + C00004 + C00080	1	-Inf	Inf	ec:1.1.1.26	ro04923		(Kanehisa, Goto et al. 2004)
10-Formyltetrahydrofolate amidohydrolase	R00944	10-Formyltetrahydrofolate + H2O <=> Formate + Tetrahydrofolate	C00234 + C00001 <=> C00058 + C00101	1	0	Inf	ec:3.5.1.10	ro01818, ro02096		(Kanehisa, Goto et al. 2004)
5,10-methylenetetrahydrofolate:NADP+ oxidoreductase	R01220	5,10-Methylenetetrahydrofolate + NADP+ <=> 5,10-Methenyltetrahydrofolate + NADPH	C00143 + C00006 <=> C00445 + C00005	-1	-Inf	Inf	ec:1.5.1.5	ro01817, ro06234		(Kanehisa, Goto et al. 2004)
citrate hydro-lyase (cis-aconitate-forming)	R01325	Citrate <=> cis-Aconitate + H2O	C00158 <=> C00417 + C00001	1	-Inf	Inf	ec:4.2.1.3	ro02399, ro07207, ro08266		(Kanehisa, Goto et al. 2004)
2-Phosphoglycolate phosphohydrolase	R01334	2-Phosphoglycolate + H2O <=> Glycolate + Orthophosphate	C00988 + C00001 <=> C00160 + C00009	1	0	Inf	ec:3.1.3.18	ro01185, ro02900		(Kanehisa, Goto et al. 2004)
D-Glycerate:NAD+ 2-oxidoreductase	R01388	D-Glycerate + NAD+ <=> Hydroxypyruvate + NADH + H+	C00258 + C00003 <=> C00168 + C00004 + C00080	1	-Inf	Inf	ec:1.1.1.26	ro04923		(Kanehisa, Goto et al. 2004)
hydroxypyruvate aldose-ketose-isomerase	R01394	Hydroxypyruvate <=> 2-Hydroxy-3-oxopropanoate	C00168 <=> C01146	1	-Inf	Inf	ec:5.3.1.22	ro02576, ro03225, ro05268		(Kanehisa, Goto et al. 2004)
ATP:(R)-glycerate 3-phosphotransferase	R01514	ATP + D-Glycerate <=> ADP + 3-Phospho-D-glycerate	C00002 + C00258 <=> C00008 + C00197	1	0	Inf	ec:2.7.1.31	ro01141, ro02573, ro03229, ro04801, ro04922		(Kanehisa, Goto et al. 2004)
5,10-Methenyltetrahydrofolate 5-hydrolase (decyclizing)	R01655	5,10-Methenyltetrahydrofolate + H2O <=> 10-Formyltetrahydrofolate + H+	C00445 + C00001 <=> C00234 + C00080	-1	-Inf	Inf	ec:3.5.4.9	ro01817, ro06234		(Kanehisa, Goto et al. 2004)
(R)-Glycerate:NAD+ oxidoreductase	R01745	D-Glycerate + NAD+ <=> 2-Hydroxy-3-oxopropanoate + NADH + H+	C00258 + C00003 <=> C01146 + C00004 + C00080	1	-Inf	Inf	ec:1.1.1.60	ro02575, ro03224, ro04661		(Kanehisa, Goto et al. 2004)
isocitrate hydro-lyase (cis-aconitate-forming)	R01900	Isocitrate <=> cis-Aconitate + H2O	C00311 <=> C00417 + C00001	-1	-Inf	Inf	ec:4.2.1.3	ro02399, ro07207, ro08266		(Kanehisa, Goto et al. 2004)
meso-tartaric acid:NAD+ oxidoreductase	R02545	meso-Tartaric acid + NAD+ <=> 2-Hydroxy-3-oxosuccinate + NADH + H+	C00552 + C00003 <=> C03459 + C00004 + C00080	1	-Inf	Inf	ec:1.1.1.93	ro04803, ro08803		(Kanehisa, Goto et al. 2004)
	R06180	(R,R)-Tartaric acid + NAD+ <=> 2-Hydroxy-3-oxosuccinate + NADH + H+	C00898 + C00003 <=> C03459 + C00004 + C00080	-1	-Inf	Inf	ec:1.1.1.93	ro04803, ro08803		(Kanehisa, Goto et al. 2004)
path:rha00640: Propanoate metabolism - Rhodococcus sp. RHA1
Acetyl-CoA:acetyl-CoA C-acetyltransferase	R00238	2 Acetyl-CoA <=> CoA + Acetoacetyl-CoA	2 C00024 <=> C00010 + C00332	1	-Inf	Inf	ec:2.3.1.9	ro00399, ro01340, ro01455, ro01623, ro01876, ro02517, ro02734, ro03022, ro03024, ro03391, ro03460, ro03892, ro04204, ro04599, ro04678, ro04683, ro05200, ro05257, ro05686, ro05815, ro05841, ro06115, ro08871		(Kanehisa, Goto et al. 2004)
Succinate:CoA ligase (ADP-forming)	R00405	ATP + Succinate + CoA <=> ADP + Orthophosphate + Succinyl-CoA	C00002 + C00042 + C00010 <=> C00008 + C00009 + C00091	-1	-Inf	Inf	ec:6.2.1.5	ro05573, ro05574		(Kanehisa, Goto et al. 2004)
Acetyl-CoA:carbon-dioxide ligase (ADP-forming)	R00742	ATP + Acetyl-CoA + HCO3- <=> ADP + Orthophosphate + Malonyl-CoA	C00002 + C00024 + C00288 <=> C00008 + C00009 + C00083	1	-Inf	Inf	ec:6.4.1.2	ro02935, ro05011, ro10399		(Kanehisa, Goto et al. 2004)
(R)-Methylmalonyl-CoA CoA-carbonylmutase	R00833	(R)-Methylmalonyl-CoA <=> Succinyl-CoA	C01213 <=> C00091	-1	0	Inf	ec:5.4.99.2	ro07233(mutA, small subunit), ro07234(mutB,large subunit)		(Kanehisa, Goto et al. 2004)
beta-alanine:2-oxoglutarate aminotransferase	R00908	beta-Alanine + 2-Oxoglutarate <=> 3-Oxopropanoate + L-Glutamate	C00099 + C00026 <=> C00222 + C00025	-1	-Inf	Inf	ec:2.6.1.19	ro04469, ro04544, ro05598, ro08620, ro08787		(Kanehisa, Goto et al. 2004)
propanoyl-CoA:NADP+ 2-oxidoreductase; Acrylyl-CoA reductase (NADPH)	R00919	Propanoyl-CoA + NADP+ <=> Propenoyl-CoA + NADPH + H+	C00100 + C00006 <=> C00894 + C00005 + C00080	1	-Inf	Inf				(Kanehisa, Goto et al. 2004)
propanoyl-CoA:phosphate propanoyltransferase	R00921	Propanoyl-CoA + Orthophosphate <=> Propanoyl phosphate + CoA	C00100 + C00009 <=> C02876 + C00010	-1	0	Inf	ec:2.3.1.8	ro02197		(Kanehisa, Goto et al. 2004)
Propionyladenylate:CoA propionyltransferase	R00926	Propionyladenylate + CoA <=> AMP + Propanoyl-CoA	C05983 + C00010 <=> C00020 + C00100	1	0	Inf	ec:6.2.1.1	ro01619, ro02673, ro04332, ro06598, ro08189, ro08877, ro10183, ro11190		(Kanehisa, Goto et al. 2004)
							ec:6.2.1.17	ro05006, ro08923
(S)-Methylmalonate semialdehyde:NAD+ oxidoreductase (CoA-propanoylating)	R00935	(S)-Methylmalonate semialdehyde + CoA + NAD+ <=> Propanoyl-CoA + CO2 + NADH + H+	C06002 + C00010 + C00003 <=> C00100 + C00011 + C00004 + C00080	1	0	Inf	ec:1.2.1.27	ro01357, ro01542, ro04468, ro04548, ro10225		(Kanehisa, Goto et al. 2004)
ATP:propanoate phosphotransferase	R01353	ATP + Propanoate <=> ADP + Propanoyl phosphate	C00002 + C00163 <=> C00008 + C02876	1	0	Inf	ec:2.7.2.1	ro02196		(Kanehisa, Goto et al. 2004)
ATP:propanoate adenyltransferase	R01354	ATP + Propanoate <=> Diphosphate + Propionyladenylate	C00002 + C00163 <=> C00013 + C05983	1	0	Inf	ec:6.2.1.1	ro01619, ro02673, ro04332, ro06598, ro08189, ro08877, ro10183, ro11190		(Kanehisa, Goto et al. 2004)
							ec:6.2.1.17	ro05006, ro08923
Acetoacetate carboxy-lyase (acetone-forming)	R01366	Acetoacetate <=> Acetone + CO2	C00164 <=> C00207 + C00011	-1	-Inf	Inf	ec:4.1.1.4	ro08625		(Kanehisa, Goto et al. 2004)
Propanoyl-CoA:carbon-dioxide ligase (ADP-forming)	R01859	ATP + Propanoyl-CoA + HCO3- <=> ADP + Orthophosphate + (S)-Methylmalonyl-CoA	C00002 + C00100 + C00288 <=> C00008 + C00009 + C00683	1	0	Inf	ec:6.4.1.3	ro01930, ro06292		(Kanehisa, Goto et al. 2004)
path:rha00642: Ethylbenzene degradation - Rhodococcus sp. RHA1
4-hydroxy-2-oxopentanoate pyruvate-lyase (acetaldehyde-forming)	R00750	Acetaldehyde + Pyruvate <=> 4-Hydroxy-2-oxopentanoate	C00084 + C00022 <=> C03589	-1	0	Inf	ec:4.1.3.39	ro00515, ro03867, ro04535, ro05801, ro08083, ro09019, ro10112		(Kanehisa, Goto et al. 2004)
	R02601	2-Hydroxy-2,4-pentadienoate + H2O <=> 4-Hydroxy-2-oxopentanoate	C00596 + C00001 <=> C03589	1	0	Inf	ec:4.2.1.80	ro00517, ro03881, ro08085, ro10117		(Kanehisa, Goto et al. 2004)
2-Hydroxy-6-oxo-octa-2,4-dienoate acylhydrolase	R05366	2-Hydroxy-6-oxo-octa-2,4-dienoate + H2O <=> 2-Hydroxy-2,4-pentadienoate + Propanoate	C07123 + C00001 <=> C00596 + C00163	1	-Inf	Inf				(Kanehisa, Goto et al. 2004)
	R05416	3-Ethylcatechol + Oxygen <=> 2-Hydroxy-6-oxo-octa-2,4-dienoate + H+	C06728 + C00007 <=> C07123 + C00080	1	0	Inf				(Kanehisa, Goto et al. 2004)
	R05506	Benzoyl acetyl-CoA + CoA <=> S-Benzoate coenzyme A + Acetyl-CoA	C07118 + C00010 <=> C00512 + C00024	1	-Inf	Inf	ec:2.3.1.16	ro02294, ro05543, ro06853, ro10318, ro11185		(Kanehisa, Goto et al. 2004)
path:rha00643: Styrene degradation - Rhodococcus sp. RHA1
4-hydroxy-2-oxopentanoate pyruvate-lyase (acetaldehyde-forming)	R00750	Acetaldehyde + Pyruvate <=> 4-Hydroxy-2-oxopentanoate	C00084 + C00022 <=> C03589	-1	0	Inf	ec:4.1.3.39	ro00515, ro03867, ro04535, ro05801, ro08083, ro09019, ro10112		(Kanehisa, Goto et al. 2004)
4-fumarylacetoacetate fumarylhydrolase	R01364	Acetoacetate + Fumarate <=> 4-Fumarylacetoacetate + H2O	C00164 + C00122 <=> C01061 + C00001	-1	-Inf	Inf	ec:3.7.1.2	ro02309		(Kanehisa, Goto et al. 2004)
Homogentisate:oxygen 1,2-oxidoreductase (decyclizing)	R02519	Homogentisate + Oxygen <=> 4-Maleylacetoacetate	C00544 + C00007 <=> C01036	1	0	Inf	ec:1.13.11.5	ro02311		(Kanehisa, Goto et al. 2004)
2-phenylacetamide amidohydrolase	R02540	2-Phenylacetamide + H2O <=> Phenylacetic acid + NH3	C02505 + C00001 <=> C07086 + C00014	1	0	Inf	ec:3.5.1.4	ro00359, ro01236, ro02852, ro03211, ro03496, ro04008, ro04406, ro04575, ro04799, ro05297, ro10169		(Kanehisa, Goto et al. 2004)
	R02601	2-Hydroxy-2,4-pentadienoate + H2O <=> 4-Hydroxy-2-oxopentanoate	C00596 + C00001 <=> C03589	1	0	Inf	ec:4.2.1.80	ro00517, ro03881, ro08085, ro10117		(Kanehisa, Goto et al. 2004)
acrylamide hydro-lyase	R05379	Acrylamide <=> Acrylonitrile + H2O	C01659 <=> C01998 + C00001	-1	-Inf	Inf	ec:4.2.1.84	ro00360, ro00361		(Kanehisa, Goto et al. 2004)
	R05404	3-Vinylcatechol + Oxygen <=> 2-Hydroxy-6-oxoocta-2,4,7-trienoate	C07085 + C00007 <=> C07087	1	0	Inf	ec:1.13.11.2	ro03865, ro08079		(Kanehisa, Goto et al. 2004)
	R05509	Acetyl-CoA + Propenoate <=> Acetate + Propenoyl-CoA	C00024 + C00511 <=> C00033 + C00894	1	-Inf	Inf	ec:2.8.3.12	ro04348		(Kanehisa, Goto et al. 2004)
	R05551	Propenoate + NH3 <=> Acrylamide + H2O	C00511 + C00014 <=> C01659 + C00001	-1	-Inf	Inf	ec:3.5.1.4	ro00359, ro01236, ro02852, ro03211, ro03496, ro04008, ro04406, ro04575, ro04799, ro05297, ro10169		(Kanehisa, Goto et al. 2004)
2-phenylacetamide hydro-lyase (nitrile-forming)	R07854	Phenylacetonitrile + H2O <=> 2-Phenylacetamide	C16074 + C00001 <=> C02505	1	-Inf	Inf	ec:4.2.1.84	ro00360, ro00361		(Kanehisa, Goto et al. 2004)
phenylacetonitrile aminohydrolase	R07855	Phenylacetonitrile + 2 H2O <=> Phenylacetic acid + NH3	C16074 + 2 C00001 <=> C07086 + C00014	1	-Inf	Inf	ec:3.5.5.1	ro03332, ro03335, ro03530		(Kanehisa, Goto et al. 2004)
path:rha00650: Butanoate metabolism - Rhodococcus sp. RHA1
pyruvate:thiamin diphosphate acetaldehydetransferase (decarboxylating)	R00014	Pyruvate + Thiamin diphosphate <=> 2-(alpha-Hydroxyethyl)thiamine diphosphate + CO2	C00022 + C00068 <=> C05125 + C00011	1	0	Inf	ec:1.2.4.1	ro00542, ro01197, ro01576, ro01577, ro02566, ro03305, ro03320, ro03321, ro03379, ro03380, ro08623, ro08624, ro11030, ro11031		(Kanehisa, Goto et al. 2004)
							ec:2.2.1.6	ro01259, ro03980, ro04554, ro04562, ro05712, ro06486, ro06487
Acetyl-CoA:acetyl-CoA C-acetyltransferase	R00238	2 Acetyl-CoA <=> CoA + Acetoacetyl-CoA	2 C00024 <=> C00010 + C00332	1	-Inf	Inf	ec:2.3.1.9	ro00399, ro01340, ro01455, ro01623, ro01876, ro02517, ro02734, ro03022, ro03024, ro03391, ro03460, ro03892, ro04204, ro04599, ro04678, ro04683, ro05200, ro05257, ro05686, ro05815, ro05841, ro06115, ro08871		(Kanehisa, Goto et al. 2004)
L-glutamate 1-carboxy-lyase (4-aminobutanoate-forming)	R00261	L-Glutamate <=> 4-Aminobutanoate + CO2	C00025 <=> C00334 + C00011	1	0	Inf	ec:4.1.1.15	ro06016		(Kanehisa, Goto et al. 2004)
Succinate:(acceptor) oxidoreductase	R00408	Succinate + FAD <=> FADH2 + Fumarate	C00042 + C00016 <=> C01352 + C00122	1	-Inf	Inf	ec:1.3.99.1	ro01048, ro01049, ro06245, ro06246, ro06247, ro06248, ro08268, ro08826, ro08827, ro08828		(Kanehisa, Goto et al. 2004)
succinyl-CoA:acetoacetate CoA-transferase	R00410	Succinyl-CoA + Acetoacetate <=> Succinate + Acetoacetyl-CoA	C00091 + C00164 <=> C00042 + C00332	1	0	Inf	ec:2.8.3.5	ro01333, ro01334, ro03780, ro03781, ro03893, ro03894		(Kanehisa, Goto et al. 2004)
Succinate-semialdehyde:NAD+ oxidoreductase	R00713	Succinate semialdehyde + NAD+ + H2O <=> Succinate + NADH + H+	C00232 + C00003 + C00001 <=> C00042 + C00004 + C00080	1	0	Inf	ec:1.2.1.16	ro00587, ro00658, ro00822, ro01994, ro02683, ro02902, ro03101, ro03944, ro04543, ro05568, ro05596, ro08792		(Kanehisa, Goto et al. 2004)
Butanoyl-CoA:(acceptor) 2,3-oxidoreductase; Butanoyl-CoA:NAD+ trans-2-oxidoreductase	R01171	Butanoyl-CoA + NAD+ <=> Crotonoyl-CoA + NADH + H+	C00136 + C00003 <=> C00877 + C00004 + C00080	1	-Inf	Inf	ec:1.3.99.2	ro02521, ro03348, ro03612, ro03878, ro05203, ro06400		(Kanehisa, Goto et al. 2004)
butanal:NAD+ oxidoreductase (CoA-acylating)	R01172	Butanal + CoA + NAD+ <=> Butanoyl-CoA + NADH + H+	C01412 + C00010 + C00003 <=> C00136 + C00004 + C00080	1	-Inf	Inf	ec:1.2.1.10	ro00516, ro04534		(Kanehisa, Goto et al. 2004)
Acetoacetate:CoA ligase (AMP-forming)	R01357	ATP + Acetoacetate + CoA <=> AMP + Diphosphate + Acetoacetyl-CoA	C00002 + C00164 + C00010 <=> C00020 + C00013 + C00332	1	0	Inf	ec:6.2.1.16	ro00539, ro06100		(Kanehisa, Goto et al. 2004)
(S)-3-hydroxy-3-methylglutaryl-CoA acetoacetate-lyase (acetyl-CoA-forming)	R01360	(S)-3-Hydroxy-3-methylglutaryl-CoA <=> Acetyl-CoA + Acetoacetate	C00356 <=> C00024 + C00164	1	-Inf	Inf	ec:4.1.3.4	ro04924, ro05078		(Kanehisa, Goto et al. 2004)
(R)-3-Hydroxybutanoate:NAD+ oxidoreductase	R01361	(R)-3-Hydroxybutanoate + NAD+ <=> Acetoacetate + NADH + H+	C01089 + C00003 <=> C00164 + C00004 + C00080	1	-Inf	Inf	ec:1.1.1.30	ro04778		(Kanehisa, Goto et al. 2004)
4-aminobutanoate:2-oxoglutarate aminotransferase	R01648	4-Aminobutanoate + 2-Oxoglutarate <=> Succinate semialdehyde + L-Glutamate	C00334 + C00026 <=> C00232 + C00025	1	0	Inf	ec:2.6.1.19	ro04469, ro04544, ro05598, ro08620, ro08787		(Kanehisa, Goto et al. 2004)
(S)-3-Hydroxybutanoyl-CoA:NAD+ oxidoreductase	R01975	(S)-3-Hydroxybutanoyl-CoA + NAD+ <=> Acetoacetyl-CoA + NADH + H+	C01144 + C00003 <=> C00332 + C00004 + C00080	1	-Inf	Inf	ec:1.1.1.35	ro04205		(Kanehisa, Goto et al. 2004)
(S)-3-Hydroxybutanoyl-CoA:NADP+ oxidoreductase	R01976	(S)-3-Hydroxybutanoyl-CoA + NADP+ <=> Acetoacetyl-CoA + NADPH + H+	C01144 + C00006 <=> C00332 + C00005 + C00080	-1	-Inf	Inf	ec:1.1.1.157	ro02121, ro02208, ro02861, ro05099, ro11071		(Kanehisa, Goto et al. 2004)
(S)-3-Hydroxybutanoyl-CoA hydro-lyase	R03026	(S)-3-Hydroxybutanoyl-CoA <=> Crotonoyl-CoA + H2O	C01144 <=> C00877 + C00001	-1	-Inf	Inf	ec:4.2.1.17	ro00085, ro00401, ro01505, ro01538, ro01540, ro01928, ro01936, ro02286, ro02289, ro02308, ro02669, ro02688, ro02697, ro02707, ro02860, ro02862, ro03070, ro03243, ro03948, ro03957, ro04094, ro04205, ro04249, ro04252, ro04398, ro04594, ro04652, ro04688, ro05033, ro05401, ro06025, ro06118, ro06453, ro06513, ro06681, ro06695, ro07067, ro07071, ro07072, ro08039, ro08049, ro08144, ro08870, ro08944, ro0…		(Kanehisa, Goto et al. 2004)
(3R)-3-Hydroxybutanoyl-CoA hydro-lyase	R03027	(R)-3-Hydroxybutanoyl-CoA <=> Crotonoyl-CoA + H2O	C03561 <=> C00877 + C00001	1	-Inf	Inf	ec:4.2.1.55	ro04749, ro11035		(Kanehisa, Goto et al. 2004)
2-Acetolactate pyruvate-lyase (carboxylating)	R03050	2-Acetolactate + Thiamin diphosphate <=> 2-(alpha-Hydroxyethyl)thiamine diphosphate + Pyruvate	C00900 + C00068 <=> C05125 + C00022	-1	-Inf	Inf	ec:2.2.1.6	ro01259, ro03980, ro04554, ro04562, ro05712, ro06486, ro06487		(Kanehisa, Goto et al. 2004)
(S)-3-Hydroxybutanoyl-CoA 3-epimerase	R03276	(S)-3-Hydroxybutanoyl-CoA <=> (R)-3-Hydroxybutanoyl-CoA	C01144 <=> C03561	1	-Inf	Inf	ec:5.1.2.3	ro04205		(Kanehisa, Goto et al. 2004)
	R03544	Butanal + NADH + H+ <=> 1-Butanol + NAD+	C01412 + C00004 + C00080 <=> C06142 + C00003	-1	-Inf	Inf				(Kanehisa, Goto et al. 2004)
	R03937	Glutaconyl-1-CoA + H2O <=> 2-Hydroxyglutaryl-CoA	C02411 + C00001 <=> C03058	1	-Inf	Inf				(Kanehisa, Goto et al. 2004)
(E)-Glutaconate CoA-transferase	R04000	Acetyl-CoA + 2-Hydroxyglutarate <=> Acetate + 2-Hydroxyglutaryl-CoA	C00024 + C02630 <=> C00033 + C03058	-1	-Inf	Inf	ec:2.8.3.12	ro04348		(Kanehisa, Goto et al. 2004)
path:rha00660: C5-Branched dibasic acid metabolism - Rhodococcus sp. RHA1
4-hydroxy-4-methyl-2-oxoglutarate pyruvate-lyase (pyruvate-forming)	R00008	Parapyruvate <=> 2 Pyruvate	C06033 <=> 2 C00022	1	-Inf	Inf	ec:4.1.3.17	ro03289		(Kanehisa, Goto et al. 2004)
pyruvate:pyruvate acetaldehydetransferase (decarboxylating); (S)-2-acetolactate pyruvate-lyase (carboxylating)	R00226	(S)-2-Acetolactate + CO2 <=> 2 Pyruvate	C06010 + C00011 <=> 2 C00022	-1	-Inf	Inf	ec:2.2.1.6	ro01259, ro03980, ro04554, ro04562, ro05712, ro06486, ro06487		(Kanehisa, Goto et al. 2004)
(R)-2-Methylmalate hydro-lyase	R03896	(R)-2-Methylmalate <=> 2-Methylmaleate + H2O	C02612 <=> C02226 + C00001	1	-Inf	Inf	ec:4.2.1.35	ro00726, ro00727, ro06499, ro06500		(Kanehisa, Goto et al. 2004)
path:rha00670: One carbon pool by folate - Rhodococcus sp. RHA1
5,6,7,8-tetrahydrofolate:NAD+ oxidoreductase	R00936	Tetrahydrofolate + NAD+ <=> Dihydrofolate + NADH + H+	C00101 + C00003 <=> C00415 + C00004 + C00080	-1	-Inf	Inf	ec:1.5.1.3	ro02249		(Kanehisa, Goto et al. 2004)
5,6,7,8-tetrahydrofolate:NAD+ oxidoreductase	R00937	Tetrahydrofolate + 2 NAD+ <=> Folate + 2 NADH + 2 H+	C00101 + 2 C00003 <=> C00504 + 2 C00004 + 2 C00080	-1	-Inf	Inf	ec:1.5.1.3	ro02249		(Kanehisa, Goto et al. 2004)
10-Formyltetrahydrofolate amidohydrolase	R00944	10-Formyltetrahydrofolate + H2O <=> Formate + Tetrahydrofolate	C00234 + C00001 <=> C00058 + C00101	1	0	Inf	ec:3.5.1.10	ro01818, ro02096		(Kanehisa, Goto et al. 2004)
5,10-Methylenetetrahydrofolate:glycine hydroxymethyltransferase	R00945	5,10-Methylenetetrahydrofolate + Glycine + H2O <=> Tetrahydrofolate + L-Serine	C00143 + C00037 + C00001 <=> C00101 + C00065	1	-Inf	Inf	ec:2.1.2.1	ro01820, ro02933, ro05335, ro05859		(Kanehisa, Goto et al. 2004)
5-Methyltetrahydrofolate:L-homocysteine S-methyltransferase	R00946	5-Methyltetrahydrofolate + L-Homocysteine <=> Tetrahydrofolate + L-Methionine	C00440 + C00155 <=> C00101 + C00073	1	-Inf	Inf	ec:2.1.1.13	ro00859		(Kanehisa, Goto et al. 2004)
5,10-methylenetetrahydrofolate:NADP+ oxidoreductase	R01220	5,10-Methylenetetrahydrofolate + NADP+ <=> 5,10-Methenyltetrahydrofolate + NADPH	C00143 + C00006 <=> C00445 + C00005	-1	-Inf	Inf	ec:1.5.1.5	ro01817, ro06234		(Kanehisa, Goto et al. 2004)
5,10-Methenyltetrahydrofolate 5-hydrolase (decyclizing)	R01655	5,10-Methenyltetrahydrofolate + H2O <=> 10-Formyltetrahydrofolate + H+	C00445 + C00001 <=> C00234 + C00080	-1	-Inf	Inf	ec:3.5.4.9	ro01817, ro06234		(Kanehisa, Goto et al. 2004)
5,10-Methylenetetrahydrofolate:dUMP C-methyltransferase	R02101	dUMP + 5,10-Methylenetetrahydrofolate <=> Dihydrofolate + dTMP	C00365 + C00143 <=> C00415 + C00364	1	0	Inf	ec:2.1.1.45	ro02248		(Kanehisa, Goto et al. 2004)
dihydrofolate:NAD+ oxidoreductase	R02235	Dihydrofolate + NAD+ <=> Folate + NADH + H+	C00415 + C00003 <=> C00504 + C00004 + C00080	1	-Inf	Inf	ec:1.5.1.3	ro02249		(Kanehisa, Goto et al. 2004)
S-Aminomethyldihydrolipoylprotein:(6S)-tetrahydrofolate aminomethyltransferase (ammonia-forming)	R02300	5-Formyltetrahydrofolate <=> 5,10-Methenyltetrahydrofolate + H2O	C03479 <=> C00445 + C00001	-1	0	Inf	ec:2.1.2.10	ro01148, ro02931		(Kanehisa, Goto et al. 2004)
S-aminomethyldihydrolipoylprotein:(6S)-tetrahydrofolate aminomethyltransferase (ammonia-forming)	R04125	S-Aminomethyldihydrolipoylprotein + Tetrahydrofolate <=> Dihydrolipoylprotein + 5,10-Methylenetetrahydrofolate + NH3	C01242 + C00101 <=> C02972 + C00143 + C00014	1	0	Inf	ec:2.1.2.10	ro01148, ro02931		(Kanehisa, Goto et al. 2004)
10-Formyltetrahydrofolate:5'-phosphoribosylglycinamide formyltransferase	R04325	10-Formyltetrahydrofolate + 5'-Phosphoribosylglycinamide <=> Tetrahydrofolate + 5'-Phosphoribosyl-N-formylglycinamide	C00234 + C03838 <=> C00101 + C04376	1	0	Inf	ec:2.1.2.2	ro02245, ro05578		(Kanehisa, Goto et al. 2004)
	R04326	5'-Phosphoribosylglycinamide + 5,10-Methenyltetrahydrofolate + H2O <=> 5'-Phosphoribosyl-N-formylglycinamide + Tetrahydrofolate	C03838 + C00445 + C00001 <=> C04376 + C00101	1	-Inf	Inf	ec:2.1.2.2	ro02245, ro05578		(Kanehisa, Goto et al. 2004)
10-Formyltetrahydrofolate:5'-phosphoribosyl-5-amino-4-imidazolecarboxamide formyltransferase	R04560	10-Formyltetrahydrofolate + 1-(5'-Phosphoribosyl)-5-amino-4-imidazolecarboxamide <=> Tetrahydrofolate + 1-(5'-Phosphoribosyl)-5-formamido-4-imidazolecarboxamide	C00234 + C04677 <=> C00101 + C04734	1	-Inf	Inf	ec:2.1.2.3	ro05579		(Kanehisa, Goto et al. 2004)
5,10-methylenetetrahydrofolate,FADH2:dUMP C-methyltransferase	R06613	5,10-Methylenetetrahydrofolate + dUMP + FADH2 <=> Tetrahydrofolate + dTMP + FAD	C00143 + C00365 + C01352 <=> C00101 + C00364 + C00016	1	0	Inf	ec:2.1.1.148	ro06746		(Kanehisa, Goto et al. 2004)
5-methyltetrahydrofolate:NAD+ oxidoreductase	R07168	5-Methyltetrahydrofolate + NAD+ <=> 5,10-Methylenetetrahydrofolate + NADH + H+	C00440 + C00003 <=> C00143 + C00004 + C00080	-1	-Inf	Inf	ec:1.5.1.20	ro01105		(Kanehisa, Goto et al. 2004)
path:rha00680: Methane metabolism - Rhodococcus sp. RHA1
acetyl-CoA:phosphate acetyltransferase	R00230	Acetyl-CoA + Orthophosphate <=> CoA + Acetyl phosphate	C00024 + C00009 <=> C00010 + C00227	1	-Inf	Inf	ec:2.3.1.8	ro02197		(Kanehisa, Goto et al. 2004)
Acetate:CoA ligase (AMP-forming)	R00235	ATP + Acetate + CoA <=> AMP + Diphosphate + Acetyl-CoA	C00002 + C00033 + C00010 <=> C00020 + C00013 + C00024	1	0	Inf	ec:6.2.1.1	ro01619, ro02673, ro04332, ro06598, ro08189, ro08877, ro10183, ro11190		(Kanehisa, Goto et al. 2004)
ATP:acetate phosphotransferase	R00315	ATP + Acetate <=> ADP + Acetyl phosphate	C00002 + C00033 <=> C00008 + C00227	1	0	0	ec:2.7.2.1	ro02196		(Kanehisa, Goto et al. 2004)
(S)-malate:NAD+ oxidoreductase	R00342	(S)-Malate + NAD+ <=> Oxaloacetate + NADH + H+	C00149 + C00003 <=> C00036 + C00004 + C00080	1	-Inf	Inf	ec:1.1.1.37	ro06244		(Kanehisa, Goto et al. 2004)
phosphate:oxaloacetate carboxy-lyase (adding phosphate;phosphoenolpyruvate-forming); Orthophosphate:oxaloacetate carboxyl-lyase (phosphorylating)	R00345	Orthophosphate + Oxaloacetate <=> H2O + Phosphoenolpyruvate + CO2	C00009 + C00036 <=> C00001 + C00074 + C00011	-1	0	Inf	ec:4.1.1.31	ro07181		(Kanehisa, Goto et al. 2004)
O-phospho-L-serine phosphohydrolase	R00582	O-Phospho-L-serine + H2O <=> L-Serine + Orthophosphate	C01005 + C00001 <=> C00065 + C00009	1	0	Inf	ec:3.1.3.3	ro02056, ro05647, ro06447		(Kanehisa, Goto et al. 2004)
methanol:hydrogen-peroxide oxidoreductase	R00602	Methanol + H2O2 <=> Formaldehyde + 2 H2O	C00132 + C00027 <=> C00067 + 2 C00001	1	0	Inf	ec:1.11.1.6	ro00439, ro00603, ro03419, ro04309, ro05275, ro05836, ro05938, ro08262		(Kanehisa, Goto et al. 2004)
							ec:1.11.1.7	ro05275
2-phospho-D-glycerate hydro-lyase (phosphoenolpyruvate-forming)	R00658	2-Phospho-D-glycerate <=> Phosphoenolpyruvate + H2O	C00631 <=> C00074 + C00001	1	-Inf	Inf	ec:4.2.1.11	ro05777		(Kanehisa, Goto et al. 2004)
5,10-Methylenetetrahydrofolate:glycine hydroxymethyltransferase	R00945	5,10-Methylenetetrahydrofolate + Glycine + H2O <=> Tetrahydrofolate + L-Serine	C00143 + C00037 + C00001 <=> C00101 + C00065	1	-Inf	Inf	ec:2.1.2.1	ro01820, ro02933, ro05335, ro05859		(Kanehisa, Goto et al. 2004)
ATP:glycerone phosphotransferase	R01011	ATP + Glycerone <=> ADP + Glycerone phosphate	C00002 + C00184 <=> C00008 + C00111	1	-Inf	Inf	ec:2.7.1.29	ro01844		(Kanehisa, Goto et al. 2004)
D-fructose-1,6-bisphosphate D-glyceraldehyde-3-phosphate-lyase (glycerone-phosphate-forming)	R01068	D-Fructose 1,6-bisphosphate <=> Glycerone phosphate + D-Glyceraldehyde 3-phosphate	C00354 <=> C00111 + C00118	-1	-Inf	Inf	ec:4.1.2.13	ro05536		(Kanehisa, Goto et al. 2004)
Methane,NADH:oxygen oxidoreductase (hydroxylating)	R01142	Methane + Oxygen + NADH + H+ <=> Methanol + NAD+ + H2O	C01438 + C00007 + C00004 + C00080 <=> C00132 + C00003 + C00001	1	0	Inf	ec:1.14.13.25	ro00441		(Kanehisa, Goto et al. 2004)
3-Phospho-D-glycerate:NAD+ 2-oxidoreductase	R01513	3-Phospho-D-glycerate + NAD+ <=> 3-Phosphonooxypyruvate + NADH + H+	C00197 + C00003 <=> C03232 + C00004 + C00080	1	-Inf	Inf	ec:1.1.1.95	ro02903, ro03298, ro04630, ro06489, ro08844, ro08891		(Kanehisa, Goto et al. 2004)
2-Phospho-D-glycerate 2,3-phosphomutase	R01518	2-Phospho-D-glycerate <=> 3-Phospho-D-glycerate	C00631 <=> C00197	-1	-Inf	Inf	ec:5.4.2.1	ro01295, ro02070, ro03730, ro06349		(Kanehisa, Goto et al. 2004)
D-Xylulose 5-phosphate D-glyceraldehyde-3-phosphate-lyase (adding phosphate; acetyl-phosphate-forming)	R01621	D-Xylulose 5-phosphate + Orthophosphate <=> Acetyl phosphate + D-Glyceraldehyde 3-phosphate + H2O	C00231 + C00009 <=> C00227 + C00118 + C00001	1	0	Inf	ec:4.1.2.9	ro01493		(Kanehisa, Goto et al. 2004)
3-Phosphoserine:2-oxoglutarate aminotransferase	R04173	O-Phospho-L-serine + 2-Oxoglutarate <=> 3-Phosphonooxypyruvate + L-Glutamate	C01005 + C00026 <=> C03232 + C00025	-1	-Inf	Inf	ec:2.6.1.52	ro04992		(Kanehisa, Goto et al. 2004)
ATP:D-fructose-6-phosphate 1-phosphotransferase	R04779	ATP + beta-D-Fructose 6-phosphate <=> ADP + beta-D-Fructose 1,6-bisphosphate	C00002 + C05345 <=> C00008 + C05378	1	0	Inf	ec:2.7.1.11	ro06479		(Kanehisa, Goto et al. 2004)
D-arabino-hex-3-ulose-6-phosphate formaldehyde-lyase (D-ribulose-5-phosphate-forming)	R05338	D-Ribulose 5-phosphate + Formaldehyde <=> D-arabino-3-Hexulose 6-phosphate	C00199 + C00067 <=> C06019	1	-Inf	Inf	ec:4.1.2.43	ro11329		(Kanehisa, Goto et al. 2004)
D-arabino-hex-3-ulose-6-phosphate isomerase	R05339	D-arabino-3-Hexulose 6-phosphate <=> D-Fructose 6-phosphate	C06019 <=> C00085	1	-Inf	Inf	ec:5.3.1.27	ro00488, ro11330		(Kanehisa, Goto et al. 2004)
S-(hydroxymethyl)glutathione dehydrogenase	R06983	S-(Hydroxymethyl)glutathione + NAD+ <=> S-Formylglutathione + NADH + H+	C14180 + C00003 <=> C01031 + C00004 + C00080	1	-Inf	Inf	ec:1.1.1.284	ro02832		(Kanehisa, Goto et al. 2004)
5-methyltetrahydrofolate:NAD+ oxidoreductase	R07168	5-Methyltetrahydrofolate + NAD+ <=> 5,10-Methylenetetrahydrofolate + NADH + H+	C00440 + C00003 <=> C00143 + C00004 + C00080	-1	-Inf	Inf	ec:1.5.1.20	ro01105		(Kanehisa, Goto et al. 2004)
path:rha00730: Thiamine metabolism - Rhodococcus sp. RHA1
Thiamin diphosphate phosphohydrolase	R00615	Thiamin diphosphate + H2O <=> Thiamin monophosphate + Orthophosphate	C00068 + C00001 <=> C01081 + C00009	1	0	Inf	ec:3.6.1.15	ro01432		(Kanehisa, Goto et al. 2004)
ATP:thiamin-phosphate phosphotransferase	R00617	ATP + Thiamin monophosphate <=> ADP + Thiamin diphosphate	C00002 + C01081 <=> C00008 + C00068	1	0	Inf	ec:2.7.4.16	ro03331, ro06510		(Kanehisa, Goto et al. 2004)
Thiamin hydrolase	R02133	Thiamine + H2O <=> 4-Amino-5-hydroxymethyl-2-methylpyrimidine + 5-(2-Hydroxyethyl)-4-methylthiazole + H+	C00378 + C00001 <=> C01279 + C04294 + C00080	1	0	Inf	ec:3.5.99.2	ro01597		(Kanehisa, Goto et al. 2004)
2-methyl-4-amino-5-hydroxymethylpyrimidine-diphosphate:4-methyl-5-(2-phosphoethyl)-thiazole 2-methyl-4-aminopyridine-5-methenyltransferase	R03223	2-Methyl-4-amino-5-hydroxymethylpyrimidine diphosphate + 4-Methyl-5-(2-phosphoethyl)-thiazole <=> Diphosphate + Thiamin monophosphate	C04752 + C04327 <=> C00013 + C01081	1	0	Inf	ec:2.5.1.3	ro02191		(Kanehisa, Goto et al. 2004)
ATP:4-amino-5-hydroxymethyl-2-methylpyrimidine 5-phosphotransferase	R03471	ATP + 4-Amino-5-hydroxymethyl-2-methylpyrimidine <=> ADP + 4-Amino-2-methyl-5-phosphomethylpyrimidine	C00002 + C01279 <=> C00008 + C04556	1	-Inf	Inf	ec:2.7.1.49	ro02183		(Kanehisa, Goto et al. 2004)
	R03472	4-Amino-5-hydroxymethyl-2-methylpyrimidine <=> Aminoimidazole ribotide	C01279 <=> C03373	-1	-Inf	Inf				(Kanehisa, Goto et al. 2004)
ATP:4-amino-2-methyl-5-phosphomethylpyrimidine phosphotransferase	R04509	ATP + 4-Amino-2-methyl-5-phosphomethylpyrimidine <=> ADP + 2-Methyl-4-amino-5-hydroxymethylpyrimidine diphosphate	C00002 + C04556 <=> C00008 + C04752	1	-Inf	Inf	ec:2.7.4.7	ro02183		(Kanehisa, Goto et al. 2004)
glycine oxidase	R07463	Glycine <=> Iminoglycine	C00037 <=> C15809	1	0	Inf	ec:1.4.3.19	ro02190		(Kanehisa, Goto et al. 2004)
	R07464	C15815 + 1-Deoxy-D-xylulose 5-phosphate + L-Tyrosine <=> 4-Methyl-5-(2-phosphoethyl)-thiazole	C15815 + C11437 + C00082 <=> C04327	1	-Inf	Inf				(Kanehisa, Goto et al. 2004)
	R07465	C15815 + L-Tyrosine + Iminoglycine <=> 4-Methyl-5-(2-phosphoethyl)-thiazole	C15815 + C00082 + C15809 <=> C04327	1	-Inf	Inf				(Kanehisa, Goto et al. 2004)
path:rha00740: Riboflavin metabolism - Rhodococcus sp. RHA1
6,7-Dimethyl-8-(1-D-ribityl)lumazine:6,7-dimethyl-8-(1-D-ribityl)lumazine 2,3-butanediyltransferase	R00066	2 6,7-Dimethyl-8-(1-D-ribityl)lumazine <=> Riboflavin + 5-Amino-6-(1-D-ribitylamino)uracil	2 C04332 <=> C00255 + C04732	1	0	Inf	ec:2.5.1.9	ro07169		(Kanehisa, Goto et al. 2004)
ATP:FMN adenylyltransferase	R00161	ATP + FMN <=> Diphosphate + FAD	C00002 + C00061 <=> C00013 + C00016	1	0	Inf	ec:2.7.7.2	ro05409, ro06653		(Kanehisa, Goto et al. 2004)
GTP 7,8-8,9-dihydrolase (diphosphate-forming)	R00425	GTP + 3 H2O <=> Formate + 2,5-Diamino-6-(5'-phosphoribosylamino)-4-pyrimidineone + Diphosphate	C00044 + 3 C00001 <=> C00058 + C01304 + C00013	1	0	Inf	ec:3.5.4.25	ro07170, ro11048, ro11307		(Kanehisa, Goto et al. 2004)
ATP:riboflavin 5'-phosphotransferase	R00549	ATP + Riboflavin <=> ADP + FMN	C00002 + C00255 <=> C00008 + C00061	1	0	Inf	ec:2.7.1.26	ro05409, ro06653		(Kanehisa, Goto et al. 2004)
5-amino-6-(5-phosphoribitylamino)uracil:NADP+ 1'-oxidoreductase	R03458	5-Amino-6-(5'-phosphoribitylamino)uracil + NADP+ <=> 5-Amino-6-(5'-phosphoribosylamino)uracil + NADPH + H+	C04454 + C00006 <=> C01268 + C00005 + C00080	-1	0	Inf	ec:1.1.1.193	ro06865, ro07168		(Kanehisa, Goto et al. 2004)
2,5-Diamino-6-hydroxy-4-(5-phosphoribosylamino)-pyrimidine 2-aminohydrolase	R03459	2,5-Diamino-6-(5'-phosphoribosylamino)-4-pyrimidineone + H2O <=> 5-Amino-6-(5'-phosphoribosylamino)uracil + NH3	C01304 + C00001 <=> C01268 + C00014	1	0	Inf	ec:3.5.4.26	ro07168		(Kanehisa, Goto et al. 2004)
	R04457	5-Amino-6-(1-D-ribitylamino)uracil + 3,4-Dihydroxy-2-butanone 4-phosphate <=> 6,7-Dimethyl-8-(1-D-ribityl)lumazine + 2 H2O + Orthophosphate	C04732 + C15556 <=> C04332 + 2 C00001 + C00009	1	0	Inf				(Kanehisa, Goto et al. 2004)
D-ribulose 5-phosphate formate-lyase (L-3,4-dihydroxybutan-2-one 4-phosphate-forming)	R07281	D-Ribulose 5-phosphate <=> 3,4-Dihydroxy-2-butanone 4-phosphate + Formate	C00199 <=> C15556 + C00058	1	0	Inf	ec:4.1.99.12	ro07170, ro11048		(Kanehisa, Goto et al. 2004)
path:rha00760: Nicotinate and nicotinamide metabolism - Rhodococcus sp. RHA1
NAD+ phosphohydrolase	R00103	NAD+ + H2O <=> AMP + Nicotinamide D-ribonucleotide	C00003 + C00001 <=> C00020 + C00455	1	0	Inf	ec:3.6.1.22	ro06379, ro06690		(Kanehisa, Goto et al. 2004)
ATP:NAD+ 2'-phosphotransferase	R00104	ATP + NAD+ <=> ADP + NADP+	C00002 + C00003 <=> C00008 + C00006	1	0	Inf	ec:2.7.1.23	ro00935		(Kanehisa, Goto et al. 2004)
NADPH:NAD+ oxidoreductase	R00112	NADPH + NAD+ <=> NADP+ + NADH	C00005 + C00003 <=> C00006 + C00004	1	-Inf	Inf	ec:1.6.1.2	ro01581, ro01582, ro01583, ro02719, ro02720		(Kanehisa, Goto et al. 2004)
ATP:nicotinamide-nucleotide adenylyltransferase	R00137	ATP + Nicotinamide D-ribonucleotide <=> Diphosphate + NAD+	C00002 + C00455 <=> C00013 + C00003	1	0	Inf	ec:2.7.7.18	ro01297		(Kanehisa, Goto et al. 2004)
deamido-NAD+:ammonia ligase (AMP-forming)	R00189	ATP + Deamino-NAD+ + NH3 <=> AMP + Diphosphate + NAD+	C00002 + C00857 + C00014 <=> C00020 + C00013 + C00003	1	0	Inf	ec:6.3.1.5	ro06432		(Kanehisa, Goto et al. 2004)
L-aspartate:oxygen oxidoreductase	R00481	L-Aspartate + Oxygen <=> Iminoaspartate + H2O2	C00049 + C00007 <=> C05840 + C00027	1	0	Inf	ec:1.4.3.16	ro01037		(Kanehisa, Goto et al. 2004)
N-ribosylnicotinamide ribohydrolase	R01273	N-Ribosylnicotinamide + H2O <=> Nicotinamide + D-Ribose	C03150 + C00001 <=> C00153 + C00121	1	0	Inf	ec:3.2.2.1	ro00276, ro06433, ro07236		(Kanehisa, Goto et al. 2004)
Nicotinate D-ribonucleotide:diphosphate phosphoribosyltransferase	R01724	Nicotinate D-ribonucleotide + Diphosphate <=> Nicotinate + 5-Phospho-alpha-D-ribose 1-diphosphate	C01185 + C00013 <=> C00253 + C00119	-1	0	Inf	ec:2.4.2.11	ro01442		(Kanehisa, Goto et al. 2004)
N-Ribosylnicotinamide:orthophosphate ribosyltransferase	R02294	N-Ribosylnicotinamide + Orthophosphate <=> Nicotinamide + alpha-D-Ribose 1-phosphate	C03150 + C00009 <=> C00153 + C00620	-1	0	Inf	ec:2.4.2.1	ro06257		(Kanehisa, Goto et al. 2004)
Nicotinate D-ribonucleoside:orthophosphate ribosyltransferase	R02295	Nicotinate D-ribonucleoside + Orthophosphate <=> Nicotinate + alpha-D-Ribose 1-phosphate + H+	C05841 + C00009 <=> C00253 + C00620 + C00080	-1	0	Inf	ec:2.4.2.1	ro06257		(Kanehisa, Goto et al. 2004)
Nicotinamide ribonucleotide phosphohydrolase	R02323	Nicotinamide D-ribonucleotide + H2O <=> N-Ribosylnicotinamide + Orthophosphate	C00455 + C00001 <=> C03150 + C00009	1	0	Inf	ec:3.1.3.5	ro04127		(Kanehisa, Goto et al. 2004)
Deamino-NAD+ nucleotidohydrolase	R03004	Deamino-NAD+ + H2O <=> AMP + Nicotinate D-ribonucleotide	C00857 + C00001 <=> C00020 + C01185	1	0	Inf	ec:3.6.1.22	ro06379, ro06690		(Kanehisa, Goto et al. 2004)
ATP:nicotinamide-nucleotide adenylyltransferase	R03005	ATP + Nicotinate D-ribonucleotide <=> Diphosphate + Deamino-NAD+	C00002 + C01185 <=> C00013 + C00857	1	0	Inf	ec:2.7.7.18	ro01297		(Kanehisa, Goto et al. 2004)
Nicotinate D-ribonucleotide phosphohydrolase	R03346	Nicotinate D-ribonucleotide + H2O <=> Nicotinate D-ribonucleoside + Orthophosphate	C01185 + C00001 <=> C05841 + C00009	1	0	Inf	ec:3.1.3.5	ro04127		(Kanehisa, Goto et al. 2004)
Nicotinate-nucleotide:pyrophosphate phosphoribosyltransferase (carboxylating)	R03348	Nicotinate D-ribonucleotide + Diphosphate + CO2 <=> Pyridine-2,3-dicarboxylate + 5-Phospho-alpha-D-ribose 1-diphosphate	C01185 + C00013 + C00011 <=> C03722 + C00119	-1	0	Inf	ec:2.4.2.19	ro01036		(Kanehisa, Goto et al. 2004)
glycerone phosphate:iminosuccinate alkyltransferase (cyclizing)	R04292	Pyridine-2,3-dicarboxylate + 2 H2O + Orthophosphate <=> Iminoaspartate + Glycerone phosphate	C03722 + 2 C00001 + C00009 <=> C05840 + C00111	-1	0	Inf	ec:2.5.1.72	ro01038		(Kanehisa, Goto et al. 2004)
path:rha00770: Pantothenate and CoA biosynthesis - Rhodococcus sp. RHA1
pyruvate:pyruvate acetaldehydetransferase (decarboxylating); 2-acetolactate pyruvate-lyase (carboxylating)	R00006	2-Acetolactate + CO2 <=> 2 Pyruvate	C00900 + C00011 <=> 2 C00022	-1	0	Inf	ec:2.2.1.6	ro01259, ro03980, ro04554, ro04562, ro05712, ro06486, ro06487		(Kanehisa, Goto et al. 2004)
ATP:dephospho-CoA 3'-phosphotransferase	R00130	ATP + Dephospho-CoA <=> ADP + CoA	C00002 + C00882 <=> C00008 + C00010	1	0	Inf	ec:2.7.1.24	ro00978		(Kanehisa, Goto et al. 2004)
L-aspartate 1-carboxy-lyase (beta-alanine-forming)	R00489	L-Aspartate <=> beta-Alanine + CO2	C00049 <=> C00099 + C00011	1	0	Inf	ec:4.1.1.11	ro04416		(Kanehisa, Goto et al. 2004)
							ec:4.1.1.15	ro06016
2,3-Dihydroxy-3-methylbutanoate hydro-lyase	R01209	2,3-Dihydroxy-3-methylbutanoate <=> 3-Methyl-2-oxobutanoic acid + H2O	C04039 <=> C00141 + C00001	1	0	Inf	ec:4.2.1.9	ro05087, ro06484		(Kanehisa, Goto et al. 2004)
L-Valine:2-oxoglutarate aminotransferase	R01214	L-Valine + 2-Oxoglutarate <=> 3-Methyl-2-oxobutanoic acid + L-Glutamate	C00183 + C00026 <=> C00141 + C00025	1	-Inf	Inf	ec:2.6.1.42	ro01147, ro02970, ro04442		(Kanehisa, Goto et al. 2004)
5,10-Methylenetetrahydrofolate:3-methyl-2-oxobutanoate hydroxymethyltransferase	R01226	5,10-Methylenetetrahydrofolate + 3-Methyl-2-oxobutanoic acid + H2O <=> Tetrahydrofolate + 2-Dehydropantoate	C00143 + C00141 + C00001 <=> C00101 + C00966	1	-Inf	Inf	ec:2.1.2.11	ro01169		(Kanehisa, Goto et al. 2004)
CoA:apo-[acyl-carrier-protein] pantetheinephosphotransferase	R01625	CoA + Apo-[acyl-carrier-protein] <=> Adenosine 3',5'-bisphosphate + Acyl-carrier protein	C00010 + C03688 <=> C00054 + C00229	1	-Inf	Inf	ec:2.7.8.7	ro01425, ro05754		(Kanehisa, Goto et al. 2004)
(R)-Pantoate:NADP+ 2-oxidoreductase	R02472	(R)-Pantoate + NADP+ <=> 2-Dehydropantoate + NADPH + H+	C00522 + C00006 <=> C00966 + C00005 + C00080	-1	-Inf	Inf	ec:1.1.1.169	ro00838		(Kanehisa, Goto et al. 2004)
(R)-Pantoate:beta-alanine ligase (AMP-forming)	R02473	ATP + (R)-Pantoate + beta-Alanine <=> AMP + Diphosphate + Pantothenate	C00002 + C00522 + C00099 <=> C00020 + C00013 + C00864	1	0	Inf	ec:6.3.2.1	ro04415		(Kanehisa, Goto et al. 2004)
ATP:pantothenate 4'-phosphotransferase	R02971	ATP + Pantetheine <=> ADP + Pantetheine 4'-phosphate	C00002 + C00831 <=> C00008 + C01134	1	-Inf	Inf	ec:2.7.1.33	ro04417, ro05857		(Kanehisa, Goto et al. 2004)
ATP:pantothenate 4'-phosphotransferase	R03018	ATP + Pantothenate <=> ADP + D-4'-Phosphopantothenate	C00002 + C00864 <=> C00008 + C03492	1	-Inf	Inf	ec:2.7.1.33	ro04417, ro05857		(Kanehisa, Goto et al. 2004)
ATP:pantetheine-4'-phosphate adenylyltransferase	R03035	ATP + Pantetheine 4'-phosphate <=> Diphosphate + Dephospho-CoA	C00002 + C01134 <=> C00013 + C00882	1	-Inf	Inf	ec:2.7.7.3	ro06519		(Kanehisa, Goto et al. 2004)
2,3-Dihydroxy-3-methylbutanoate:NADP+ oxidoreductase (isomerizing)	R03051	2-Acetolactate + NADPH + H+ <=> 2,3-Dihydroxy-3-methylbutanoate + NADP+	C00900 + C00005 + C00080 <=> C04039 + C00006	1	0	Inf	ec:1.1.1.86	ro06488		(Kanehisa, Goto et al. 2004)
N-[(R)-4'-Phosphopantothenoyl]-L-cysteine carboxy-lyase	R03269	(R)-4'-Phosphopantothenoyl-L-cysteine <=> Pantetheine 4'-phosphate + CO2	C04352 <=> C01134 + C00011	1	-Inf	Inf	ec:4.1.1.36	ro07157		(Kanehisa, Goto et al. 2004)
(R)-4'-Phosphopantothenate:L-cysteine ligase	R04230	ATP + D-4'-Phosphopantothenate + L-Cysteine <=> AMP + Diphosphate + (R)-4'-Phosphopantothenoyl-L-cysteine	C00002 + C03492 + C00097 <=> C00020 + C00013 + C04352	1	0	Inf	ec:6.3.2.5	ro07157		(Kanehisa, Goto et al. 2004)
(R)-4'-Phosphopantothenate:L-cysteine ligase	R04231	CTP + D-4'-Phosphopantothenate + L-Cysteine <=> CMP + Diphosphate + (R)-4'-Phosphopantothenoyl-L-cysteine	C00063 + C03492 + C00097 <=> C00055 + C00013 + C04352	1	-Inf	Inf	ec:6.3.2.5	ro07157		(Kanehisa, Goto et al. 2004)
ATP:pantothenate 4'-phosphotransferase	R04391	ATP + N-((R)-Pantothenoyl)-L-cysteine <=> ADP + (R)-4'-Phosphopantothenoyl-L-cysteine	C00002 + C04079 <=> C00008 + C04352	1	-Inf	Inf	ec:2.7.1.33	ro04417, ro05857		(Kanehisa, Goto et al. 2004)
path:rha00780: Biotin metabolism - Rhodococcus sp. RHA1
7,8-Diaminononanoate:carbon-dioxide cyclo-ligase	R03182	ATP + 7,8-Diaminononanoate + CO2 <=> ADP + Orthophosphate + Dethiobiotin	C00002 + C01037 + C00011 <=> C00008 + C00009 + C01909	1	0	Inf	ec:6.3.3.3	ro01053		(Kanehisa, Goto et al. 2004)
6-Carboxyhexanoyl-CoA:L-alanine C-carboxyhexanoyltransferase (decarboxylating)	R03210	6-Carboxyhexanoyl-CoA + L-Alanine <=> 8-Amino-7-oxononanoate + CoA + CO2	C01063 + C00041 <=> C01092 + C00010 + C00011	1	-Inf	Inf	ec:2.3.1.47	ro01054		(Kanehisa, Goto et al. 2004)
S-Adenosyl-L-methionine:8-amino-7-oxononanoate aminotransferase	R03231	S-Adenosyl-L-methionine + 8-Amino-7-oxononanoate <=> S-Adenosyl-4-methylthio-2-oxobutanoate + 7,8-Diaminononanoate	C00019 + C01092 <=> C04425 + C01037	1	-Inf	Inf	ec:2.6.1.62	ro01055		(Kanehisa, Goto et al. 2004)
path:rha00785: Lipoic acid metabolism - Rhodococcus sp. RHA1
octanoyl-[acp]:protein N6-octanoyltransferase	R07766	Octanoyl-[acp] + Apoprotein <=> Protein N6-(octanoyl)lysine + Acyl-carrier protein	C05752 + C16240 <=> C16236 + C00229	1	0	Inf	ec:2.3.1.181	ro01153		(Kanehisa, Goto et al. 2004)
protein N6-(octanoyl)lysine:sulfur sulfurtransferase	R07767	Protein N6-(octanoyl)lysine + 2 Sulfur + 2 S-Adenosyl-L-methionine <=> Protein N6-(lipoyl)lysine + 2 L-Methionine + 2 5'-Deoxyadenosine	C16236 + 2 C00087 + 2 C00019 <=> C16237 + 2 C00073 + 2 C05198	1	0	Inf	ec:2.8.1.8	ro01154, ro02928		(Kanehisa, Goto et al. 2004)
octanoyl-[acp]:sulfur sulfurtransferase	R07768	Octanoyl-[acp] + 2 Sulfur + 2 S-Adenosyl-L-methionine <=> Lipoyl-[acp] + 2 L-Methionine + 2 5'-Deoxyadenosine	C05752 + 2 C00087 + 2 C00019 <=> C16239 + 2 C00073 + 2 C05198	1	0	Inf	ec:2.8.1.8	ro01154, ro02928		(Kanehisa, Goto et al. 2004)
lipoyl-[acp]:protein N6-lipoyltransferase	R07769	Lipoyl-[acp] + Apoprotein <=> Protein N6-(lipoyl)lysine + Acyl-carrier protein	C16239 + C16240 <=> C16237 + C00229	1	0	Inf	ec:2.3.1.181	ro01153		(Kanehisa, Goto et al. 2004)
path:rha00790: Folate biosynthesis - Rhodococcus sp. RHA1
GTP 8,9-hydrolase	R00428	GTP + H2O <=> Formamidopyrimidine nucleoside triphosphate	C00044 + C00001 <=> C05922	1	-Inf	Inf	ec:3.5.4.16	ro04408, ro08281, ro10349		(Kanehisa, Goto et al. 2004)
5,6,7,8-tetrahydrofolate:NAD+ oxidoreductase	R00936	Tetrahydrofolate + NAD+ <=> Dihydrofolate + NADH + H+	C00101 + C00003 <=> C00415 + C00004 + C00080	-1	-Inf	Inf	ec:1.5.1.3	ro02249		(Kanehisa, Goto et al. 2004)
5,6,7,8-tetrahydrofolate:NAD+ oxidoreductase	R00937	Tetrahydrofolate + 2 NAD+ <=> Folate + 2 NADH + 2 H+	C00101 + 2 C00003 <=> C00504 + 2 C00004 + 2 C00080	-1	-Inf	Inf	ec:1.5.1.3	ro02249		(Kanehisa, Goto et al. 2004)
chorismate:L-glutamine aminotransferase	R01716	Chorismate + L-Glutamine <=> 4-Amino-4-deoxychorismate + L-Glutamate	C00251 + C00064 <=> C11355 + C00025	1	-Inf	Inf	ec:2.6.1.85	ro03695, ro06106, ro06665		(Kanehisa, Goto et al. 2004)
dihydrofolate:NAD+ oxidoreductase	R02235	Dihydrofolate + NAD+ <=> Folate + NADH + H+	C00415 + C00003 <=> C00504 + C00004 + C00080	1	-Inf	Inf	ec:1.5.1.3	ro02249		(Kanehisa, Goto et al. 2004)
7,8-dihydropteroate:L-glutamate ligase (ADP-forming)	R02237	ATP + Dihydropteroate + L-Glutamate <=> ADP + Orthophosphate + Dihydrofolate	C00002 + C00921 + C00025 <=> C00008 + C00009 + C00415	1	0	Inf	ec:6.3.2.12	ro01317		(Kanehisa, Goto et al. 2004)
							ec:6.3.2.17	ro01317
2-amino-4-hydroxy-6-hydroxymethyl-7,8-dihydropteridine:4-aminobenzoate 2-amino-4-hydroxydihydropteridine-6-methenyltransferase	R03066	2-Amino-4-hydroxy-6-hydroxymethyl-7,8-dihydropteridine + 4-Aminobenzoate <=> Dihydropteroate + H2O	C01300 + C00568 <=> C00921 + C00001	1	-Inf	Inf	ec:2.5.1.15	ro01825, ro04409, ro05968		(Kanehisa, Goto et al. 2004)
2-amino-4-hydroxy-6-hydroxymethyl-7,8-dihydropteridine-diphosphate:4-aminobenzoate 2-amino-4-hydroxydihydropteridine-6-methenyltransferase	R03067	2-Amino-7,8-dihydro-4-hydroxy-6-(diphosphooxymethyl)pteridine + 4-Aminobenzoate <=> Diphosphate + Dihydropteroate	C04807 + C00568 <=> C00013 + C00921	1	-Inf	Inf	ec:2.5.1.15	ro01825, ro04409, ro05968		(Kanehisa, Goto et al. 2004)
ATP:2-amino-4-hydroxy-6-hydroxymethyl-7,8-dihydropteridine 6'-pyrophosphotransferase	R03503	ATP + 2-Amino-4-hydroxy-6-hydroxymethyl-7,8-dihydropteridine <=> AMP + 2-Amino-7,8-dihydro-4-hydroxy-6-(diphosphooxymethyl)pteridine	C00002 + C01300 <=> C00020 + C04807	1	0	Inf	ec:2.7.6.3	ro04411		(Kanehisa, Goto et al. 2004)
2-amino-4-hydroxy-6-(D-erythro-1,2,3-trihydroxypropyl)-7,8-dihydropteridine glycolaldehyde-lyase	R03504	2-Amino-4-hydroxy-6-(D-erythro-1,2,3-trihydroxypropyl)-7,8-dihydropteridine <=> Glycolaldehyde + 2-Amino-4-hydroxy-6-hydroxymethyl-7,8-dihydropteridine	C04874 <=> C00266 + C01300	1	-Inf	Inf	ec:4.1.2.25	ro04410		(Kanehisa, Goto et al. 2004)
2-Amino-4-hydroxy-6-(erythro-1,2,3-trihydroxypropyl) dihydropteridine triphosphate hydrolase	R04639	2-Amino-4-hydroxy-6-(erythro-1,2,3-trihydroxypropyl)dihydropteridine triphosphate + H2O <=> 2,5-Diamino-6-(5'-triphosphoryl-3',4'-trihydroxy-2'-oxopentyl)-amino-4-oxopyrimidine	C04895 + C00001 <=> C06148	-1	-Inf	Inf	ec:3.5.4.16	ro04408, ro08281, ro10349		(Kanehisa, Goto et al. 2004)
formamidopyrimidine nucleoside triphosphate amidohydrolase	R05046	Formamidopyrimidine nucleoside triphosphate + H2O <=> 2,5-Diaminopyrimidine nucleoside triphosphate + Formate	C05922 + C00001 <=> C05923 + C00058	1	-Inf	Inf	ec:3.5.4.16	ro04408, ro08281, ro10349		(Kanehisa, Goto et al. 2004)
2,5-Diaminopyrimidine nucleoside triphosphate mutase	R05048	2,5-Diaminopyrimidine nucleoside triphosphate <=> 2,5-Diamino-6-(5'-triphosphoryl-3',4'-trihydroxy-2'-oxopentyl)-amino-4-oxopyrimidine	C05923 <=> C06148	1	-Inf	Inf	ec:3.5.4.16	ro04408, ro08281, ro10349		(Kanehisa, Goto et al. 2004)
4-amino-4-deoxychorismate pyruvate-lyase	R05553	4-Amino-4-deoxychorismate <=> 4-Aminobenzoate + Pyruvate	C11355 <=> C00568 + C00022	1	-Inf	Inf	ec:4.1.3.38	ro01826, ro04846		(Kanehisa, Goto et al. 2004)
path:rha00791: Atrazine degradation - Rhodococcus sp. RHA1
urea-1-carboxylate amidohydrolase	R00005	Urea-1-carboxylate + H2O <=> 2 CO2 + 2 NH3	C01010 + C00001 <=> 2 C00011 + 2 C00014	1	0	Inf	ec:3.5.1.54	ro06922		(Kanehisa, Goto et al. 2004)
Urea amidohydrolase	R00131	Urea + H2O <=> CO2 + 2 NH3	C00086 + C00001 <=> C00011 + 2 C00014	1	0	Inf	ec:3.5.1.5	ro05678, ro05679, ro05680		(Kanehisa, Goto et al. 2004)
urea hydro-lyase (cyanamide-forming)	R00778	Urea <=> Cyanamide + H2O	C00086 <=> C01566 + C00001	-1	-Inf	Inf	ec:4.2.1.69	ro07109		(Kanehisa, Goto et al. 2004)
Atrazine chlorohydrolase	R05558	Atrazine + H2O <=> Hydroxyatrazine + Hydrochloric acid	C06551 + C00001 <=> C06552 + C01327	1	-Inf	Inf	ec:3.8.1.8	ro04512		(Kanehisa, Goto et al. 2004)
4-(Ethylamino)-2-hydroxy-6-(isopropylamino)-1,3,5-triazine ethylaminohydrolase	R05559	Hydroxyatrazine + H2O <=> N-Isopropylammelide + Ethylamine	C06552 + C00001 <=> C06553 + C00797	1	-Inf	Inf	ec:3.5.99.3	ro04508		(Kanehisa, Goto et al. 2004)
Cyanuric acid amidohydrolase	R05561	Cyanuric acid + 2 H2O <=> Biuret + Carbonic acid	C06554 + 2 C00001 <=> C06555 + C01353	1	-Inf	Inf	ec:3.5.2.15	ro05296		(Kanehisa, Goto et al. 2004)
	R06970	Cyromazine + H2O <=> N-Cyclopropylammeline + NH3	C14147 + C00001 <=> C14148 + C00014	1	-Inf	Inf				(Kanehisa, Goto et al. 2004)
	R06971	N-Cyclopropylammeline + H2O <=> N-Cyclopropylammelide + NH3	C14148 + C00001 <=> C14149 + C00014	1	-Inf	Inf				(Kanehisa, Goto et al. 2004)
	R06972	N-Cyclopropylammelide + H2O <=> Cyanuric acid + Cyclopropylamine	C14149 + C00001 <=> C06554 + C14150	1	-Inf	Inf				(Kanehisa, Goto et al. 2004)
path:rha00860: Porphyrin and chlorophyll metabolism - Rhodococcus sp. RHA1
5-aminolevulinate hydro-lyase (adding 5-aminolevulinate and cyclizing; porphobilinogen-forming)	R00036	2 5-Aminolevulinate <=> Porphobilinogen + 2 H2O	2 C00430 <=> C00931 + 2 C00001	1	0	Inf	ec:4.2.1.24	ro02050		(Kanehisa, Goto et al. 2004)
porphobilinogen:(4-[2-carboxyethyl]-3-[carboxymethyl]pyrrol-2-yl)methyltransferase (hydrolysing); porphobilinogen ammonia-lyase (polymerizing)	R00084	4 Porphobilinogen + H2O <=> Hydroxymethylbilane + 4 NH3	4 C00931 + C00001 <=> C01024 + 4 C00014	1	0	Inf	ec:2.5.1.61	ro02052		(Kanehisa, Goto et al. 2004)
protoheme ferro-lyase (protoporphyrin-forming)	R00310	Protoporphyrin + Fe2+ <=> Heme + 2 H+	C02191 + C14818 <=> C00032 + 2 C00080	1	0	Inf	ec:4.99.1.1	ro07215		(Kanehisa, Goto et al. 2004)
(S)-4-Amino-5-oxopentanoate 4,5-aminomutase	R02272	5-Aminolevulinate <=> (S)-4-Amino-5-oxopentanoate	C00430 <=> C03741	-1	0	Inf	ec:5.4.3.8	ro02037, ro05728		(Kanehisa, Goto et al. 2004)
S-Adenosyl-L-methionine:uroporphyrin-III C-methyltransferase	R02864	Siroheme + 2 H+ <=> Fe2+ + Sirohydrochlorin	C00748 + 2 C00080 <=> C14818 + C05778	-1	0	Inf	ec:4.99.1.4	ro06617		(Kanehisa, Goto et al. 2004)
Hydroxymethylbilane hydro-lyase(cyclizing)	R03165	Hydroxymethylbilane <=> Uroporphyrinogen III + H2O	C01024 <=> C01051 + C00001	1	0	Inf	ec:4.2.1.75	ro02051, ro05940, ro06368		(Kanehisa, Goto et al. 2004)
S-adenosyl-L-methionine:uroporphyrin-III C-methyltransferase	R03194	2 S-Adenosyl-L-methionine + Uroporphyrinogen III <=> 2 S-Adenosyl-L-homocysteine + Precorrin 2	2 C00019 + C01051 <=> 2 C00021 + C02463	1	-Inf	Inf	ec:2.1.1.107	ro02051, ro06617		(Kanehisa, Goto et al. 2004)
Uroporphyrinogen-III carboxy-lyase	R03197	Uroporphyrinogen III <=> Coproporphyrinogen III + 4 CO2	C01051 <=> C03263 + 4 C00011	1	0	Inf	ec:4.1.1.37	ro06858		(Kanehisa, Goto et al. 2004)
protoporphyrinogen-IX:oxygen oxidoreductase	R03222	2 Protoporphyrinogen IX + 3 Oxygen <=> 2 Protoporphyrin + 6 H2O	2 C01079 + 3 C00007 <=> 2 C02191 + 6 C00001	1	0	Inf	ec:1.3.3.4	ro06859		(Kanehisa, Goto et al. 2004)
S-Adenosyl-L-methionine:uroporphyrin-III C-methyltransferase	R03947	Precorrin 2 + NAD+ <=> Sirohydrochlorin + NADH + H+	C02463 + C00003 <=> C05778 + C00004 + C00080	1	-Inf	Inf	ec:1.3.1.76	ro06617		(Kanehisa, Goto et al. 2004)
S-adenosyl-L-methionine:precorrin-4 C20-methyltransferase	R03948	S-Adenosyl-L-methionine + Precorrin 2 <=> S-Adenosyl-L-homocysteine + Precorrin 3A + H+	C00019 + C02463 <=> C00021 + C05772 + C00080	1	-Inf	Inf	ec:2.1.1.130	ro00174		(Kanehisa, Goto et al. 2004)
L-glutamate-semialdehyde: NADP+ oxidoreductase(L-glutamyl-tRNA(Glu)-forming)	R04109	L-Glutamyl-tRNA(Glu) + NADPH + H+ <=> (S)-4-Amino-5-oxopentanoate + tRNA(Glu) + NADP+	C02987 + C00005 + C00080 <=> C03741 + C01641 + C00006	1	0	Inf	ec:1.2.1.70	ro02053		(Kanehisa, Goto et al. 2004)
Uroporphyrinogen I carboxy-lyase	R04972	Uroporphyrinogen I <=> Coproporphyrinogen I + 4 CO2	C05766 <=> C05768 + 4 C00011	1	0	Inf	ec:4.1.1.37	ro06858		(Kanehisa, Goto et al. 2004)
S-Adenosyl-L-methionine:1-precorrin-6Y C5,15-methyltransferase (C-12-decarboxylating)	R05149	2 S-Adenosyl-L-methionine + Precorrin 6Y <=> 2 S-Adenosyl-L-homocysteine + Precorrin 8X + CO2	2 C00019 + C06319 <=> 2 C00021 + C06408 + C00011	1	-Inf	Inf	ec:2.1.1.132	ro00828		(Kanehisa, Goto et al. 2004)
precorrin-6Y:NADP+ oxidoreductase	R05150	Precorrin 6Y + NADP+ <=> Precorrin 6X + NADPH + H+	C06319 + C00006 <=> C06320 + C00005 + C00080	-1	-Inf	Inf	ec:1.3.1.54	ro00826		(Kanehisa, Goto et al. 2004)
Precorrin 8X 11,12-methylmutase	R05177	Precorrin 8X <=> Hydrogenobyrinate	C06408 <=> C06399	1	0	Inf	ec:5.4.1.2	ro00173		(Kanehisa, Goto et al. 2004)
S-adenosyl-L-methionine:precorrin-3B C17-methyltransferase	R05180	S-Adenosyl-L-methionine + Precorrin 3B <=> S-Adenosyl-L-homocysteine + Precorrin 4	C00019 + C06406 <=> C00021 + C06407	1	-Inf	Inf	ec:2.1.1.131	ro00174		(Kanehisa, Goto et al. 2004)
S-adenosyl-L-methionine:precorrin-4 C11 methyltransferase	R05181	S-Adenosyl-L-methionine + Precorrin 4 <=> S-Adenosyl-L-homocysteine + Precorrin 5	C00019 + C06407 <=> C00021 + C06416	1	-Inf	Inf	ec:2.1.1.133	ro00827		(Kanehisa, Goto et al. 2004)
precorrin-3A,NADH:oxygen oxidoreductase (20-hydroxylating)	R05217	Precorrin 3A + Oxygen + NADH + H+ <=> Precorrin 3B + NAD+ + H2O	C05772 + C00007 + C00004 + C00080 <=> C06406 + C00003 + C00001	1	0	Inf	ec:1.14.13.83	ro00172		(Kanehisa, Goto et al. 2004)
	R05219	Precorrin 6X + Acetate + S-Adenosyl-L-homocysteine <=> Precorrin 5 + S-Adenosyl-L-methionine + H2O	C06320 + C00033 + C00021 <=> C06416 + C00019 + C00001	-1	-Inf	Inf	ec:2.1.1.152	ro02247		(Kanehisa, Goto et al. 2004)
ATP:cob(I)yrinic acid-a,c-diamide Cobeta-adenosyltransferase	R05220	Cob(I)yrinate a,c diamide + ATP <=> Adenosyl cobyrinate a,c diamide + Triphosphate	C06505 + C00002 <=> C06506 + C00536	1	0	Inf	ec:2.5.1.17	ro06615		(Kanehisa, Goto et al. 2004)
	R05221	Adenosyl cobinamide + ATP <=> Adenosyl cobinamide phosphate + ADP	C06508 + C00002 <=> C06509 + C00008	1	-Inf	Inf	ec:2.7.1.156	ro01144		(Kanehisa, Goto et al. 2004)
	R05222	Adenosyl cobinamide phosphate + GTP <=> Adenosine-GDP-cobinamide + Diphosphate	C06509 + C00044 <=> C06510 + C00013	1	-Inf	Inf	ec:2.7.7.62	ro01144		(Kanehisa, Goto et al. 2004)
	R05224	Hydrogenobyrinate + 2 L-Glutamine + 2 ATP + 2 H2O <=> Hydrogenobyrinate a,c diamide + 2 Orthophosphate + 2 L-Glutamate + 2 ADP	C06399 + 2 C00064 + 2 C00002 + 2 C00001 <=> C06503 + 2 C00009 + 2 C00025 + 2 C00008	1	0	Inf	ec:6.3.5.9	ro06616		(Kanehisa, Goto et al. 2004)
	R05225	Adenosyl cobyrinate a,c diamide + 4 L-Glutamine + 4 ATP + 4 H2O <=> Adenosyl cobyrinate hexaamide + 4 L-Glutamate + 4 Orthophosphate + 4 ADP	C06506 + 4 C00064 + 4 C00002 + 4 C00001 <=> C06507 + 4 C00025 + 4 C00009 + 4 C00008	1	0	Inf	ec:6.3.5.10	ro06605		(Kanehisa, Goto et al. 2004)
hydrogenobyrinic-acid-a,c-diamide:cobalt cobalt-ligase (ADP-forming)	R05227	Hydrogenobyrinate a,c diamide + Cobalt ion + ATP + H2O <=> Cob(II)yrinate a,c diamide + Orthophosphate + ADP + H+	C06503 + C00175 + C00002 + C00001 <=> C06504 + C00009 + C00008 + C00080	1	0	Inf	ec:6.6.1.2	ro00171, ro03584, ro03585		(Kanehisa, Goto et al. 2004)
L-glutamate:tRNA(Glu) ligase (AMP-forming)	R05578	tRNA(Glu) + L-Glutamate + ATP <=> L-Glutamyl-tRNA(Glu) + Diphosphate + AMP	C01641 + C00025 + C00002 <=> C02987 + C00013 + C00020	1	0	Inf	ec:6.1.1.17	ro04178, ro06493		(Kanehisa, Goto et al. 2004)
adenosylcobyric acid:(R)-1-aminopropan-2-yl phosphate ligase	R06529	Adenosyl cobyrinate hexaamide + D-1-Aminopropan-2-ol O-phosphate + ATP <=> Adenosyl cobinamide phosphate + ADP + Orthophosphate	C06507 + C04122 + C00002 <=> C06509 + C00008 + C00009	1	-Inf	Inf	ec:6.3.1.10	ro01188		(Kanehisa, Goto et al. 2004)
coproporphyrinogen-III:S-adenosyl-L-methionine oxidoreductase(decarboxylating)	R06895	Coproporphyrinogen III + 2 S-Adenosyl-L-methionine <=> Protoporphyrinogen IX + 2 CO2 + 2 L-Methionine + 2 5'-Deoxyadenosine	C03263 + 2 C00019 <=> C01079 + 2 C00011 + 2 C00073 + 2 C05198	1	0	Inf	ec:1.3.99.22	ro01249		(Kanehisa, Goto et al. 2004)
ATP:cobinamide Cobeta-adenosyltransferase	R07268	ATP + Cobinamide <=> Triphosphate + Adenosyl cobinamide	C00002 + C05774 <=> C00536 + C06508	1	-Inf	Inf	ec:2.5.1.17	ro06615		(Kanehisa, Goto et al. 2004)
adenosylcobyric acid:(R)-1-aminopropan-2-ol ligase (ADP-forming)	R07302	ATP + Adenosyl cobyrinate hexaamide + (R)-1-Aminopropan-2-ol <=> ADP + Orthophosphate + Adenosyl cobinamide	C00002 + C06507 + C03194 <=> C00008 + C00009 + C06508	1	0	Inf	ec:6.3.1.10	ro01188		(Kanehisa, Goto et al. 2004)
	R07411	Heme <=> Heme O	C00032 <=> C15672	1	0	Inf				(Kanehisa, Goto et al. 2004)
	R07412	Heme O <=> Heme A	C15672 <=> C15670	1	0	Inf				(Kanehisa, Goto et al. 2004)
path:rha00900: Terpenoid backbone biosynthesis - Rhodococcus sp. RHA1
Acetyl-CoA:acetyl-CoA C-acetyltransferase	R00238	2 Acetyl-CoA <=> CoA + Acetoacetyl-CoA	2 C00024 <=> C00010 + C00332	1	-Inf	Inf	ec:2.3.1.9	ro00399, ro01340, ro01455, ro01623, ro01876, ro02517, ro02734, ro03022, ro03024, ro03391, ro03460, ro03892, ro04204, ro04599, ro04678, ro04683, ro05200, ro05257, ro05686, ro05815, ro05841, ro06115, ro08871		(Kanehisa, Goto et al. 2004)
Isopentenyl-diphosphate delta3-delta2-isomerase	R01123	Isopentenyl diphosphate <=> Dimethylallyl diphosphate	C00129 <=> C00235	1	-Inf	Inf	ec:5.3.3.2	ro00239		(Kanehisa, Goto et al. 2004)
Dimethylallyl-diphosphate:isopentenyl-diphosphate dimethylallyltranstransferase	R01658	Dimethylallyl diphosphate + Isopentenyl diphosphate <=> Diphosphate + Geranyl diphosphate	C00235 + C00129 <=> C00013 + C00341	1	0	Inf	ec:2.5.1.1	ro01106		(Kanehisa, Goto et al. 2004)
Geranyl-diphosphate:isopentenyl-diphosphate geranyltrans-transferase	R02003	Geranyl diphosphate + Isopentenyl diphosphate <=> Diphosphate + trans,trans-Farnesyl diphosphate	C00341 + C00129 <=> C00013 + C00448	1	-Inf	Inf	ec:2.5.1.10	ro01106		(Kanehisa, Goto et al. 2004)
trans,trans-Farnesyl-diphosphate:isopentenyl-diphosphate farnesyltranstransferase	R02061	trans,trans-Farnesyl diphosphate + Isopentenyl diphosphate <=> Diphosphate + Geranylgeranyl diphosphate	C00448 + C00129 <=> C00013 + C00353	1	0	Inf	ec:2.5.1.29	ro01106		(Kanehisa, Goto et al. 2004)
CTP: 2-C-Methyl-D-erythritol 4-phosphate cytidylyltransferase	R05633	2-C-Methyl-D-erythritol 4-phosphate + CTP <=> 4-(Cytidine 5'-diphospho)-2-C-methyl-D-erythritol + Diphosphate	C11434 + C00063 <=> C11435 + C00013	1	0	Inf	ec:2.7.7.60	ro04460		(Kanehisa, Goto et al. 2004)
ATP:4-(Cytidine 5'-diphospho)-2-C-methyl-D-erythritol 2-phosphotransferase	R05634	4-(Cytidine 5'-diphospho)-2-C-methyl-D-erythritol + ATP <=> 2-Phospho-4-(cytidine 5'-diphospho)-2-C-methyl-D-erythritol + ADP	C11435 + C00002 <=> C11436 + C00008	1	-Inf	Inf	ec:2.7.1.148	ro05684		(Kanehisa, Goto et al. 2004)
1-Deoxy-D-xylulose-5-phosphate pyruvate-lyase (carboxylating)	R05636	Pyruvate + D-Glyceraldehyde 3-phosphate <=> 1-Deoxy-D-xylulose 5-phosphate + CO2	C00022 + C00118 <=> C11437 + C00011	1	0	Inf	ec:2.2.1.7	ro06843		(Kanehisa, Goto et al. 2004)
2-Phospho-4-(cytidine 5'-diphospho)-2-C-methyl-D-erythritol CMP-lyase (cyclizing)	R05637	2-Phospho-4-(cytidine 5'-diphospho)-2-C-methyl-D-erythritol <=> 2-C-Methyl-D-erythritol 2,4-cyclodiphosphate + CMP	C11436 <=> C11453 + C00055	1	-Inf	Inf	ec:4.6.1.12	ro04461		(Kanehisa, Goto et al. 2004)
1-Deoxy-D-xylulose-5-phosphate isomeroreductase	R05688	2-C-Methyl-D-erythritol 4-phosphate + NADP+ <=> 1-Deoxy-D-xylulose 5-phosphate + NADPH + H+	C11434 + C00006 <=> C11437 + C00005 + C00080	-1	-Inf	Inf	ec:1.1.1.267	ro06588		(Kanehisa, Goto et al. 2004)
isopentenyl-diphosphate:NAD(P)+ oxidoreductase	R05884	1-Hydroxy-2-methyl-2-butenyl 4-diphosphate + NADPH + H+ <=> Isopentenyl diphosphate + NADP+ + H2O	C11811 + C00005 + C00080 <=> C00129 + C00006 + C00001	1	0	Inf	ec:1.17.1.2	ro05870		(Kanehisa, Goto et al. 2004)
(2E,6E)-farnesyl-diphosphate:isopentenyl-diphosphate cistransferase (adding 8 isopentenyl units)	R06447	trans,trans,cis-Geranylgeranyl diphosphate + 7 Isopentenyl diphosphate <=> di-trans,poly-cis-Undecaprenyl diphosphate + 7 Diphosphate	C11356 + 7 C00129 <=> C04574 + 7 C00013	1	0	Inf				(Kanehisa, Goto et al. 2004)
	R08210	Dimethylallyl diphosphate + NAD+ + H2O <=> 1-Hydroxy-2-methyl-2-butenyl 4-diphosphate + NADH + H+	C00235 + C00003 + C00001 <=> C11811 + C00004 + C00080	-1	0	Inf	ec:1.17.1.2	ro05870		(Kanehisa, Goto et al. 2004)
path:rha00903: Limonene and pinene degradation - Rhodococcus sp. RHA1
limonene-1,2-epoxide hydrolase	R05784	Limonene-1,2-epoxide + H2O <=> Limonene-1,2-diol	C07271 + C00001 <=> C07276	1	-Inf	Inf	ec:3.3.2.8	ro01516, ro05861		(Kanehisa, Goto et al. 2004)
Aldehyde:NAD+ oxidoreductase	R06366	Perillyl aldehyde + H2O + NAD+ <=> Perillic acid + NADH + H+	C02576 + C00001 + C00003 <=> C11924 + C00004 + C00080	1	-Inf	Inf	ec:1.2.1.3	ro00340, ro00395, ro00646, ro02498, ro03066, ro03790, ro03974, ro04375, ro04663, ro05244, ro06081, ro06111, ro06275, ro06678, ro07077, ro08090, ro08151, ro08917, ro10302, ro11056		(Kanehisa, Goto et al. 2004)
perillic acid:CoA ligase (ADP-forming)	R06367	Perillic acid + CoA + ATP <=> Perillyl-CoA + H2O + ADP + Orthophosphate	C11924 + C00010 + C00002 <=> C11929 + C00001 + C00008 + C00009	1	0	Inf				(Kanehisa, Goto et al. 2004)
2-hydroxy-4-isopropenylcyclohexane-1-carboxyl-CoA hydro-lyase	R06369	Perillyl-CoA + H2O <=> 2-Hydroxy-4-isopropenylcyclohexane-1-carboxyl-CoA	C11929 + C00001 <=> C11934	1	-Inf	Inf				(Kanehisa, Goto et al. 2004)
(3R)-3-isopropenyl-6-oxoheptanoate:CoA ligase (ADP-forming)	R06396	(3R)-3-Isopropenyl-6-oxoheptanoate + CoA + ATP <=> (3R)-3-Isopropenyl-6-oxoheptanoyl-CoA + H2O + ADP + Orthophosphate	C11405 + C00010 + C00002 <=> C11407 + C00001 + C00008 + C00009	1	0	Inf				(Kanehisa, Goto et al. 2004)
(+)-limonene,NADH:oxygen oxidoreductase	R06398	(+)-Limonene + NADH + Oxygen <=> Limonene-1,2-epoxide + NAD+ + HO-	C06099 + C00004 + C00007 <=> C07271 + C00003 + C01328	1	0	Inf				(Kanehisa, Goto et al. 2004)
(1S,4R)-1-hydroxy-2-oxolimonene, NADPH:oxygen oxidoreductase	R06400	(1S,4R)-1-Hydroxy-2-oxolimonene + NADPH + Oxygen <=> (3R)-3-Isopropenyl-6-oxoheptanoate + NADP+ + HO-	C11937 + C00005 + C00007 <=> C11405 + C00006 + C01328	1	0	Inf				(Kanehisa, Goto et al. 2004)
alpha-Pinene monooxygenase	R06406	alpha-Pinene + NADH + H+ + Oxygen <=> alpha-Pinene-oxide + NAD+ + H2O	C09880 + C00004 + C00080 + C00007 <=> C02759 + C00003 + C00001	1	0	Inf				(Kanehisa, Goto et al. 2004)
cis-2-Methyl-5-isopropylhexa-2,5-dienal dehydrogenase	R06407	(Z)-2-Methyl-5-isopropylhexa-2,5-dienal + NAD+ + H2O <=> cis-2-Methyl-5-isopropylhexa-2,5-dienoic acid + NADH + H+	C04435 + C00003 + C00001 <=> C11944 + C00004 + C00080	1	-Inf	Inf				(Kanehisa, Goto et al. 2004)
cis-2-Methyl-5-isopropylhexa-2,5-dienoate-CoA ligase	R06409	cis-2-Methyl-5-isopropylhexa-2,5-dienoic acid + ATP + CoA <=> cis-2-Methyl-5-isopropylhexa-2,5-dienoyl-CoA + AMP + Diphosphate	C11944 + C00002 + C00010 <=> C11946 + C00020 + C00013	1	0	Inf				(Kanehisa, Goto et al. 2004)
trans-2-Methyl-5-isopropylhexa-2,5-dienoate-CoA ligase	R06410	trans-2-Methyl-5-isopropylhexa-2,5-dienoic acid + ATP + CoA <=> trans-2-Methyl-5-isopropylhexa-2,5-dienoyl-CoA + AMP + Diphosphate	C11943 + C00002 + C00010 <=> C11945 + C00020 + C00013	1	0	Inf				(Kanehisa, Goto et al. 2004)
cis-2-Methyl-5-isopropylhexa-2,5-dienoyl-CoA hydro-lyase	R06411	cis-2-Methyl-5-isopropylhexa-2,5-dienoyl-CoA + H2O <=> 3-Hydroxy-2,6-dimethyl-5-methylene-heptanoyl-CoA	C11946 + C00001 <=> C11947	1	-Inf	Inf	ec:4.2.1.17	ro00085, ro00401, ro01505, ro01538, ro01540, ro01928, ro01936, ro02286, ro02289, ro02308, ro02669, ro02688, ro02697, ro02707, ro02860, ro02862, ro03070, ro03243, ro03948, ro03957, ro04094, ro04205, ro04249, ro04252, ro04398, ro04594, ro04652, ro04688, ro05033, ro05401, ro06025, ro06118, ro06453, ro06513, ro06681, ro06695, ro07067, ro07071, ro07072, ro08039, ro08049, ro08144, ro08870, ro08944, ro0…		(Kanehisa, Goto et al. 2004)
trans-2-Methyl-5-isopropylhexa-2,5-dienoyl-CoA hydro-lyase	R06412	trans-2-Methyl-5-isopropylhexa-2,5-dienoyl-CoA + H2O <=> 3-Hydroxy-2,6-dimethyl-5-methylene-heptanoyl-CoA	C11945 + C00001 <=> C11947	1	-Inf	Inf	ec:4.2.1.17	ro00085, ro00401, ro01505, ro01538, ro01540, ro01928, ro01936, ro02286, ro02289, ro02308, ro02669, ro02688, ro02697, ro02707, ro02860, ro02862, ro03070, ro03243, ro03948, ro03957, ro04094, ro04205, ro04249, ro04252, ro04398, ro04594, ro04652, ro04688, ro05033, ro05401, ro06025, ro06118, ro06453, ro06513, ro06681, ro06695, ro07067, ro07071, ro07072, ro08039, ro08049, ro08144, ro08870, ro08944, ro0…		(Kanehisa, Goto et al. 2004)
2,6-Dimethyl-5-methylene-3-oxo-heptanoyl-CoA C-acetyltransferase	R06414	2,6-Dimethyl-5-methylene-3-oxo-heptanoyl-CoA + CoA <=> 3-Isopropylbut-3-enoyl-CoA + Propanoyl-CoA	C11948 + C00010 <=> C11949 + C00100	1	-Inf	Inf				(Kanehisa, Goto et al. 2004)
3-Isopropylbut-3-enoyl-CoA thioesterase	R06415	3-Isopropylbut-3-enoyl-CoA + H2O <=> 3-Isopropylbut-3-enoic acid + CoA	C11949 + C00001 <=> C11950 + C00010	1	-Inf	Inf				(Kanehisa, Goto et al. 2004)
path:rha00910: Nitrogen metabolism - Rhodococcus sp. RHA1
ethylnitronate:oxygen 2-oxidoreductase (nitrite-forming)	R00025	Oxygen + 2 2-Nitropropane <=> 2 Acetone + 2 Nitrite	C00007 + 2 C02116 <=> 2 C00207 + 2 C00088	1	0	Inf	ec:1.13.12.16	ro00808, ro00812, ro04649, ro04690, ro06117, ro08143		(Kanehisa, Goto et al. 2004)
L-glutamate:NAD+ oxidoreductase (transaminating)	R00093	2 L-Glutamate + NAD+ <=> L-Glutamine + 2-Oxoglutarate + NADH + H+	2 C00025 + C00003 <=> C00064 + C00026 + C00004 + C00080	-1	0	Inf	ec:1.4.1.14	ro01008, ro01009, ro03717, ro03718		(Kanehisa, Goto et al. 2004)
deamido-NAD+:ammonia ligase (AMP-forming)	R00189	ATP + Deamino-NAD+ + NH3 <=> AMP + Diphosphate + NAD+	C00002 + C00857 + C00014 <=> C00020 + C00013 + C00003	1	0	Inf	ec:6.3.1.5	ro06432		(Kanehisa, Goto et al. 2004)
L-Glutamate:NAD+ oxidoreductase (deaminating)	R00243	L-Glutamate + NAD+ + H2O <=> 2-Oxoglutarate + NH3 + NADH + H+	C00025 + C00003 + C00001 <=> C00026 + C00014 + C00004 + C00080	1	-Inf	Inf	ec:1.4.1.3	ro00339, ro00573, ro03043, ro03288, ro08786		(Kanehisa, Goto et al. 2004)
L-Glutamate:ammonia ligase (ADP-forming)	R00253	ATP + L-Glutamate + NH3 <=> ADP + Orthophosphate + L-Glutamine	C00002 + C00025 + C00014 <=> C00008 + C00009 + C00064	1	0	Inf	ec:6.3.1.2	ro01157, ro01167, ro01721, ro02820, ro05312		(Kanehisa, Goto et al. 2004)
L-Glutamine amidohydrolase	R00256	L-Glutamine + H2O <=> L-Glutamate + NH3	C00064 + C00001 <=> C00025 + C00014	1	0	Inf	ec:3.5.1.2	ro06842		(Kanehisa, Goto et al. 2004)
							ec:6.3.5.4	ro01138, ro05010
							ec:6.3.5.5	ro07151, ro07152
L-Asparagine amidohydrolase	R00485	L-Asparagine + H2O <=> L-Aspartate + NH3	C00152 + C00001 <=> C00049 + C00014	1	0	Inf	ec:3.5.1.1	ro03209, ro04451		(Kanehisa, Goto et al. 2004)
L-Aspartate ammonia-lyase	R00490	L-Aspartate <=> Fumarate + NH3	C00049 <=> C00122 + C00014	1	-Inf	Inf	ec:4.3.1.1	ro02944, ro04453, ro04556		(Kanehisa, Goto et al. 2004)
Formamide amidohydrolase	R00524	Formamide + H2O <=> Formate + NH3	C00488 + C00001 <=> C00058 + C00014	1	0	Inf	ec:3.5.1.49	ro02124, ro03918		(Kanehisa, Goto et al. 2004)
L-aspartate:L-glutamine amido-ligase (AMP-forming)	R00578	ATP + L-Aspartate + L-Glutamine + H2O <=> AMP + Diphosphate + L-Asparagine + L-Glutamate	C00002 + C00049 + C00064 + C00001 <=> C00020 + C00013 + C00152 + C00025	1	0	Inf	ec:6.3.5.4	ro01138, ro05010		(Kanehisa, Goto et al. 2004)
L-cystathionine cysteine-lyase (deaminating; 2-oxobutanoate-forming)	R01001	L-Cystathionine + H2O <=> L-Cysteine + NH3 + 2-Oxobutanoate	C02291 + C00001 <=> C00097 + C00014 + C00109	1	0	Inf	ec:4.4.1.1	ro06506		(Kanehisa, Goto et al. 2004)
L-histidine ammonia-lyase (urocanate-forming)	R01168	L-Histidine <=> Urocanate + NH3	C00135 <=> C00785 + C00014	1	-Inf	Inf	ec:4.3.1.3	ro02154, ro02588		(Kanehisa, Goto et al. 2004)
glycine synthase; glycine cleavage system	R01221	Glycine + Tetrahydrofolate + NAD+ <=> 5,10-Methylenetetrahydrofolate + NH3 + CO2 + NADH + H+	C00037 + C00101 + C00003 <=> C00143 + C00014 + C00011 + C00004 + C00080	1	0	Inf	ec:1.4.4.2	ro00902, ro02930, ro08466, ro08467		(Kanehisa, Goto et al. 2004)
							ec:1.8.1.4	ro02140, ro02927, ro03318, ro03377, ro05562, ro06262, ro11024
							ec:2.1.2.10	ro01148, ro02931
Cystathionine L-homocysteine-lyase (deaminating)	R01285	Cystathionine + H2O <=> L-Homocysteine + NH3 + Pyruvate	C00542 + C00001 <=> C00155 + C00014 + C00022	1	0	Inf	ec:4.4.1.8	ro08885		(Kanehisa, Goto et al. 2004)
path:rha00920: Sulfur metabolism - Rhodococcus sp. RHA1
ATP:adenylylsulfate 3'-phosphotransferase	R00509	ATP + Adenylyl sulfate <=> ADP + 3'-Phosphoadenylyl sulfate	C00002 + C00224 <=> C00008 + C00053	1	0	Inf	ec:2.7.1.25	ro01267, ro01518		(Kanehisa, Goto et al. 2004)
ATP:sulfate adenylyltransferase	R00529	ATP + Sulfate <=> Diphosphate + Adenylyl sulfate	C00002 + C00059 <=> C00013 + C00224	1	0	Inf	ec:2.7.7.4	ro01253, ro01254, ro01266, ro01267, ro01518, ro01519		(Kanehisa, Goto et al. 2004)
Sulfite:oxygen oxidoreductase	R00533	Sulfite + Oxygen + H2O <=> Sulfate + H2O2	C00094 + C00007 + C00001 <=> C00059 + C00027	1	0	Inf	ec:1.8.3.1	ro01563		(Kanehisa, Goto et al. 2004)
acetyl-CoA:L-serine O-acetyltransferase	R00586	L-Serine + Acetyl-CoA <=> O-Acetyl-L-serine + CoA	C00065 + C00024 <=> C00979 + C00010	1	-Inf	Inf	ec:2.3.1.30	ro05440		(Kanehisa, Goto et al. 2004)
hydrogen-sulfide:NADP+ oxidoreductase	R00858	Hydrogen sulfide + 3 NADP+ + 3 H2O <=> Sulfite + 3 NADPH + 3 H+	C00283 + 3 C00006 + 3 C00001 <=> C00094 + 3 C00005 + 3 C00080	-1	0	Inf	ec:1.8.1.2	ro01797		(Kanehisa, Goto et al. 2004)
O3-acetyl-L-serine:hydrogen-sulfide 2-amino-2-carboxyethyltransferase; O3-acetyl-L-serine acetate-lyase (adding hydrogen sulfide)	R00897	O-Acetyl-L-serine + Hydrogen sulfide <=> L-Cysteine + Acetate	C00979 + C00283 <=> C00097 + C00033	1	0	Inf	ec:2.5.1.47	ro01436, ro02027, ro10436		(Kanehisa, Goto et al. 2004)
Cystathionine L-homocysteine-lyase (deaminating)	R01285	Cystathionine + H2O <=> L-Homocysteine + NH3 + Pyruvate	C00542 + C00001 <=> C00155 + C00014 + C00022	1	0	Inf	ec:4.4.1.8	ro08885		(Kanehisa, Goto et al. 2004)
Acetyl-CoA:L-homoserine O-acetyltransferase	R01776	Acetyl-CoA + L-Homoserine <=> CoA + O-Acetyl-L-homoserine	C00024 + C00263 <=> C00010 + C01077	1	-Inf	Inf	ec:2.3.1.31	ro06236, ro08186, ro10186		(Kanehisa, Goto et al. 2004)
adenosine 3',5'-bisphosphate,sulfite:oxidized-thioredoxin oxidoreductase (3'-phosphoadenosine-5'-phosphosulfate -forming)	R02021	Thioredoxin + 3'-Phosphoadenylyl sulfate <=> Thioredoxin disulfide + Sulfite + Adenosine 3',5'-bisphosphate	C00342 + C00053 <=> C00343 + C00094 + C00054	1	0	Inf	ec:1.8.4.8	ro01252, ro10068, ro11012		(Kanehisa, Goto et al. 2004)
	R02508	Cystathionine + Succinate <=> O-Succinyl-L-homoserine + L-Cysteine	C00542 + C00042 <=> C01118 + C00097	-1	-Inf	Inf	ec:2.5.1.48	ro05845		(Kanehisa, Goto et al. 2004)
path:rha00930: Caprolactam degradation - Rhodococcus sp. RHA1
cyclohexanol:NAD+ oxidoreductase	R02229	Cyclohexanone + NADH + H+ <=> Cyclohexanol + NAD+	C00414 + C00004 + C00080 <=> C00854 + C00003	-1	-Inf	Inf	ec:1.1.1.90	ro02648, ro02661, ro03285		(Kanehisa, Goto et al. 2004)
Cyclohexanone,NADPH:oxygen oxidoreductase (6-hydroxylating 1,2-lactonizing)	R02231	Cyclohexanone + Oxygen + NADPH + H+ <=> 6-Hexanolide + NADP+ + H2O	C00414 + C00007 + C00005 + C00080 <=> C01880 + C00006 + C00001	1	0	Inf	ec:1.14.13.22	ro01874, ro02492, ro03063, ro03247, ro03437, ro06008, ro06679, ro06698, ro08137, ro09035, ro09039, ro10187		(Kanehisa, Goto et al. 2004)
(S)-3-hydroxyacyl-CoA:NAD+ oxidoreductase	R06941	(3S)-3-Hydroxyadipyl-CoA + NAD+ <=> 3-Oxoadipyl-CoA + NADH + H+	C14145 + C00003 <=> C02232 + C00004 + C00080	1	-Inf	Inf	ec:1.1.1.35	ro04205		(Kanehisa, Goto et al. 2004)
(3S)-3-hydroxyacyl-CoA hydro-lyase	R06942	5-Carboxy-2-pentenoyl-CoA + H2O <=> (3S)-3-Hydroxyadipyl-CoA	C14144 + C00001 <=> C14145	1	-Inf	Inf	ec:4.2.1.17	ro00085, ro00401, ro01505, ro01538, ro01540, ro01928, ro01936, ro02286, ro02289, ro02308, ro02669, ro02688, ro02697, ro02707, ro02860, ro02862, ro03070, ro03243, ro03948, ro03957, ro04094, ro04205, ro04249, ro04252, ro04398, ro04594, ro04652, ro04688, ro05033, ro05401, ro06025, ro06118, ro06453, ro06513, ro06681, ro06695, ro07067, ro07071, ro07072, ro08039, ro08049, ro08144, ro08870, ro08944, ro0…		(Kanehisa, Goto et al. 2004)
	R06943	Adipyl-CoA + FAD <=> 5-Carboxy-2-pentenoyl-CoA + FADH2	C14143 + C00016 <=> C14144 + C01352	1	-Inf	Inf				(Kanehisa, Goto et al. 2004)
	R06944	Adipate + CoA + ATP <=> Adipyl-CoA + AMP + Diphosphate	C06104 + C00010 + C00002 <=> C14143 + C00020 + C00013	1	0	Inf				(Kanehisa, Goto et al. 2004)
path:rha00970: Aminoacyl-tRNA biosynthesis - Rhodococcus sp. RHA1
L-glutamate:tRNA(Glu) ligase (AMP-forming)	R05578	tRNA(Glu) + L-Glutamate + ATP <=> L-Glutamyl-tRNA(Glu) + Diphosphate + AMP	C01641 + C00025 + C00002 <=> C02987 + C00013 + C00020	1	0	Inf	ec:6.1.1.17	ro04178, ro06493		(Kanehisa, Goto et al. 2004)
path:rha01040: Biosynthesis of unsaturated fatty acids - Rhodococcus sp. RHA1
	R07763	3-Oxostearoyl-[acp] + NADPH + H+ <=> 3-Hydroxyoctadecanoyl-[acp] + NADP+	C16219 + C00005 + C00080 <=> C16220 + C00006	1	0	Inf	ec:1.1.1.100	ro00404, ro01501, ro01621, ro02340, ro02724, ro02726, ro02735, ro02844, ro03008, ro03028, ro03213, ro03214, ro04597, ro04695, ro04900, ro05199, ro05394, ro07213, ro08448, ro08469, ro08508, ro08631, ro11023, ro11162, ro11180		(Kanehisa, Goto et al. 2004)
path:rha01053: Biosynthesis of siderophore group nonribosomal peptides - Rhodococcus sp. RHA1
2,3-dihydro-2,3-dihydroxybenzoate:NAD+ oxidoreductase	R01505	(2S,3S)-2,3-Dihydro-2,3-dihydroxybenzoate + NAD+ <=> 2,3-Dihydroxybenzoate + NADH + H+	C04171 + C00003 <=> C00196 + C00004 + C00080	1	-Inf	Inf	ec:1.3.1.28	ro04794		(Kanehisa, Goto et al. 2004)
chorismate hydroxymutase	R01717	Chorismate <=> Isochorismate	C00251 <=> C00885	1	-Inf	Inf	ec:5.4.4.2	ro04795, ro05194		(Kanehisa, Goto et al. 2004)
Isochorismate pyruvate-hydrolase	R03037	Isochorismate + H2O <=> (2S,3S)-2,3-Dihydro-2,3-dihydroxybenzoate + Pyruvate	C00885 + C00001 <=> C04171 + C00022	1	-Inf	Inf	ec:3.3.2.1	ro02318		(Kanehisa, Goto et al. 2004)
path:rha01100: Metabolic pathways - Rhodococcus sp. RHA1
urea-1-carboxylate amidohydrolase	R00005	Urea-1-carboxylate + H2O <=> 2 CO2 + 2 NH3	C01010 + C00001 <=> 2 C00011 + 2 C00014	1	0	Inf	ec:3.5.1.54	ro06922		(Kanehisa, Goto et al. 2004)
glyoxylate carboxy-lyase (dimerizing; tartronate-semialdehyde-forming)	R00013	2 Glyoxylate <=> 2-Hydroxy-3-oxopropanoate + CO2	2 C00048 <=> C01146 + C00011	1	0	Inf	ec:4.1.1.47	ro02574, ro03223		(Kanehisa, Goto et al. 2004)
pyruvate:thiamin diphosphate acetaldehydetransferase (decarboxylating)	R00014	Pyruvate + Thiamin diphosphate <=> 2-(alpha-Hydroxyethyl)thiamine diphosphate + CO2	C00022 + C00068 <=> C05125 + C00011	1	0	Inf	ec:1.2.4.1	ro00542, ro01197, ro01576, ro01577, ro02566, ro03305, ro03320, ro03321, ro03379, ro03380, ro08623, ro08624, ro11030, ro11031		(Kanehisa, Goto et al. 2004)
							ec:2.2.1.6	ro01259, ro03980, ro04554, ro04562, ro05712, ro06486, ro06487
maltose glucohydrolase	R00028	Maltose + H2O <=> 2 alpha-D-Glucose	C00208 + C00001 <=> 2 C00267	1	-Inf	Inf	ec:3.2.1.20	ro01389, ro04274		(Kanehisa, Goto et al. 2004)
5-aminolevulinate hydro-lyase (adding 5-aminolevulinate and cyclizing; porphobilinogen-forming)	R00036	2 5-Aminolevulinate <=> Porphobilinogen + 2 H2O	2 C00430 <=> C00931 + 2 C00001	1	0	Inf	ec:4.2.1.24	ro02050		(Kanehisa, Goto et al. 2004)
6,7-Dimethyl-8-(1-D-ribityl)lumazine:6,7-dimethyl-8-(1-D-ribityl)lumazine 2,3-butanediyltransferase	R00066	2 6,7-Dimethyl-8-(1-D-ribityl)lumazine <=> Riboflavin + 5-Amino-6-(1-D-ribitylamino)uracil	2 C04332 <=> C00255 + C04732	1	0	Inf	ec:2.5.1.9	ro07169		(Kanehisa, Goto et al. 2004)
porphobilinogen:(4-[2-carboxyethyl]-3-[carboxymethyl]pyrrol-2-yl)methyltransferase (hydrolysing); orphobilinogen ammonia-lyase (polymerizing)	R00084	4 Porphobilinogen + H2O <=> Hydroxymethylbilane + 4 NH3	4 C00931 + C00001 <=> C01024 + 4 C00014	1	0	Inf	ec:2.5.1.61	ro02052		(Kanehisa, Goto et al. 2004)
L-glutamate:NAD+ oxidoreductase (transaminating)	R00093	2 L-Glutamate + NAD+ <=> L-Glutamine + 2-Oxoglutarate + NADH + H+	2 C00025 + C00003 <=> C00064 + C00026 + C00004 + C00080	-1	0	Inf	ec:1.4.1.14	ro01008, ro01009, ro03717, ro03718		(Kanehisa, Goto et al. 2004)
ATP:NAD+ 2'-phosphotransferase	R00104	ATP + NAD+ <=> ADP + NADP+	C00002 + C00003 <=> C00008 + C00006	1	0	Inf	ec:2.7.1.23	ro00935		(Kanehisa, Goto et al. 2004)
NADPH:NAD+ oxidoreductase	R00112	NADPH + NAD+ <=> NADP+ + NADH	C00005 + C00003 <=> C00006 + C00004	1	-Inf	Inf	ec:1.6.1.2	ro01581, ro01582, ro01583, ro02719, ro02720		(Kanehisa, Goto et al. 2004)
ATP:AMP phosphotransferase	R00127	ATP + AMP <=> 2 ADP	C00002 + C00020 <=> 2 C00008	1	-Inf	Inf	ec:2.7.4.3	ro06154, ro07078		(Kanehisa, Goto et al. 2004)
ATP:dephospho-CoA 3'-phosphotransferase	R00130	ATP + Dephospho-CoA <=> ADP + CoA	C00002 + C00882 <=> C00008 + C00010	1	0	Inf	ec:2.7.1.24	ro00978		(Kanehisa, Goto et al. 2004)
Urea amidohydrolase	R00131	Urea + H2O <=> CO2 + 2 NH3	C00086 + C00001 <=> C00011 + 2 C00014	1	0	Inf	ec:3.5.1.5	ro05678, ro05679, ro05680		(Kanehisa, Goto et al. 2004)
ATP:UDP phosphotransferase	R00156	ATP + UDP <=> ADP + UTP	C00002 + C00015 <=> C00008 + C00075	1	-Inf	Inf	ec:2.7.4.6	ro01315		(Kanehisa, Goto et al. 2004)
ATP:UMP phosphotransferase	R00158	ATP + UMP <=> ADP + UDP	C00002 + C00105 <=> C00008 + C00015	1	-Inf	Inf	ec:2.7.4.14	ro00924		(Kanehisa, Goto et al. 2004)
							ec:2.7.4.22	ro06580
ATP:FMN adenylyltransferase	R00161	ATP + FMN <=> Diphosphate + FAD	C00002 + C00061 <=> C00013 + C00016	1	0	Inf	ec:2.7.7.2	ro05409, ro06653		(Kanehisa, Goto et al. 2004)
ATP:L-methionine S-adenosyltransferase	R00177	Orthophosphate + Diphosphate + S-Adenosyl-L-methionine <=> ATP + L-Methionine + H2O	C00009 + C00013 + C00019 <=> C00002 + C00073 + C00001	-1	0	Inf	ec:2.5.1.6	ro07158		(Kanehisa, Goto et al. 2004)
Adenosine 5'-monophosphate phosphohydrolase	R00183	AMP + H2O <=> Adenosine + Orthophosphate	C00020 + C00001 <=> C00212 + C00009	1	0	Inf	ec:3.1.3.5	ro04127		(Kanehisa, Goto et al. 2004)
ATP:adenosine 5'-phosphotransferase	R00185	ATP + Adenosine <=> ADP + AMP	C00002 + C00212 <=> C00008 + C00020	1	0	Inf	ec:2.7.1.20	ro01139		(Kanehisa, Goto et al. 2004)
deamido-NAD+:ammonia ligase (AMP-forming)	R00189	ATP + Deamino-NAD+ + NH3 <=> AMP + Diphosphate + NAD+	C00002 + C00857 + C00014 <=> C00020 + C00013 + C00003	1	0	Inf	ec:6.3.1.5	ro06432		(Kanehisa, Goto et al. 2004)
AMP:diphosphate phospho-D-ribosyltransferase	R00190	AMP + Diphosphate <=> Adenine + 5-Phospho-alpha-D-ribose 1-diphosphate	C00020 + C00013 <=> C00147 + C00119	-1	0	Inf	ec:2.4.2.7	ro06899		(Kanehisa, Goto et al. 2004)
							ec:2.4.2.8	ro04404
S-Adenosyl-L-homocysteine hydrolase	R00192	S-Adenosyl-L-homocysteine + H2O <=> Adenosine + L-Homocysteine	C00021 + C00001 <=> C00212 + C00155	1	-Inf	Inf	ec:3.3.1.1	ro06322		(Kanehisa, Goto et al. 2004)
(S)-Lactate:ferricytochrome-c 2-oxidoreductase	R00196	(S)-Lactate + 2 Ferricytochrome c <=> Pyruvate + 2 Ferrocytochrome c + 2 H+	C00186 + 2 C00125 <=> C00022 + 2 C00126 + 2 C00080	1	-Inf	Inf	ec:1.1.2.3	ro02988, ro10281		(Kanehisa, Goto et al. 2004)
ATP:pyruvate 2-O-phosphotransferase	R00200	ATP + Pyruvate <=> ADP + Phosphoenolpyruvate	C00002 + C00022 <=> C00008 + C00074	-1	0	Inf	ec:2.7.1.40	ro01007, ro02565, ro03221, ro04800		(Kanehisa, Goto et al. 2004)
L-serine ammonia-lyase	R00220	L-Serine <=> Pyruvate + NH3	C00065 <=> C00022 + C00014	1	0	Inf	ec:4.3.1.17	ro01828, ro02934, ro05336		(Kanehisa, Goto et al. 2004)
							ec:4.3.1.19	ro01065, ro01945, ro05846
acetaldehyde:NAD+ oxidoreductase (CoA-acetylating)	R00228	Acetaldehyde + CoA + NAD+ <=> Acetyl-CoA + NADH + H+	C00084 + C00010 + C00003 <=> C00024 + C00004 + C00080	1	0	Inf	ec:1.2.1.10	ro00516, ro04534		(Kanehisa, Goto et al. 2004)
acetyl-CoA:phosphate acetyltransferase	R00230	Acetyl-CoA + Orthophosphate <=> CoA + Acetyl phosphate	C00024 + C00009 <=> C00010 + C00227	1	-Inf	Inf	ec:2.3.1.8	ro02197		(Kanehisa, Goto et al. 2004)
Acetate:CoA ligase (AMP-forming)	R00235	ATP + Acetate + CoA <=> AMP + Diphosphate + Acetyl-CoA	C00002 + C00033 + C00010 <=> C00020 + C00013 + C00024	1	0	Inf	ec:6.2.1.1	ro01619, ro02673, ro04332, ro06598, ro08189, ro08877, ro10183, ro11190		(Kanehisa, Goto et al. 2004)
Acetyl-CoA:acetyl-CoA C-acetyltransferase	R00238	2 Acetyl-CoA <=> CoA + Acetoacetyl-CoA	2 C00024 <=> C00010 + C00332	1	-Inf	Inf	ec:2.3.1.9	ro00399, ro01340, ro01455, ro01623, ro01876, ro02517, ro02734, ro03022, ro03024, ro03391, ro03460, ro03892, ro04204, ro04599, ro04678, ro04683, ro05200, ro05257, ro05686, ro05815, ro05841, ro06115, ro08871		(Kanehisa, Goto et al. 2004)
ATP:L-glutamate 5-phosphotransferase	R00239	ATP + L-Glutamate <=> ADP + L-Glutamyl 5-phosphate	C00002 + C00025 <=> C00008 + C03287	1	-Inf	Inf	ec:2.7.2.11	ro01310		(Kanehisa, Goto et al. 2004)
L-Glutamate:NAD+ oxidoreductase (deaminating)	R00243	L-Glutamate + NAD+ + H2O <=> 2-Oxoglutarate + NH3 + NADH + H+	C00025 + C00003 + C00001 <=> C00026 + C00014 + C00004 + C00080	1	-Inf	Inf	ec:1.4.1.3	ro00339, ro00573, ro03043, ro03288, ro08786		(Kanehisa, Goto et al. 2004)
L-Glutamate:ammonia ligase (ADP-forming)	R00253	ATP + L-Glutamate + NH3 <=> ADP + Orthophosphate + L-Glutamine	C00002 + C00025 + C00014 <=> C00008 + C00009 + C00064	1	0	Inf	ec:6.3.1.2	ro01157, ro01167, ro01721, ro02820, ro05312		(Kanehisa, Goto et al. 2004)
L-Glutamine amidohydrolase	R00256	L-Glutamine + H2O <=> L-Glutamate + NH3	C00064 + C00001 <=> C00025 + C00014	1	0	Inf	ec:3.5.1.2	ro06842		(Kanehisa, Goto et al. 2004)
							ec:6.3.5.4	ro01138, ro05010
							ec:6.3.5.5	ro07151, ro07152
Acetyl-CoA:L-glutamate N-acetyltransferase	R00259	Acetyl-CoA + L-Glutamate <=> CoA + N-Acetyl-L-glutamate	C00024 + C00025 <=> C00010 + C00624	1	-Inf	Inf	ec:2.3.1.1	ro00955, ro06753		(Kanehisa, Goto et al. 2004)
glutamate racemase	R00260	L-Glutamate <=> D-Glutamate	C00025 <=> C00217	-1	-Inf	Inf	ec:5.1.1.3	ro02207, ro05452, ro06051		(Kanehisa, Goto et al. 2004)
L-glutamate 1-carboxy-lyase (4-aminobutanoate-forming)	R00261	L-Glutamate <=> 4-Aminobutanoate + CO2	C00025 <=> C00334 + C00011	1	0	Inf	ec:4.1.1.15	ro06016		(Kanehisa, Goto et al. 2004)
Isocitrate:NADP+ oxidoreductase (decarboxylating)	R00267	Isocitrate + NADP+ <=> 2-Oxoglutarate + CO2 + NADPH + H+	C00311 + C00006 <=> C00026 + C00011 + C00005 + C00080	1	-Inf	Inf	ec:1.1.1.42	ro00618, ro06238		(Kanehisa, Goto et al. 2004)
oxalosuccinate carboxy-lyase (2-oxoglutarate-forming)	R00268	Oxalosuccinate <=> 2-Oxoglutarate + CO2	C05379 <=> C00026 + C00011	1	-Inf	Inf	ec:1.1.1.42	ro00618, ro06238		(Kanehisa, Goto et al. 2004)
UDP-glucose:NAD+ 6-oxidoreductase	R00286	UDP-glucose + H2O + 2 NAD+ <=> UDP-glucuronate + 2 NADH + 2 H+	C00029 + C00001 + 2 C00003 <=> C00167 + 2 C00004 + 2 C00080	1	0	Inf	ec:1.1.1.22	ro05446, ro05455		(Kanehisa, Goto et al. 2004)
UTP:alpha-D-glucose-1-phosphate uridylyltransferase	R00289	UTP + D-Glucose 1-phosphate <=> Diphosphate + UDP-glucose	C00075 + C00103 <=> C00013 + C00029	1	-Inf	Inf	ec:2.7.7.9	ro05437, ro05632		(Kanehisa, Goto et al. 2004)
UDP-glucose 4-epimerase	R00291	UDP-glucose <=> UDP-D-galactose	C00029 <=> C00052	1	-Inf	Inf	ec:5.1.3.2	ro02058, ro03648, ro04260, ro06809		(Kanehisa, Goto et al. 2004)
protoheme ferro-lyase (protoporphyrin-forming)	R00310	Protoporphyrin + Fe2+ <=> Heme + 2 H+	C02191 + C14818 <=> C00032 + 2 C00080	1	0	Inf	ec:4.99.1.1	ro07215		(Kanehisa, Goto et al. 2004)
ATP:acetate phosphotransferase	R00315	ATP + Acetate <=> ADP + Acetyl phosphate	C00002 + C00033 <=> C00008 + C00227	1	0	0	ec:2.7.2.1	ro02196		(Kanehisa, Goto et al. 2004)
ATP:GDP phosphotransferase	R00330	ATP + GDP <=> ADP + GTP	C00002 + C00035 <=> C00008 + C00044	1	-Inf	Inf	ec:2.7.4.6	ro01315		(Kanehisa, Goto et al. 2004)
ATP:GMP phosphotransferase	R00332	ATP + GMP <=> ADP + GDP	C00002 + C00144 <=> C00008 + C00035	1	-Inf	Inf	ec:2.7.4.8	ro07155		(Kanehisa, Goto et al. 2004)
(S)-malate:NAD+ oxidoreductase	R00342	(S)-Malate + NAD+ <=> Oxaloacetate + NADH + H+	C00149 + C00003 <=> C00036 + C00004 + C00080	1	-Inf	Inf	ec:1.1.1.37	ro06244		(Kanehisa, Goto et al. 2004)
Pyruvate:carbon-dioxide ligase (ADP-forming)	R00344	ATP + Pyruvate + HCO3- <=> ADP + Orthophosphate + Oxaloacetate	C00002 + C00022 + C00288 <=> C00008 + C00009 + C00036	1	0	Inf	ec:6.4.1.1	ro06517		(Kanehisa, Goto et al. 2004)
phosphate:oxaloacetate carboxy-lyase (adding phosphate;phosphoenolpyruvate-forming); Orthophosphate:oxaloacetate carboxyl-lyase (phosphorylating)	R00345	Orthophosphate + Oxaloacetate <=> H2O + Phosphoenolpyruvate + CO2	C00009 + C00036 <=> C00001 + C00074 + C00011	-1	0	Inf	ec:4.1.1.31	ro07181		(Kanehisa, Goto et al. 2004)
acetyl-CoA:oxaloacetate C-acetyltransferase (thioester-hydrolysing)	R00351	Citrate + CoA <=> Acetyl-CoA + H2O + Oxaloacetate	C00158 + C00010 <=> C00024 + C00001 + C00036	-1	0	Inf	ec:2.3.3.1	ro00355, ro01610, ro04993, ro04998, ro06955, ro08450, ro08812		(Kanehisa, Goto et al. 2004)
L-Aspartic acid:oxygen oxidoreductase (deaminating)	R00357	L-Aspartate + H2O + Oxygen <=> Oxaloacetate + NH3 + H2O2	C00049 + C00001 + C00007 <=> C00036 + C00014 + C00027	1	0	Inf	ec:1.4.3.16	ro01037		(Kanehisa, Goto et al. 2004)
alanine racemase	R00401	L-Alanine <=> D-Alanine	C00041 <=> C00133	1	-Inf	Inf	ec:5.1.1.1	ro06180		(Kanehisa, Goto et al. 2004)
Succinate:CoA ligase (ADP-forming)	R00405	ATP + Succinate + CoA <=> ADP + Orthophosphate + Succinyl-CoA	C00002 + C00042 + C00010 <=> C00008 + C00009 + C00091	-1	-Inf	Inf	ec:6.2.1.5	ro05573, ro05574		(Kanehisa, Goto et al. 2004)
Succinate:(acceptor) oxidoreductase	R00408	Succinate + FAD <=> FADH2 + Fumarate	C00042 + C00016 <=> C01352 + C00122	1	-Inf	Inf	ec:1.3.99.1	ro01048, ro01049, ro06245, ro06246, ro06247, ro06248, ro08268, ro08826, ro08827, ro08828		(Kanehisa, Goto et al. 2004)
UTP:N-acetyl-alpha-D-glucosamine-1-phosphate uridylyltransferase	R00416	UTP + N-Acetyl-alpha-D-glucosamine 1-phosphate <=> Diphosphate + UDP-N-acetyl-D-glucosamine	C00075 + C04501 <=> C00013 + C00043	1	0	Inf	ec:2.7.7.23	ro05724		(Kanehisa, Goto et al. 2004)
GTP 7,8-8,9-dihydrolase (diphosphate-forming)	R00425	GTP + 3 H2O <=> Formate + 2,5-Diamino-6-(5'-phosphoribosylamino)-4-pyrimidineone + Diphosphate	C00044 + 3 C00001 <=> C00058 + C01304 + C00013	1	0	Inf	ec:3.5.4.25	ro07170, ro11048, ro11307		(Kanehisa, Goto et al. 2004)
GTP 8,9-hydrolase	R00428	GTP + H2O <=> Formamidopyrimidine nucleoside triphosphate	C00044 + C00001 <=> C05922	1	-Inf	Inf	ec:3.5.4.16	ro04408, ro08281, ro10349		(Kanehisa, Goto et al. 2004)
GTP:oxaloacetate carboxy-lyase (adding GTP;phosphoenolpyruvate-forming); GTP:oxaloacetate carboxy-lyase (transphosphorylating)	R00431	GTP + Oxaloacetate <=> GDP + Phosphoenolpyruvate + CO2	C00044 + C00036 <=> C00035 + C00074 + C00011	1	0	Inf	ec:4.1.1.32	ro05180		(Kanehisa, Goto et al. 2004)
meso-2,6-diaminoheptanedioate carboxy-lyase (L-lysine-forming)	R00451	meso-2,6-Diaminoheptanedioate <=> L-Lysine + CO2	C00680 <=> C00047 + C00011	1	0	Inf	ec:4.1.1.20	ro01489		(Kanehisa, Goto et al. 2004)
L-Lysine:2-oxoglutarate 6-aminotransferase	R00457	L-Lysine + 2-Oxoglutarate <=> L-2-Aminoadipate 6-semialdehyde + L-Glutamate	C00047 + C00026 <=> C04076 + C00025	1	-Inf	Inf	ec:2.6.1.36	ro06277		(Kanehisa, Goto et al. 2004)
D-4-Hydroxy-2-oxoglutarate glyoxylate-lyase	R00471	D-4-Hydroxy-2-oxoglutarate <=> Pyruvate + Glyoxylate	C05946 <=> C00022 + C00048	1	-Inf	Inf	ec:4.1.2.14	ro02367, ro02464, ro02786		(Kanehisa, Goto et al. 2004)
							ec:4.1.3.16	ro02367, ro02464, ro02786
acetyl-CoA:glyoxylate C-acetyltransferase (thioester-hydrolysing, carboxymethyl-forming); L-Malate glyoxylate-lyase (CoA-acetylating)	R00472	(S)-Malate + CoA <=> Acetyl-CoA + H2O + Glyoxylate	C00149 + C00010 <=> C00024 + C00001 + C00048	-1	-Inf	Inf	ec:2.3.3.9	ro00899, ro02564		(Kanehisa, Goto et al. 2004)
Glycolate:oxygen 2-oxidoreductase	R00475	Glycolate + Oxygen <=> Glyoxylate + H2O2	C00160 + C00007 <=> C00048 + C00027	1	0	Inf	ec:1.1.3.15	ro00450, ro01589, ro06073		(Kanehisa, Goto et al. 2004)
isocitrate glyoxylate-lyase (succinate-forming)	R00479	Isocitrate <=> Succinate + Glyoxylate	C00311 <=> C00042 + C00048	1	0	Inf	ec:4.1.3.1	ro02122		(Kanehisa, Goto et al. 2004)
ATP:L-aspartate 4-phosphotransferase	R00480	ATP + L-Aspartate <=> ADP + 4-Phospho-L-aspartate	C00002 + C00049 <=> C00008 + C03082	1	0	Inf	ec:2.7.2.4	ro04291		(Kanehisa, Goto et al. 2004)
L-aspartate:oxygen oxidoreductase	R00481	L-Aspartate + Oxygen <=> Iminoaspartate + H2O2	C00049 + C00007 <=> C05840 + C00027	1	0	Inf	ec:1.4.3.16	ro01037		(Kanehisa, Goto et al. 2004)
L-Asparagine amidohydrolase	R00485	L-Asparagine + H2O <=> L-Aspartate + NH3	C00152 + C00001 <=> C00049 + C00014	1	0	Inf	ec:3.5.1.1	ro03209, ro04451		(Kanehisa, Goto et al. 2004)
L-aspartate 1-carboxy-lyase (beta-alanine-forming)	R00489	L-Aspartate <=> beta-Alanine + CO2	C00049 <=> C00099 + C00011	1	0	Inf	ec:4.1.1.11	ro04416		(Kanehisa, Goto et al. 2004)
							ec:4.1.1.15	ro06016
L-Aspartate ammonia-lyase	R00490	L-Aspartate <=> Fumarate + NH3	C00049 <=> C00122 + C00014	1	-Inf	Inf	ec:4.3.1.1	ro02944, ro04453, ro04556		(Kanehisa, Goto et al. 2004)
glutathione gamma-glutamylaminopeptidase	R00494	Glutathione + H2O <=> Cys-Gly + L-Glutamate	C00051 + C00001 <=> C01419 + C00025	1	0	Inf	ec:2.3.2.2	ro04237, ro04377		(Kanehisa, Goto et al. 2004)
ATP:adenylylsulfate 3'-phosphotransferase	R00509	ATP + Adenylyl sulfate <=> ADP + 3'-Phosphoadenylyl sulfate	C00002 + C00224 <=> C00008 + C00053	1	0	Inf	ec:2.7.1.25	ro01267, ro01518		(Kanehisa, Goto et al. 2004)
ATP:CMP phosphotransferase	R00512	ATP + CMP <=> ADP + CDP	C00002 + C00055 <=> C00008 + C00112	1	-Inf	Inf	ec:2.7.4.14	ro00924		(Kanehisa, Goto et al. 2004)
ATP:sulfate adenylyltransferase	R00529	ATP + Sulfate <=> Diphosphate + Adenylyl sulfate	C00002 + C00059 <=> C00013 + C00224	1	0	Inf	ec:2.7.7.4	ro01253, ro01254, ro01266, ro01267, ro01518, ro01519		(Kanehisa, Goto et al. 2004)
ATP:riboflavin 5'-phosphotransferase	R00549	ATP + Riboflavin <=> ADP + FMN	C00002 + C00255 <=> C00008 + C00061	1	0	Inf	ec:2.7.1.26	ro05409, ro06653		(Kanehisa, Goto et al. 2004)
L-Arginine iminohydrolase	R00552	L-Arginine + H2O <=> L-Citrulline + NH3	C00062 + C00001 <=> C00327 + C00014	1	0	Inf	ec:3.5.3.6	ro05654		(Kanehisa, Goto et al. 2004)
L-Arginine,NADPH:oxygen oxidoreductase (nitric-oxide-forming)	R00557	2 L-Arginine + 4 Oxygen + 3 NADPH + 3 H+ <=> 2 Nitric oxide + 2 L-Citrulline + 3 NADP+ + 4 H2O	2 C00062 + 4 C00007 + 3 C00005 + 3 C00080 <=> 2 C00533 + 2 C00327 + 3 C00006 + 4 C00001	1	0	Inf	ec:1.14.13.39	ro02793		(Kanehisa, Goto et al. 2004)
ATP:CDP phosphotransferase	R00570	ATP + CDP <=> ADP + CTP	C00002 + C00112 <=> C00008 + C00063	1	-Inf	Inf	ec:2.7.4.6	ro01315		(Kanehisa, Goto et al. 2004)
UTP:ammonia ligase (ADP-forming)	R00571	ATP + UTP + NH3 <=> ADP + Orthophosphate + CTP	C00002 + C00075 + C00014 <=> C00008 + C00009 + C00063	1	0	Inf	ec:6.3.4.2	ro00931		(Kanehisa, Goto et al. 2004)
UTP:L-glutamine amido-ligase (ADP-forming)	R00573	ATP + UTP + L-Glutamine + H2O <=> ADP + Orthophosphate + CTP + L-Glutamate	C00002 + C00075 + C00064 + C00001 <=> C00008 + C00009 + C00063 + C00025	1	0	Inf	ec:6.3.4.2	ro00931		(Kanehisa, Goto et al. 2004)
hydrogen-carbonate:L-glutamine amido-ligase (ADP-forming, carbamate-phosphorylating)	R00575	2 ATP + L-Glutamine + HCO3- + H2O <=> 2 ADP + Orthophosphate + L-Glutamate + Carbamoyl phosphate	2 C00002 + C00064 + C00288 + C00001 <=> 2 C00008 + C00009 + C00025 + C00169	1	0	Inf	ec:6.3.5.5	ro07151, ro07152		(Kanehisa, Goto et al. 2004)
L-aspartate:L-glutamine amido-ligase (AMP-forming)	R00578	ATP + L-Aspartate + L-Glutamine + H2O <=> AMP + Diphosphate + L-Asparagine + L-Glutamate	C00002 + C00049 + C00064 + C00001 <=> C00020 + C00013 + C00152 + C00025	1	0	Inf	ec:6.3.5.4	ro01138, ro05010		(Kanehisa, Goto et al. 2004)
O-phospho-L-serine phosphohydrolase	R00582	O-Phospho-L-serine + H2O <=> L-Serine + Orthophosphate	C01005 + C00001 <=> C00065 + C00009	1	0	Inf	ec:3.1.3.3	ro02056, ro05647, ro06447		(Kanehisa, Goto et al. 2004)
acetyl-CoA:L-serine O-acetyltransferase	R00586	L-Serine + Acetyl-CoA <=> O-Acetyl-L-serine + CoA	C00065 + C00024 <=> C00979 + C00010	1	-Inf	Inf	ec:2.3.1.30	ro05440		(Kanehisa, Goto et al. 2004)
methanol:hydrogen-peroxide oxidoreductase	R00602	Methanol + H2O2 <=> Formaldehyde + 2 H2O	C00132 + C00027 <=> C00067 + 2 C00001	1	0	Inf	ec:1.11.1.6	ro00439, ro00603, ro03419, ro04309, ro05275, ro05836, ro05938, ro08262		(Kanehisa, Goto et al. 2004)
							ec:1.11.1.7	ro05275
sarcosine:oxygen oxidoreductase (demethylating)	R00610	Sarcosine + H2O + Oxygen <=> Glycine + Formaldehyde + H2O2	C00213 + C00001 + C00007 <=> C00037 + C00067 + C00027	1	0	Inf	ec:1.5.3.1	ro00338, ro01821, ro01822, ro01823, ro01824, ro03302		(Kanehisa, Goto et al. 2004)
Thiamin diphosphate phosphohydrolase	R00615	Thiamin diphosphate + H2O <=> Thiamin monophosphate + Orthophosphate	C00068 + C00001 <=> C01081 + C00009	1	0	Inf	ec:3.6.1.15	ro01432		(Kanehisa, Goto et al. 2004)
ATP:thiamin-phosphate phosphotransferase	R00617	ATP + Thiamin monophosphate <=> ADP + Thiamin diphosphate	C00002 + C01081 <=> C00008 + C00068	1	0	Inf	ec:2.7.4.16	ro03331, ro06510		(Kanehisa, Goto et al. 2004)
2-phospho-D-glycerate hydro-lyase (phosphoenolpyruvate-forming)	R00658	2-Phospho-D-glycerate <=> Phosphoenolpyruvate + H2O	C00631 <=> C00074 + C00001	1	-Inf	Inf	ec:4.2.1.11	ro05777		(Kanehisa, Goto et al. 2004)
Phosphoenolpyruvate:UDP-N-acetyl-D-glucosamine 1-carboxyvinyl-transferase	R00660	Phosphoenolpyruvate + UDP-N-acetyl-D-glucosamine <=> UDP-N-acetyl-3-(1-carboxyvinyl)-D-glucosamine + Orthophosphate	C00074 + C00043 <=> C04631 + C00009	1	0	Inf	ec:2.5.1.7	ro01468		(Kanehisa, Goto et al. 2004)
Uridine triphosphate pyrophosphohydrolase	R00662	UTP + H2O <=> UMP + Diphosphate	C00075 + C00001 <=> C00105 + C00013	1	0	Inf	ec:3.6.1.19	ro05761		(Kanehisa, Goto et al. 2004)
L-Ornithine:2-oxo-acid aminotransferase	R00667	L-Ornithine + 2-Oxoglutarate <=> L-Glutamate 5-semialdehyde + L-Glutamate	C00077 + C00026 <=> C01165 + C00025	1	0	Inf	ec:2.6.1.13	ro06169		(Kanehisa, Goto et al. 2004)
N2-Acetyl-L-ornithine amidohydrolase	R00669	N-Acetylornithine + H2O <=> Acetate + L-Ornithine	C00437 + C00001 <=> C00033 + C00077	1	0	Inf	ec:3.5.1.14	ro06260		(Kanehisa, Goto et al. 2004)
							ec:3.5.1.16	ro08464, ro08621
L-serine hydro-lyase (adding indole; L-tryptophan-forming)	R00674	L-Serine + Indole <=> L-Tryptophan + H2O	C00065 + C00463 <=> C00078 + C00001	1	0	Inf	ec:4.2.1.20	ro01012, ro01013, ro04524		(Kanehisa, Goto et al. 2004)
L-tryptophan:oxygen 2,3-oxidoreductase (decyclizing)	R00678	L-Tryptophan + Oxygen <=> L-Formylkynurenine	C00078 + C00007 <=> C02700	1	0	Inf	ec:1.13.11.11	ro01801		(Kanehisa, Goto et al. 2004)
L-phenylalanine:NAD+ oxidoreductase (deaminating)	R00688	L-Phenylalanine + H2O + NAD+ <=> Phenylpyruvate + NH3 + NADH + H+	C00079 + C00001 + C00003 <=> C00166 + C00014 + C00004 + C00080	1	-Inf	Inf				(Kanehisa, Goto et al. 2004)
L-Phenylalanine:2-oxoglutarate aminotransferase	R00694	L-Phenylalanine + 2-Oxoglutarate <=> Phenylpyruvate + L-Glutamate	C00079 + C00026 <=> C00166 + C00025	-1	0	Inf	ec:2.6.1.9	ro01030, ro01184, ro01256, ro04128		(Kanehisa, Goto et al. 2004)
(S)-1-pyrroline-5-carboxylate:NAD+ oxidoreductase	R00707	(S)-1-Pyrroline-5-carboxylate + NAD+ + 2 H2O <=> L-Glutamate + NADH + H+	C03912 + C00003 + 2 C00001 <=> C00025 + C00004 + C00080	1	-Inf	Inf	ec:1.5.1.12	ro00348, ro05951		(Kanehisa, Goto et al. 2004)
Acetaldehyde:NAD+ oxidoreductase	R00710	Acetaldehyde + NAD+ + H2O <=> Acetate + NADH + H+	C00084 + C00003 + C00001 <=> C00033 + C00004 + C00080	1	0	Inf	ec:1.2.1.3	ro00340, ro00395, ro00646, ro02498, ro03066, ro03790, ro03974, ro04375, ro04663, ro05244, ro06081, ro06111, ro06275, ro06678, ro07077, ro08090, ro08151, ro08917, ro10302, ro11056		(Kanehisa, Goto et al. 2004)
							ec:1.2.1.5	ro01724
Succinate-semialdehyde:NAD+ oxidoreductase	R00713	Succinate semialdehyde + NAD+ + H2O <=> Succinate + NADH + H+	C00232 + C00003 + C00001 <=> C00042 + C00004 + C00080	1	0	Inf	ec:1.2.1.16	ro00587, ro00658, ro00822, ro01994, ro02683, ro02902, ro03101, ro03944, ro04543, ro05568, ro05596, ro08792		(Kanehisa, Goto et al. 2004)
Glycolate:NAD+ oxidoreductase	R00717	Glycolate + NAD+ <=> Glyoxylate + NADH + H+	C00160 + C00003 <=> C00048 + C00004 + C00080	1	-Inf	Inf	ec:1.1.1.26	ro04923		(Kanehisa, Goto et al. 2004)
ITP:oxaloacetate carboxy-lyase (adding ITP; phosphoenolpyruvate-forming); ITP:oxaloacetate carboxy-lyase (transphosphorylating)	R00726	ITP + Oxaloacetate <=> IDP + Phosphoenolpyruvate + CO2	C00081 + C00036 <=> C00104 + C00074 + C00011	1	0	Inf	ec:4.1.1.32	ro05180		(Kanehisa, Goto et al. 2004)
L-Tyrosine:2-oxoglutarate aminotransferase	R00734	L-Tyrosine + 2-Oxoglutarate <=> 3-(4-Hydroxyphenyl)pyruvate + L-Glutamate	C00082 + C00026 <=> C01179 + C00025	-1	0	Inf	ec:2.6.1.9	ro01030, ro01184, ro01256, ro04128		(Kanehisa, Goto et al. 2004)
Acetyl-CoA:carbon-dioxide ligase (ADP-forming)	R00742	ATP + Acetyl-CoA + HCO3- <=> ADP + Orthophosphate + Malonyl-CoA	C00002 + C00024 + C00288 <=> C00008 + C00009 + C00083	1	-Inf	Inf	ec:6.4.1.2	ro02935, ro05011, ro10399		(Kanehisa, Goto et al. 2004)
4-hydroxy-2-oxopentanoate pyruvate-lyase (acetaldehyde-forming)	R00750	Acetaldehyde + Pyruvate <=> 4-Hydroxy-2-oxopentanoate	C00084 + C00022 <=> C03589	-1	0	Inf	ec:4.1.3.39	ro00515, ro03867, ro04535, ro05801, ro08083, ro09019, ro10112		(Kanehisa, Goto et al. 2004)
ethanol:NAD+ oxidoreductase	R00754	Ethanol + NAD+ <=> Acetaldehyde + NADH + H+	C00469 + C00003 <=> C00084 + C00004 + C00080	-1	-Inf	Inf	ec:1.1.1.1	ro00325, ro00447, ro00525, ro01205, ro02150, ro02497, ro02832, ro04547, ro04757, ro05321, ro06735, ro08443, ro08635, ro08965, ro11170		(Kanehisa, Goto et al. 2004)
D-Fructose-1,6-bisphosphate 1-phosphohydrolase	R00762	D-Fructose 1,6-bisphosphate + H2O <=> D-Fructose 6-phosphate + Orthophosphate	C00354 + C00001 <=> C00085 + C00009	1	0	Inf	ec:3.1.3.11	ro05865		(Kanehisa, Goto et al. 2004)
D-glucosamine-6-phosphate aminohydrolase (ketol isomerizing); D-glucosamine-6-phosphate ketol-isomerase(deaminating)	R00765	D-Glucosamine 6-phosphate + H2O <=> D-Fructose 6-phosphate + NH3	C00352 + C00001 <=> C00085 + C00014	1	0	Inf	ec:3.5.99.6	ro01547		(Kanehisa, Goto et al. 2004)
L-glutamine:D-fructose-6-phosphate isomerase (deaminating); L-glutamine:D-fructose-6-phosphate aminotransferase (hexose isomerizing)	R00768	L-Glutamine + D-Fructose 6-phosphate <=> L-Glutamate + D-Glucosamine 6-phosphate	C00064 + C00085 <=> C00025 + C00352	1	0	Inf	ec:2.6.1.16	ro06177		(Kanehisa, Goto et al. 2004)
Urea:carbon-dioxide ligase (ADP-forming)	R00774	ATP + Urea + HCO3- <=> ADP + Orthophosphate + Urea-1-carboxylate	C00002 + C00086 + C00288 <=> C00008 + C00009 + C01010	1	-Inf	Inf	ec:6.3.4.6	ro02135		(Kanehisa, Goto et al. 2004)
L-Cysteine hydrogen-sulfide-lyase (deaminating; pyruvate-forming)	R00782	L-Cysteine + H2O <=> Hydrogen sulfide + Pyruvate + NH3	C00097 + C00001 <=> C00283 + C00022 + C00014	1	0	Inf	ec:4.4.1.1	ro06506		(Kanehisa, Goto et al. 2004)
							ec:4.4.1.8	ro08885
sucrose alpha-glucohydrolase	R00802	Sucrose + H2O <=> beta-D-Fructose + alpha-D-Glucose	C00089 + C00001 <=> C02336 + C00267	1	-Inf	Inf	ec:3.2.1.20	ro01389, ro04274		(Kanehisa, Goto et al. 2004)
(1R,6S)-1,6-dihydroxycyclohexa-2,4-diene-1-carboxylate:NAD+ oxidoreductase (decarboxylating)	R00813	1,6-Dihydroxy-cis-2,4-cyclohexadiene-1-carboxylic acid + NAD+ <=> Catechol + NADH + CO2 + H+	C06321 + C00003 <=> C00090 + C00004 + C00011 + C00080	1	0	Inf	ec:1.3.1.25	ro02387		(Kanehisa, Goto et al. 2004)
Catechol:oxygen 1,2-oxidoreductase(decyclizing)	R00817	Catechol + Oxygen <=> cis,cis-Muconate	C00090 + C00007 <=> C02480	1	0	Inf	ec:1.13.11.1	ro02373, ro02515, ro08069, ro08511		(Kanehisa, Goto et al. 2004)
salicylate,NADH:oxygen oxidoreductase (1-hydroxylating, decarboxylating)	R00818	Salicylate + Oxygen + NADH + H+ <=> Catechol + CO2 + NAD+ + H2O	C00805 + C00007 + C00004 + C00080 <=> C00090 + C00011 + C00003 + C00001	1	0	Inf	ec:1.14.13.1	ro01869		(Kanehisa, Goto et al. 2004)
(R)-Methylmalonyl-CoA CoA-carbonylmutase	R00833	(R)-Methylmalonyl-CoA <=> Succinyl-CoA	C01213 <=> C00091	-1	0	Inf	ec:5.4.99.2	ro07233(mutA, small subunit), ro07234(mutB,large subunit)		(Kanehisa, Goto et al. 2004)
ATP:glycerol 3-phosphotransferase	R00847	ATP + Glycerol <=> ADP + sn-Glycerol 3-phosphate	C00002 + C00116 <=> C00008 + C00093	1	0	Inf	ec:2.7.1.30	ro06264		(Kanehisa, Goto et al. 2004)
hydrogen-sulfide:NADP+ oxidoreductase	R00858	Hydrogen sulfide + 3 NADP+ + 3 H2O <=> Sulfite + 3 NADPH + 3 H+	C00283 + 3 C00006 + 3 C00001 <=> C00094 + 3 C00005 + 3 C00080	-1	0	Inf	ec:1.8.1.2	ro01797		(Kanehisa, Goto et al. 2004)
ATP:D-fructose 6-phosphotransferase	R00867	ATP + D-Fructose <=> ADP + beta-D-Fructose 6-phosphate	C00002 + C00095 <=> C00008 + C05345	1	0	Inf	ec:2.7.1.4	ro02811		(Kanehisa, Goto et al. 2004)
D-Glucitol:NAD+ 2-oxidoreductase	R00875	D-Sorbitol + NAD+ <=> D-Fructose + NADH + H+	C00794 + C00003 <=> C00095 + C00004 + C00080	1	-Inf	Inf	ec:1.1.1.14	ro02784, ro02809, ro03291		(Kanehisa, Goto et al. 2004)
alpha-D-Glucose aldose-ketose-isomerase	R00878	alpha-D-Glucose <=> D-Fructose	C00267 <=> C00095	1	-Inf	Inf	ec:5.3.1.5	ro04090		(Kanehisa, Goto et al. 2004)
GTP:alpha-D-mannose-1-phosphate guanylyltransferase	R00885	GTP + D-Mannose 1-phosphate <=> Diphosphate + GDP-mannose	C00044 + C00636 <=> C00013 + C00096	1	0	Inf	ec:2.7.7.13	ro06307		(Kanehisa, Goto et al. 2004)
GDP-mannose 4,6-hydro-lyase (GDP-4-dehydro-6-deoxy-D-mannose-forming)	R00888	GDP-mannose <=> GDP-4-dehydro-6-deoxy-D-mannose + H2O	C00096 <=> C01222 + C00001	1	0	Inf	ec:4.2.1.47	ro05444		(Kanehisa, Goto et al. 2004)
L-glutamate:L-cysteine gamma-ligase (ADP-forming)	R00894	ATP + L-Glutamate + L-Cysteine <=> ADP + Orthophosphate + gamma-L-Glutamyl-L-cysteine	C00002 + C00025 + C00097 <=> C00008 + C00009 + C00669	1	0	Inf	ec:6.3.2.2	ro05700		(Kanehisa, Goto et al. 2004)
O3-acetyl-L-serine:hydrogen-sulfide 2-amino-2-carboxyethyltransferase; O3-acetyl-L-serine acetate-lyase (adding hydrogen sulfide)	R00897	O-Acetyl-L-serine + Hydrogen sulfide <=> L-Cysteine + Acetate	C00979 + C00283 <=> C00097 + C00033	1	0	Inf	ec:2.5.1.47	ro01436, ro02027, ro10436		(Kanehisa, Goto et al. 2004)
L-cysteinylglycine dipeptidase	R00899	Cys-Gly + H2O <=> L-Cysteine + Glycine	C01419 + C00001 <=> C00097 + C00037	1	0	Inf	ec:3.4.11.1	ro01149		(Kanehisa, Goto et al. 2004)
							ec:3.4.11.2	ro01382, ro01938
beta-alanine:2-oxoglutarate aminotransferase	R00908	beta-Alanine + 2-Oxoglutarate <=> 3-Oxopropanoate + L-Glutamate	C00099 + C00026 <=> C00222 + C00025	-1	-Inf	Inf	ec:2.6.1.19	ro04469, ro04544, ro05598, ro08620, ro08787		(Kanehisa, Goto et al. 2004)
Propionyladenylate:CoA propionyltransferase	R00926	Propionyladenylate + CoA <=> AMP + Propanoyl-CoA	C05983 + C00010 <=> C00020 + C00100	1	0	Inf	ec:6.2.1.1	ro01619, ro02673, ro04332, ro06598, ro08189, ro08877, ro10183, ro11190		(Kanehisa, Goto et al. 2004)
							ec:6.2.1.17	ro05006, ro08923
acetyl-CoA:propanoyl-CoA 2-C-acetyltransferase; 2-methylacetoacetyl-CoA thiolase	R00927	Propanoyl-CoA + Acetyl-CoA <=> CoA + 2-Methylacetoacetyl-CoA	C00100 + C00024 <=> C00010 + C03344	-1	-Inf	Inf	ec:2.3.1.16	ro02294, ro05543, ro06853, ro10318, ro11185		(Kanehisa, Goto et al. 2004)
							ec:2.3.1.9	ro00399, ro01340, ro01455, ro01623, ro01876, ro02517, ro02734, ro03022, ro03024, ro03391, ro03460, ro03892, ro04204, ro04599, ro04678, ro04683, ro05200, ro05257, ro05686, ro05815, ro05841, ro06115, ro08871
(S)-Methylmalonate semialdehyde:NAD+ oxidoreductase (CoA-propanoylating)	R00935	(S)-Methylmalonate semialdehyde + CoA + NAD+ <=> Propanoyl-CoA + CO2 + NADH + H+	C06002 + C00010 + C00003 <=> C00100 + C00011 + C00004 + C00080	1	0	Inf	ec:1.2.1.27	ro01357, ro01542, ro04468, ro04548, ro10225		(Kanehisa, Goto et al. 2004)
5,6,7,8-tetrahydrofolate:NAD+ oxidoreductase	R00936	Tetrahydrofolate + NAD+ <=> Dihydrofolate + NADH + H+	C00101 + C00003 <=> C00415 + C00004 + C00080	-1	-Inf	Inf	ec:1.5.1.3	ro02249		(Kanehisa, Goto et al. 2004)
5,6,7,8-tetrahydrofolate:NAD+ oxidoreductase	R00937	Tetrahydrofolate + 2 NAD+ <=> Folate + 2 NADH + 2 H+	C00101 + 2 C00003 <=> C00504 + 2 C00004 + 2 C00080	-1	-Inf	Inf	ec:1.5.1.3	ro02249		(Kanehisa, Goto et al. 2004)
Formate:tetrahydrofolate ligase (ADP-forming)	R00943	Tetrahydrofolate + Formate + ATP <=> ADP + Orthophosphate + 10-Formyltetrahydrofolate	C00101 + C00058 + C00002 <=> C00008 + C00009 + C00234	1	0	Inf				(Kanehisa, Goto et al. 2004)
5,10-Methylenetetrahydrofolate:glycine hydroxymethyltransferase	R00945	5,10-Methylenetetrahydrofolate + Glycine + H2O <=> Tetrahydrofolate + L-Serine	C00143 + C00037 + C00001 <=> C00101 + C00065	1	-Inf	Inf	ec:2.1.2.1	ro01820, ro02933, ro05335, ro05859		(Kanehisa, Goto et al. 2004)
5-Methyltetrahydrofolate:L-homocysteine S-methyltransferase	R00946	5-Methyltetrahydrofolate + L-Homocysteine <=> Tetrahydrofolate + L-Methionine	C00440 + C00155 <=> C00101 + C00073	1	-Inf	Inf	ec:2.1.1.13	ro00859		(Kanehisa, Goto et al. 2004)
ATP:alpha-D-glucose-1-phosphate adenyltransferase	R00948	ATP + D-Glucose 1-phosphate <=> Diphosphate + ADP-glucose	C00002 + C00103 <=> C00013 + C00498	1	0	Inf	ec:2.7.7.27	ro05975		(Kanehisa, Goto et al. 2004)
UDP-glucose:alpha-D-galactose-1-phosphate uridylyltransferase	R00955	UDP-glucose + alpha-D-Galactose 1-phosphate <=> D-Glucose 1-phosphate + UDP-D-galactose	C00029 + C00446 <=> C00103 + C00052	1	-Inf	Inf	ec:2.7.7.12	ro05491		(Kanehisa, Goto et al. 2004)
CTP:alpha-D-glucose-1-phosphate cytidylyltransferase	R00956	CTP + D-Glucose 1-phosphate <=> Diphosphate + CDP-glucose	C00063 + C00103 <=> C00013 + C00501	1	-Inf	Inf	ec:2.7.7.33	ro05747		(Kanehisa, Goto et al. 2004)
alpha-D-Glucose 1-phosphate 1,6-phosphomutase	R00959	D-Glucose 1-phosphate <=> alpha-D-Glucose 6-phosphate	C00103 <=> C00668	-1	-Inf	Inf	ec:5.4.2.2	ro06413		(Kanehisa, Goto et al. 2004)
orotidine-5'-phosphate carboxy-lyase (UMP-forming)	R00965	Orotidine 5'-phosphate <=> UMP + CO2	C01103 <=> C00105 + C00011	1	-Inf	Inf	ec:4.1.1.23	ro07153		(Kanehisa, Goto et al. 2004)
UMP:diphosphate phospho-alpha-D-ribosyltransferase	R00966	UMP + Diphosphate <=> Uracil + 5-Phospho-alpha-D-ribose 1-diphosphate	C00105 + C00013 <=> C00106 + C00119	-1	0	Inf	ec:2.4.2.9	ro00256, ro06255, ro07147		(Kanehisa, Goto et al. 2004)
Cytosine aminohydrolase	R00974	Cytosine + H2O <=> Uracil + NH3	C00380 + C00001 <=> C00106 + C00014	1	0	Inf	ec:3.5.4.1	ro00597, ro00599, ro05151		(Kanehisa, Goto et al. 2004)
Chorismate pyruvate-lyase (amino-accepting)	R00986	Chorismate + L-Glutamine <=> Anthranilate + Pyruvate + L-Glutamate	C00251 + C00064 <=> C00108 + C00022 + C00025	1	0	Inf	ec:4.1.3.27	ro01016		(Kanehisa, Goto et al. 2004)
L-Kynurenine hydrolase	R00987	L-Kynurenine + H2O <=> Anthranilate + L-Alanine	C00328 + C00001 <=> C00108 + C00041	1	0	Inf	ec:3.7.1.3	ro01800		(Kanehisa, Goto et al. 2004)
L-threonine ammonia-lyase (2-oxobutanoate-forming)	R00996	L-Threonine <=> 2-Oxobutanoate + NH3	C00188 <=> C00109 + C00014	1	0	Inf	ec:4.3.1.19	ro01065, ro01945, ro05846		(Kanehisa, Goto et al. 2004)
O-Succinyl-L-homoserine succinate-lyase (deaminating; 2-oxobutanoate-forming)	R00999	O-Succinyl-L-homoserine + H2O <=> 2-Oxobutanoate + Succinate + NH3	C01118 + C00001 <=> C00109 + C00042 + C00014	1	0	Inf	ec:2.5.1.48	ro05845		(Kanehisa, Goto et al. 2004)
L-cystathionine cysteine-lyase (deaminating; 2-oxobutanoate-forming)	R01001	L-Cystathionine + H2O <=> L-Cysteine + NH3 + 2-Oxobutanoate	C02291 + C00001 <=> C00097 + C00014 + C00109	1	0	Inf	ec:4.4.1.1	ro06506		(Kanehisa, Goto et al. 2004)
ATP:glycerone phosphotransferase	R01011	ATP + Glycerone <=> ADP + Glycerone phosphate	C00002 + C00184 <=> C00008 + C00111	1	-Inf	Inf	ec:2.7.1.29	ro01844		(Kanehisa, Goto et al. 2004)
D-glyceraldehyde-3-phosphate aldose-ketose-isomerase	R01015	D-Glyceraldehyde 3-phosphate <=> Glycerone phosphate	C00118 <=> C00111	-1	-Inf	Inf	ec:5.3.1.1	ro07179		(Kanehisa, Goto et al. 2004)
ATP:D-ribose-5-phosphate diphosphotransferase	R01049	ATP + D-Ribose 5-phosphate <=> AMP + 5-Phospho-alpha-D-ribose 1-diphosphate	C00002 + C00117 <=> C00020 + C00119	1	-Inf	Inf	ec:2.7.6.1	ro05723		(Kanehisa, Goto et al. 2004)
D-ribose-5-phosphate aldose-ketose-isomerase	R01056	D-Ribose 5-phosphate <=> D-Ribulose 5-phosphate	C00117 <=> C00199	-1	-Inf	Inf	ec:5.3.1.6	ro01378, ro02899		(Kanehisa, Goto et al. 2004)
D-glyceraldehyde-3-phosphate:NAD+ oxidoreductase (phosphorylating)	R01061	D-Glyceraldehyde 3-phosphate + Orthophosphate + NAD+ <=> 3-Phospho-D-glyceroyl phosphate + NADH + H+	C00118 + C00009 + C00003 <=> C00236 + C00004 + C00080	1	-Inf	Inf	ec:1.2.1.12	ro03427, ro07177		(Kanehisa, Goto et al. 2004)
D-Fructose 6-phosphate:D-glyceraldehyde-3-phosphate glycolaldehyde transferase	R01067	D-Fructose 6-phosphate + D-Glyceraldehyde 3-phosphate <=> D-Erythrose 4-phosphate + D-Xylulose 5-phosphate	C00085 + C00118 <=> C00279 + C00231	1	-Inf	Inf	ec:2.2.1.1	ro00814, ro00815, ro03843, ro03844, ro07186		(Kanehisa, Goto et al. 2004)
D-fructose-1,6-bisphosphate D-glyceraldehyde-3-phosphate-lyase (glycerone-phosphate-forming)	R01068	D-Fructose 1,6-bisphosphate <=> Glycerone phosphate + D-Glyceraldehyde 3-phosphate	C00354 <=> C00111 + C00118	-1	-Inf	Inf	ec:4.1.2.13	ro05536		(Kanehisa, Goto et al. 2004)
beta-D-fructose-1,6-bisphosphate D-glyceraldehyde-3-phosphate-lyase (glycerone-phosphate-forming)	R01070	beta-D-Fructose 1,6-bisphosphate <=> Glycerone phosphate + D-Glyceraldehyde 3-phosphate	C05378 <=> C00111 + C00118	1	-Inf	Inf	ec:4.1.2.13	ro05536		(Kanehisa, Goto et al. 2004)
1-(5-phospho-D-ribosyl)-ATP:diphosphate phospho-alpha-D-ribosyl-transferase	R01071	1-(5-Phospho-D-ribosyl)-ATP + Diphosphate <=> ATP + 5-Phospho-alpha-D-ribose 1-diphosphate	C02739 + C00013 <=> C00002 + C00119	-1	0	Inf	ec:2.4.2.17	ro00854		(Kanehisa, Goto et al. 2004)
5-phosphoribosylamine:diphosphate phospho-alpha-D-ribosyltransferase (glutamate-amidating)	R01072	5-Phosphoribosylamine + Diphosphate + L-Glutamate <=> L-Glutamine + 5-Phospho-alpha-D-ribose 1-diphosphate + H2O	C03090 + C00013 + C00025 <=> C00064 + C00119 + C00001	-1	0	Inf	ec:2.4.2.14	ro04840		(Kanehisa, Goto et al. 2004)
N-(5-Phospho-D-ribosyl)anthranilate:pyrophosphate phosphoribosyl-transferase	R01073	N-(5-Phospho-D-ribosyl)anthranilate + Diphosphate <=> Anthranilate + 5-Phospho-alpha-D-ribose 1-diphosphate	C04302 + C00013 <=> C00108 + C00119	-1	0	Inf	ec:2.4.2.18	ro01128		(Kanehisa, Goto et al. 2004)
(S)-malate hydro-lyase (fumarate-forming)	R01082	(S)-Malate <=> Fumarate + H2O	C00149 <=> C00122 + C00001	-1	-Inf	Inf	ec:4.2.1.2	ro05864, ro05899		(Kanehisa, Goto et al. 2004)
N6-(1,2-dicarboxyethyl)AMP AMP-lyase (fumarate-forming)	R01083	N6-(1,2-Dicarboxyethyl)-AMP <=> Fumarate + AMP	C03794 <=> C00122 + C00020	1	-Inf	Inf	ec:4.3.2.2	ro00315, ro04787		(Kanehisa, Goto et al. 2004)
2-(Nomega-L-arginino)succinate arginine-lyase (fumarate-forming)	R01086	N-(L-Arginino)succinate <=> Fumarate + L-Arginine	C03406 <=> C00122 + C00062	1	-Inf	Inf	ec:4.3.2.1	ro00949		(Kanehisa, Goto et al. 2004)
L-leucine:NAD+ oxidoreductase (deaminating)	R01088	L-Leucine + H2O + NAD+ <=> 4-Methyl-2-oxopentanoate + NH3 + NADH + H+	C00123 + C00001 + C00003 <=> C00233 + C00014 + C00004 + C00080	1	-Inf	Inf	ec:1.4.1.9	ro01628		(Kanehisa, Goto et al. 2004)
L-Leucine:2-oxoglutarate aminotransferase	R01090	L-Leucine + 2-Oxoglutarate <=> 4-Methyl-2-oxopentanoate + L-Glutamate	C00123 + C00026 <=> C00233 + C00025	1	0	Inf	ec:2.6.1.42	ro01147, ro02970, ro04442		(Kanehisa, Goto et al. 2004)
ATP:D-galactose 1-phosphotransferase	R01092	ATP + D-Galactose <=> ADP + alpha-D-Galactose 1-phosphate	C00002 + C00124 <=> C00008 + C00446	1	0	Inf	ec:2.7.1.6	ro05490		(Kanehisa, Goto et al. 2004)
Isopentenyl-diphosphate delta3-delta2-isomerase	R01123	Isopentenyl diphosphate <=> Dimethylallyl diphosphate	C00129 <=> C00235	1	-Inf	Inf	ec:5.3.3.2	ro00239		(Kanehisa, Goto et al. 2004)
Inosine 5'-monophosphate phosphohydrolase	R01126	IMP + H2O <=> Inosine + Orthophosphate	C00130 + C00001 <=> C00294 + C00009	1	0	Inf	ec:3.1.3.5	ro04127		(Kanehisa, Goto et al. 2004)
IMP 1,2-hydrolase (decyclizing)	R01127	IMP + H2O <=> 1-(5'-Phosphoribosyl)-5-formamido-4-imidazolecarboxamide	C00130 + C00001 <=> C04734	-1	-Inf	Inf	ec:2.1.2.3	ro05579		(Kanehisa, Goto et al. 2004)
							ec:3.5.4.10	ro05579
IMP:NAD+ oxidoreductase	R01130	IMP + NAD+ + H2O <=> Xanthosine 5'-phosphate + NADH + H+	C00130 + C00003 + C00001 <=> C00655 + C00004 + C00080	1	0	Inf	ec:1.1.1.205	ro06199, ro06200, ro07243		(Kanehisa, Goto et al. 2004)
IMP:diphosphate phospho-D-ribosyltransferase	R01132	IMP + Diphosphate <=> Hypoxanthine + 5-Phospho-alpha-D-ribose 1-diphosphate	C00130 + C00013 <=> C00262 + C00119	-1	0	Inf	ec:2.4.2.8	ro04404		(Kanehisa, Goto et al. 2004)
IMP:L-aspartate ligase (GDP-forming)	R01135	GTP + IMP + L-Aspartate <=> GDP + Orthophosphate + N6-(1,2-Dicarboxyethyl)-AMP	C00044 + C00130 + C00049 <=> C00035 + C00009 + C03794	1	0	Inf	ec:6.3.4.4	ro05551, ro08616		(Kanehisa, Goto et al. 2004)
ATP:dADP phosphotransferase	R01137	ATP + dADP <=> ADP + dATP	C00002 + C00206 <=> C00008 + C00131	1	-Inf	Inf	ec:2.7.4.6	ro01315		(Kanehisa, Goto et al. 2004)
dATP:pyruvate 2-O-phosphotransferase	R01138	dATP + Pyruvate <=> dADP + Phosphoenolpyruvate	C00131 + C00022 <=> C00206 + C00074	1	-Inf	Inf	ec:2.7.1.40	ro01007, ro02565, ro03221, ro04800		(Kanehisa, Goto et al. 2004)
Methane,NADH:oxygen oxidoreductase (hydroxylating)	R01142	Methane + Oxygen + NADH + H+ <=> Methanol + NAD+ + H2O	C01438 + C00007 + C00004 + C00080 <=> C00132 + C00003 + C00001	1	0	Inf	ec:1.14.13.25	ro00441		(Kanehisa, Goto et al. 2004)
D-alanine:D-alanine ligase (ADP-forming)	R01150	ATP + 2 D-Alanine <=> ADP + Orthophosphate + D-Alanyl-D-alanine	C00002 + 2 C00133 <=> C00008 + C00009 + C00993	1	-Inf	Inf	ec:6.3.2.4	ro06507		(Kanehisa, Goto et al. 2004)
N-Carbamoylputrescine amidohydrolase	R01152	N-Carbamoylputrescine + H2O <=> Putrescine + CO2 + NH3	C00436 + C00001 <=> C00134 + C00011 + C00014	1	-Inf	Inf	ec:3.5.1.53	ro04386, ro05592		(Kanehisa, Goto et al. 2004)
Agmatine amidinohydrolase	R01157	Agmatine + H2O <=> Putrescine + Urea	C00179 + C00001 <=> C00134 + C00086	1	-Inf	Inf	ec:3.5.3.11	ro03527		(Kanehisa, Goto et al. 2004)
L-histidine ammonia-lyase (urocanate-forming)	R01168	L-Histidine <=> Urocanate + NH3	C00135 <=> C00785 + C00014	1	-Inf	Inf	ec:4.3.1.3	ro02154, ro02588		(Kanehisa, Goto et al. 2004)
Butanoyl-CoA:(acceptor) 2,3-oxidoreductase; Butanoyl-CoA:NAD+ trans-2-oxidoreductase	R01171	Butanoyl-CoA + NAD+ <=> Crotonoyl-CoA + NADH + H+	C00136 + C00003 <=> C00877 + C00004 + C00080	1	-Inf	Inf	ec:1.3.99.2	ro02521, ro03348, ro03612, ro03878, ro05203, ro06400		(Kanehisa, Goto et al. 2004)
Butanoyl-CoA:oxygen 2-oxidoreductase	R01175	Butanoyl-CoA + FAD <=> FADH2 + Crotonoyl-CoA	C00136 + C00016 <=> C01352 + C00877	1	0	Inf	ec:1.3.3.6	ro02047		(Kanehisa, Goto et al. 2004)
							ec:1.3.99.2	ro02521, ro03348, ro03612, ro03878, ro05203, ro06400
							ec:1.3.99.3	ro01504, ro01875, ro01932, ro02214, ro02297, ro02341, ro02696, ro03059, ro03093, ro03965, ro04596, ro04636, ro04692, ro04693, ro04748, ro04754, ro05247, ro05713, ro05756, ro05827, ro05896, ro06399, ro06629, ro06682, ro07119, ro08438, ro09029, ro10128, ro10306, ro10307, ro10357
butanoyl-CoA:acetyl-CoA C-butanoyltransferase	R01177	Acetyl-CoA + Butanoyl-CoA <=> CoA + 3-Oxohexanoyl-CoA	C00024 + C00136 <=> C00010 + C05269	-1	-Inf	Inf	ec:2.3.1.16	ro02294, ro05543, ro06853, ro10318, ro11185		(Kanehisa, Goto et al. 2004)
							ec:2.3.1.9	ro00399, ro01340, ro01455, ro01623, ro01876, ro02517, ro02734, ro03022, ro03024, ro03391, ro03460, ro03892, ro04204, ro04599, ro04678, ro04683, ro05200, ro05257, ro05686, ro05815, ro05841, ro06115, ro08871
myo-Inositol:NAD+ 2-oxidoreductase	R01183	myo-Inositol + NAD+ <=> 2,4,6/3,5-Pentahydroxycyclohexanone + NADH + H+	C00137 + C00003 <=> C00691 + C00004 + C00080	1	-Inf	Inf	ec:1.1.1.18	ro01355, ro02992, ro03886, ro05267		(Kanehisa, Goto et al. 2004)
1D-myo-Inositol 4-phosphate phosphohydrolase	R01186	myo-Inositol 4-phosphate + H2O <=> myo-Inositol + Orthophosphate	C03546 + C00001 <=> C00137 + C00009	1	0	Inf	ec:3.1.3.25	ro01023, ro06402, ro06825		(Kanehisa, Goto et al. 2004)
1D-myo-Inositol 3-phosphate phosphohydrolase	R01187	1D-myo-Inositol 3-phosphate + H2O <=> myo-Inositol + Orthophosphate	C04006 + C00001 <=> C00137 + C00009	1	0	Inf	ec:3.1.3.25	ro01023, ro06402, ro06825		(Kanehisa, Goto et al. 2004)
acetyl-CoA:3-methyl-2-oxobutanoate C-acetyltransferase (thioester-hydrolysing, carboxymethyl-forming); 3-Carboxy-3-hydroxy-4-methylpentanoate 3-methyl-2-oxobutanoate-lyase (CoA-acetylating)	R01213	(2S)-2-Isopropylmalate + CoA <=> Acetyl-CoA + 3-Methyl-2-oxobutanoic acid + H2O	C02504 + C00010 <=> C00024 + C00141 + C00001	-1	-Inf	Inf	ec:2.3.3.13	ro04225, ro05165		(Kanehisa, Goto et al. 2004)
L-Valine:2-oxoglutarate aminotransferase	R01214	L-Valine + 2-Oxoglutarate <=> 3-Methyl-2-oxobutanoic acid + L-Glutamate	C00183 + C00026 <=> C00141 + C00025	1	-Inf	Inf	ec:2.6.1.42	ro01147, ro02970, ro04442		(Kanehisa, Goto et al. 2004)
5,10-methylenetetrahydrofolate:NADP+ oxidoreductase	R01220	5,10-Methylenetetrahydrofolate + NADP+ <=> 5,10-Methenyltetrahydrofolate + NADPH	C00143 + C00006 <=> C00445 + C00005	-1	-Inf	Inf	ec:1.5.1.5	ro01817, ro06234		(Kanehisa, Goto et al. 2004)
5,10-Methylenetetrahydrofolate:3-methyl-2-oxobutanoate hydroxymethyltransferase	R01226	5,10-Methylenetetrahydrofolate + 3-Methyl-2-oxobutanoic acid + H2O <=> Tetrahydrofolate + 2-Dehydropantoate	C00143 + C00141 + C00001 <=> C00101 + C00966	1	-Inf	Inf	ec:2.1.2.11	ro01169		(Kanehisa, Goto et al. 2004)
Guanosine 5'-monophosphate phosphohydrolase	R01227	GMP + H2O <=> Guanosine + Orthophosphate	C00144 + C00001 <=> C00387 + C00009	1	0	Inf	ec:3.1.3.5	ro04127		(Kanehisa, Goto et al. 2004)
GMP:diphosphate 5-phospho-alpha-D-ribosyltransferase	R01229	GMP + Diphosphate <=> Guanine + 5-Phospho-alpha-D-ribose 1-diphosphate	C00144 + C00013 <=> C00242 + C00119	-1	0	Inf	ec:2.4.2.7	ro06899		(Kanehisa, Goto et al. 2004)
							ec:2.4.2.8	ro04404
Xanthosine-5'-phosphate:ammonia ligase (AMP-forming)	R01230	ATP + Xanthosine 5'-phosphate + NH3 <=> AMP + Diphosphate + GMP	C00002 + C00655 + C00014 <=> C00020 + C00013 + C00144	1	0	Inf	ec:6.3.5.2	ro06202		(Kanehisa, Goto et al. 2004)
Xanthosine-5'-phosphate:L-glutamine amido-ligase (AMP-forming)	R01231	ATP + Xanthosine 5'-phosphate + L-Glutamine + H2O <=> AMP + Diphosphate + GMP + L-Glutamate	C00002 + C00655 + C00064 + C00001 <=> C00020 + C00013 + C00144 + C00025	1	0	Inf	ec:6.3.5.2	ro06202		(Kanehisa, Goto et al. 2004)
Adenosine ribohydrolase	R01245	Adenosine + H2O <=> Adenine + D-Ribose	C00212 + C00001 <=> C00147 + C00121	1	-Inf	Inf	ec:3.2.2.1	ro00276, ro06433, ro07236		(Kanehisa, Goto et al. 2004)
L-Proline:NAD+ 5-oxidoreductase	R01248	L-Proline + NAD+ <=> (S)-1-Pyrroline-5-carboxylate + NADH + H+	C00148 + C00003 <=> C03912 + C00004 + C00080	1	-Inf	Inf	ec:1.5.1.2	ro02061		(Kanehisa, Goto et al. 2004)
proline racemase	R01255	L-Proline <=> D-Proline	C00148 <=> C00763	1	-Inf	Inf	ec:5.1.1.4	ro05288		(Kanehisa, Goto et al. 2004)
Palmitoyl-CoA:oxygen 2-oxidoreductase	R01279	Palmitoyl-CoA + FAD <=> trans-Hexadec-2-enoyl-CoA + FADH2	C00154 + C00016 <=> C05272 + C01352	1	0	Inf	ec:1.3.3.6	ro02047		(Kanehisa, Goto et al. 2004)
							ec:1.3.99.13	ro00550, ro02345, ro02627, ro02715, ro02754, ro03954, ro05132, ro06787, ro08138
							ec:1.3.99.3	ro01504, ro01875, ro01932, ro02214, ro02297, ro02341, ro02696, ro03059, ro03093, ro03965, ro04596, ro04636, ro04692, ro04693, ro04748, ro04754, ro05247, ro05713, ro05756, ro05827, ro05896, ro06399, ro06629, ro06682, ro07119, ro08438, ro09029, ro10128, ro10306, ro10307, ro10357
Palmitate:CoA ligase (AMP-forming)	R01280	ATP + Hexadecanoic acid + CoA <=> AMP + Palmitoyl-CoA + Diphosphate	C00002 + C00249 + C00010 <=> C00020 + C00154 + C00013	1	0	Inf	ec:6.2.1.3	ro01121, ro01496, ro01533, ro01899, ro03009, ro03747, ro03779, ro04492, ro06034, ro06989, ro08945, ro10229, ro10297		(Kanehisa, Goto et al. 2004)
O-acetyl-L-homoserine:hydrogen sulfide S-(3-amino-3-carboxypropyl)transferase; O-acetyl-L-homoserine acetate-lyase (adding hydrogen sulfide)	R01287	O-Acetyl-L-homoserine + Hydrogen sulfide <=> L-Homocysteine + Acetate	C01077 + C00283 <=> C00155 + C00033	1	0	Inf	ec:2.5.1.49	ro01767, ro05069, ro06237		(Kanehisa, Goto et al. 2004)
O4-succinyl-L-homoserine:hydrogen sulfide S-(3-amino-3-carboxypropyl)transferase; O-succinyl-L-homoserine succinate-lyase (adding hydrogen sulfide)	R01288	O-Succinyl-L-homoserine + Hydrogen sulfide <=> L-Homocysteine + Succinate	C01118 + C00283 <=> C00155 + C00042	1	-Inf	Inf	ec:2.5.1.48	ro05845		(Kanehisa, Goto et al. 2004)
L-serine hydro-lyase (adding homocysteine; L-cystathionine-forming)	R01290	L-Serine + L-Homocysteine <=> L-Cystathionine + H2O	C00065 + C00155 <=> C02291 + C00001	1	-Inf	Inf	ec:4.2.1.22	ro05843		(Kanehisa, Goto et al. 2004)
4-hydroxybenzaldehyde:NAD+ oxidoreductase	R01293	4-Hydroxybenzaldehyde + NAD+ + H2O <=> 4-Hydroxybenzoate + NADH + H+	C00633 + C00003 + C00001 <=> C00156 + C00004 + C00080	-1	-Inf	Inf	ec:1.2.1.28	ro02797, ro02986		(Kanehisa, Goto et al. 2004)
4-hydroxybenzoate,NADPH:oxygen oxidoreductase (3-hydroxylating)	R01298	4-Hydroxybenzoate + Oxygen + NADPH + H+ <=> 3,4-Dihydroxybenzoate + NADP+ + H2O	C00156 + C00007 + C00005 + C00080 <=> C00230 + C00006 + C00001	1	0	Inf	ec:1.14.13.2	ro02539		(Kanehisa, Goto et al. 2004)
4-Hydroxybenzoyl-CoA hydrolase	R01301	4-Hydroxybenzoyl-CoA + H2O <=> 4-Hydroxybenzoate + CoA	C02949 + C00001 <=> C00156 + C00010	1	-Inf	Inf	ec:3.1.2.23	ro02376		(Kanehisa, Goto et al. 2004)
citrate hydro-lyase (cis-aconitate-forming)	R01325	Citrate <=> cis-Aconitate + H2O	C00158 <=> C00417 + C00001	1	-Inf	Inf	ec:4.2.1.3	ro02399, ro07207, ro08266		(Kanehisa, Goto et al. 2004)
2-Phosphoglycolate phosphohydrolase	R01334	2-Phosphoglycolate + H2O <=> Glycolate + Orthophosphate	C00988 + C00001 <=> C00160 + C00009	1	0	Inf	ec:3.1.3.18	ro01185, ro02900		(Kanehisa, Goto et al. 2004)
ATP:propanoate adenyltransferase	R01354	ATP + Propanoate <=> Diphosphate + Propionyladenylate	C00002 + C00163 <=> C00013 + C05983	1	0	Inf	ec:6.2.1.1	ro01619, ro02673, ro04332, ro06598, ro08189, ro08877, ro10183, ro11190		(Kanehisa, Goto et al. 2004)
							ec:6.2.1.17	ro05006, ro08923
(S)-3-hydroxy-3-methylglutaryl-CoA acetoacetate-lyase (acetyl-CoA-forming)	R01360	(S)-3-Hydroxy-3-methylglutaryl-CoA <=> Acetyl-CoA + Acetoacetate	C00356 <=> C00024 + C00164	1	-Inf	Inf	ec:4.1.3.4	ro04924, ro05078		(Kanehisa, Goto et al. 2004)
(R)-3-Hydroxybutanoate:NAD+ oxidoreductase	R01361	(R)-3-Hydroxybutanoate + NAD+ <=> Acetoacetate + NADH + H+	C01089 + C00003 <=> C00164 + C00004 + C00080	1	-Inf	Inf	ec:1.1.1.30	ro04778		(Kanehisa, Goto et al. 2004)
4-fumarylacetoacetate fumarylhydrolase	R01364	Acetoacetate + Fumarate <=> 4-Fumarylacetoacetate + H2O	C00164 + C00122 <=> C01061 + C00001	-1	-Inf	Inf	ec:3.7.1.2	ro02309		(Kanehisa, Goto et al. 2004)
Acetoacetate carboxy-lyase (acetone-forming)	R01366	Acetoacetate <=> Acetone + CO2	C00164 <=> C00207 + C00011	-1	-Inf	Inf	ec:4.1.1.4	ro08625		(Kanehisa, Goto et al. 2004)
Phenylpyruvate:oxygen oxidoreductase (hydroxylating,decarboxylating)	R01372	Phenylpyruvate + Oxygen <=> 2-Hydroxyphenylacetate + CO2	C00166 + C00007 <=> C05852 + C00011	1	0	Inf	ec:1.13.11.27	ro01367, ro02040, ro03041, ro03170, ro05074		(Kanehisa, Goto et al. 2004)
prephenate hydro-lyase (decarboxylating; phenylpyruvate-forming)	R01373	Prephenate <=> Phenylpyruvate + H2O + CO2	C00254 <=> C00166 + C00001 + C00011	1	0	Inf	ec:4.2.1.51	ro04033		(Kanehisa, Goto et al. 2004)
D-Glycerate:NAD+ 2-oxidoreductase	R01388	D-Glycerate + NAD+ <=> Hydroxypyruvate + NADH + H+	C00258 + C00003 <=> C00168 + C00004 + C00080	1	-Inf	Inf	ec:1.1.1.26	ro04923		(Kanehisa, Goto et al. 2004)
hydroxypyruvate aldose-ketose-isomerase	R01394	Hydroxypyruvate <=> 2-Hydroxy-3-oxopropanoate	C00168 <=> C01146	1	-Inf	Inf	ec:5.3.1.22	ro02576, ro03225, ro05268		(Kanehisa, Goto et al. 2004)
carbamoyl-phosphate:L-aspartate carbamoyltransferase	R01397	Carbamoyl phosphate + L-Aspartate <=> Orthophosphate + N-Carbamoyl-L-aspartate	C00169 + C00049 <=> C00009 + C00438	1	0	Inf	ec:2.1.3.2	ro07148		(Kanehisa, Goto et al. 2004)
Carbamoyl-phosphate:L-ornithine carbamoyltransferase	R01398	Carbamoyl phosphate + L-Ornithine <=> Orthophosphate + L-Citrulline	C00169 + C00077 <=> C00009 + C00327	1	-Inf	Inf	ec:2.1.3.3	ro00952		(Kanehisa, Goto et al. 2004)
S-methyl-5'-thioadenosine:phosphate S-methyl-5-thio-alpha-D-ribosyl-transferase	R01402	5'-Methylthioadenosine + Orthophosphate <=> Adenine + S-Methyl-5-thio-D-ribose 1-phosphate	C00170 + C00009 <=> C00147 + C04188	1	0	Inf	ec:2.4.2.28	ro02578, ro04261		(Kanehisa, Goto et al. 2004)
Agmatine iminohydrolase	R01416	Agmatine + H2O <=> N-Carbamoylputrescine + NH3	C00179 + C00001 <=> C00436 + C00014	1	0	Inf	ec:3.5.3.12	ro04385, ro05591		(Kanehisa, Goto et al. 2004)
D-xylose aldose-ketose-isomerase	R01432	D-Xylose <=> D-Xylulose	C00181 <=> C00310	1	-Inf	Inf	ec:5.3.1.5	ro04090		(Kanehisa, Goto et al. 2004)
L-Valine:NAD+ oxidoreductase(deaminating)	R01434	L-Valine + H2O + NAD+ <=> 3-Methyl-2-oxobutanoic acid + NH3 + NADH + H+	C00183 + C00001 + C00003 <=> C00141 + C00014 + C00004 + C00080	-1	0	Inf	ec:1.4.1.9	ro01628		(Kanehisa, Goto et al. 2004)
O-phospho-L-homoserine phosphate-lyase (adding water;L-threonine-forming)	R01466	O-Phospho-L-homoserine + H2O <=> L-Threonine + Orthophosphate	C01102 + C00001 <=> C00188 + C00009	1	0	Inf	ec:4.2.3.1	ro01487		(Kanehisa, Goto et al. 2004)
ATP:3-phospho-D-glycerate 1-phosphotransferase	R01512	ATP + 3-Phospho-D-glycerate <=> ADP + 3-Phospho-D-glyceroyl phosphate	C00002 + C00197 <=> C00008 + C00236	-1	-Inf	Inf	ec:2.7.2.3	ro07178		(Kanehisa, Goto et al. 2004)
3-Phospho-D-glycerate:NAD+ 2-oxidoreductase	R01513	3-Phospho-D-glycerate + NAD+ <=> 3-Phosphonooxypyruvate + NADH + H+	C00197 + C00003 <=> C03232 + C00004 + C00080	1	-Inf	Inf	ec:1.1.1.95	ro02903, ro03298, ro04630, ro06489, ro08844, ro08891		(Kanehisa, Goto et al. 2004)
ATP:(R)-glycerate 3-phosphotransferase	R01514	ATP + D-Glycerate <=> ADP + 3-Phospho-D-glycerate	C00002 + C00258 <=> C00008 + C00197	1	0	Inf	ec:2.7.1.31	ro01141, ro02573, ro03229, ro04801, ro04922		(Kanehisa, Goto et al. 2004)
2-Phospho-D-glycerate 2,3-phosphomutase	R01518	2-Phospho-D-glycerate <=> 3-Phospho-D-glycerate	C00631 <=> C00197	-1	-Inf	Inf	ec:5.4.2.1	ro01295, ro02070, ro03730, ro06349		(Kanehisa, Goto et al. 2004)
6-phospho-D-gluconate:NADP+ 2-oxidoreductase (decarboxylating)	R01528	6-Phospho-D-gluconate + NADP+ <=> D-Ribulose 5-phosphate + CO2 + NADPH + H+	C00345 + C00006 <=> C00199 + C00011 + C00005 + C00080	1	0	Inf	ec:1.1.1.44	ro00556, ro03668, ro07246, ro11061, ro11328		(Kanehisa, Goto et al. 2004)
D-Ribulose-5-phosphate 3-epimerase	R01529	D-Ribulose 5-phosphate <=> D-Xylulose 5-phosphate	C00199 <=> C00231	1	-Inf	Inf	ec:5.1.3.1	ro07167		(Kanehisa, Goto et al. 2004)
ATP:2-dehydro-3-deoxy-D-gluconate 6-phosphotransferase	R01541	ATP + 2-Dehydro-3-deoxy-D-gluconate <=> ADP + 2-Dehydro-3-deoxy-6-phospho-D-gluconate	C00002 + C00204 <=> C00008 + C04442	1	0	Inf	ec:2.7.1.45	ro02459, ro02785		(Kanehisa, Goto et al. 2004)
ATP:dAMP phosphotransferase	R01547	ATP + dAMP <=> ADP + dADP	C00002 + C00360 <=> C00008 + C00206	-1	-Inf	Inf	ec:2.7.4.3	ro06154, ro07078		(Kanehisa, Goto et al. 2004)
Adenosine aminohydrolase	R01560	Adenosine + H2O <=> Inosine + NH3	C00212 + C00001 <=> C00294 + C00014	1	0	Inf	ec:3.5.4.4	ro06027, ro06251		(Kanehisa, Goto et al. 2004)
Adenosine:phosphate alpha-D-ribosyltransferase	R01561	Adenosine + Orthophosphate <=> Adenine + alpha-D-Ribose 1-phosphate	C00212 + C00009 <=> C00147 + C00620	-1	-Inf	Inf	ec:2.4.2.1	ro06257		(Kanehisa, Goto et al. 2004)
thymidine:phosphate deoxy-alpha-D-ribosyltransferase	R01570	Thymidine + Orthophosphate <=> Thymine + 2-Deoxy-D-ribose 1-phosphate	C00214 + C00009 <=> C00178 + C00672	1	-Inf	Inf	ec:2.4.2.4	ro06250		(Kanehisa, Goto et al. 2004)
D-Glutamine amidohydrolase	R01579	D-Glutamine + H2O <=> D-Glutamate + NH3	C00819 + C00001 <=> C00217 + C00014	1	0	Inf	ec:3.5.1.2	ro06842		(Kanehisa, Goto et al. 2004)
D-Xylulose 5-phosphate D-glyceraldehyde-3-phosphate-lyase (adding phosphate; acetyl-phosphate-forming)	R01621	D-Xylulose 5-phosphate + Orthophosphate <=> Acetyl phosphate + D-Glyceraldehyde 3-phosphate + H2O	C00231 + C00009 <=> C00227 + C00118 + C00001	1	0	Inf	ec:4.1.2.9	ro01493		(Kanehisa, Goto et al. 2004)
acetyl-CoA:[acyl-carrier-protein] S-acetyltransferase	R01624	Acetyl-CoA + Acyl-carrier protein <=> CoA + Acetyl-[acyl-carrier protein]	C00024 + C00229 <=> C00010 + C03939	1	0	Inf	ec:2.3.1.180	ro00057, ro00058, ro01257, ro02213		(Kanehisa, Goto et al. 2004)
Malonyl-CoA:[acyl-carrier-protein] S-malonyltransferase	R01626	Malonyl-CoA + Acyl-carrier protein <=> CoA + Malonyl-[acyl-carrier protein]	C00083 + C00229 <=> C00010 + C01209	1	0	Inf	ec:2.3.1.39	ro01199		(Kanehisa, Goto et al. 2004)
Protocatechuate:oxygen 3,4-oxidoreductase (decyclizing)	R01631	3,4-Dihydroxybenzoate + Oxygen <=> 3-Carboxy-cis,cis-muconate	C00230 + C00007 <=> C01163	1	0	Inf	ec:1.13.11.3	ro01335, ro01336		(Kanehisa, Goto et al. 2004)
ATP:D-xylulose 5-phosphotransferase	R01639	ATP + D-Xylulose <=> ADP + D-Xylulose 5-phosphate	C00002 + C00310 <=> C00008 + C00231	1	0	Inf	ec:2.7.1.17	ro02812, ro02901		(Kanehisa, Goto et al. 2004)
Sedoheptulose-7-phosphate:D-glyceraldehyde-3-phosphate glycolaldehyde transferase	R01641	Sedoheptulose 7-phosphate + D-Glyceraldehyde 3-phosphate <=> D-Ribose 5-phosphate + D-Xylulose 5-phosphate	C05382 + C00118 <=> C00117 + C00231	-1	-Inf	Inf	ec:2.2.1.1	ro00814, ro00815, ro03843, ro03844, ro07186		(Kanehisa, Goto et al. 2004)
4-aminobutanoate:2-oxoglutarate aminotransferase	R01648	4-Aminobutanoate + 2-Oxoglutarate <=> Succinate semialdehyde + L-Glutamate	C00334 + C00026 <=> C00232 + C00025	1	0	Inf	ec:2.6.1.19	ro04469, ro04544, ro05598, ro08620, ro08787		(Kanehisa, Goto et al. 2004)
5,10-Methenyltetrahydrofolate 5-hydrolase (decyclizing)	R01655	5,10-Methenyltetrahydrofolate + H2O <=> 10-Formyltetrahydrofolate + H+	C00445 + C00001 <=> C00234 + C00080	-1	-Inf	Inf	ec:3.5.4.9	ro01817, ro06234		(Kanehisa, Goto et al. 2004)
Dimethylallyl-diphosphate:isopentenyl-diphosphate dimethylallyltranstransferase	R01658	Dimethylallyl diphosphate + Isopentenyl diphosphate <=> Diphosphate + Geranyl diphosphate	C00235 + C00129 <=> C00013 + C00341	1	0	Inf	ec:2.5.1.1	ro01106		(Kanehisa, Goto et al. 2004)
ATP:dCMP phosphotransferase	R01665	ATP + dCMP <=> ADP + dCDP	C00002 + C00239 <=> C00008 + C00705	1	-Inf	Inf	ec:2.7.4.14	ro00924		(Kanehisa, Goto et al. 2004)
Guanine aminohydrolase	R01676	Guanine + H2O <=> Xanthine + NH3	C00242 + C00001 <=> C00385 + C00014	1	0	Inf	ec:3.5.4.3	ro03824		(Kanehisa, Goto et al. 2004)
3-Sulfo-L-alanine carboxy-lyase (taurine-forming)	R01682	L-Cysteate <=> Taurine + CO2	C00506 <=> C00245 + C00011	1	-Inf	Inf	ec:4.1.1.15	ro06016		(Kanehisa, Goto et al. 2004)
Oleoyl-[acyl-carrier protein] hydrolase	R01706	Hexadecanoyl-[acp] + H2O <=> Acyl-carrier protein + Hexadecanoic acid	C05764 + C00001 <=> C00229 + C00249	1	0	Inf				(Kanehisa, Goto et al. 2004)
5-O-(1-Carboxyvinyl)-3-phosphoshikimate phosphate-lyase (chorismate-forming)	R01714	5-O-(1-Carboxyvinyl)-3-phosphoshikimate <=> Chorismate + Orthophosphate	C01269 <=> C00251 + C00009	1	0	Inf	ec:4.2.3.5	ro07140		(Kanehisa, Goto et al. 2004)
chorismate hydroxymutase	R01717	Chorismate <=> Isochorismate	C00251 <=> C00885	1	-Inf	Inf	ec:5.4.4.2	ro04795, ro05194		(Kanehisa, Goto et al. 2004)
Nicotinate D-ribonucleotide:diphosphate phosphoribosyltransferase	R01724	Nicotinate D-ribonucleotide + Diphosphate <=> Nicotinate + 5-Phospho-alpha-D-ribose 1-diphosphate	C01185 + C00013 <=> C00253 + C00119	-1	0	Inf	ec:2.4.2.11	ro01442		(Kanehisa, Goto et al. 2004)
Prephenate:NAD+ oxidoreductase(decarboxylating)	R01728	Prephenate + NAD+ <=> 3-(4-Hydroxyphenyl)pyruvate + CO2 + NADH + H+	C00254 + C00003 <=> C01179 + C00011 + C00004 + C00080	1	0	Inf	ec:1.3.1.12	ro04152, ro06105		(Kanehisa, Goto et al. 2004)
ATP:D-Gluconate 6-phosphotransferase	R01737	ATP + D-Gluconic acid <=> ADP + 6-Phospho-D-gluconate	C00002 + C00257 <=> C00008 + C00345	1	0	Inf	ec:2.7.1.12	ro02362, ro03300		(Kanehisa, Goto et al. 2004)
(R)-Glycerate:NAD+ oxidoreductase	R01745	D-Glycerate + NAD+ <=> 2-Hydroxy-3-oxopropanoate + NADH + H+	C00258 + C00003 <=> C01146 + C00004 + C00080	1	-Inf	Inf	ec:1.1.1.60	ro02575, ro03224, ro04661		(Kanehisa, Goto et al. 2004)
L-Arabinose aldose-ketose-isomerase	R01761	L-Arabinose <=> L-Ribulose	C00259 <=> C00508	1	-Inf	Inf	ec:5.3.1.4	ro04091		(Kanehisa, Goto et al. 2004)
hypoxanthine:NAD+ oxidoreductase	R01768	Hypoxanthine + NAD+ + H2O <=> Xanthine + NADH + H+	C00262 + C00003 + C00001 <=> C00385 + C00004 + C00080	1	0	Inf	ec:1.17.1.4	ro00134, ro00135		(Kanehisa, Goto et al. 2004)
ATP:L-homoserine O-phosphotransferase	R01771	ATP + L-Homoserine <=> ADP + O-Phospho-L-homoserine	C00002 + C00263 <=> C00008 + C01102	1	-Inf	Inf	ec:2.7.1.39	ro01486		(Kanehisa, Goto et al. 2004)
L-Homoserine:NAD+ oxidoreductase	R01773	L-Homoserine + NAD+ <=> L-Aspartate 4-semialdehyde + NADH + H+	C00263 + C00003 <=> C00441 + C00004 + C00080	-1	-Inf	Inf	ec:1.1.1.3	ro01488		(Kanehisa, Goto et al. 2004)
Acetyl-CoA:L-homoserine O-acetyltransferase	R01776	Acetyl-CoA + L-Homoserine <=> CoA + O-Acetyl-L-homoserine	C00024 + C00263 <=> C00010 + C01077	1	-Inf	Inf	ec:2.3.1.31	ro06236, ro08186, ro10186		(Kanehisa, Goto et al. 2004)
ATP:alpha-D-glucose 6-phosphotransferase	R01786	ATP + alpha-D-Glucose <=> ADP + alpha-D-Glucose 6-phosphate	C00002 + C00267 <=> C00008 + C00668	1	0	Inf	ec:2.7.1.2	ro01116, ro01359, ro04278, ro05185		(Kanehisa, Goto et al. 2004)
CTP:phosphatidate cytidyltransferase	R01799	CTP + Phosphatidate <=> Diphosphate + CDP-diacylglycerol	C00063 + C00416 <=> C00013 + C00269	1	0	Inf	ec:2.7.7.41	ro06582		(Kanehisa, Goto et al. 2004)
CDP-diacylglycerol:L-serine 3-phosphatidyltransferase	R01800	CDP-diacylglycerol + L-Serine <=> CMP + Phosphatidylserine	C00269 + C00065 <=> C00055 + C02737	1	0	Inf	ec:2.7.8.8	ro02160		(Kanehisa, Goto et al. 2004)
CDP-diacylglycerol:sn-glycerol-3-phosphate 3-phosphatidyltransferase	R01801	CDP-diacylglycerol + sn-Glycerol 3-phosphate <=> CMP + Phosphatidylglycerophosphate	C00269 + C00093 <=> C00055 + C03892	1	0	Inf	ec:2.7.8.5	ro00911, ro06754, ro06880		(Kanehisa, Goto et al. 2004)
D-Mannose 6-phosphate 1,6-phosphomutase	R01818	D-Mannose 6-phosphate <=> D-Mannose 1-phosphate	C00275 <=> C00636	1	-Inf	Inf	ec:5.4.2.8	ro06256, ro06316		(Kanehisa, Goto et al. 2004)
D-mannose-6-phosphate aldose-ketose-isomerase	R01819	D-Mannose 6-phosphate <=> beta-D-Fructose 6-phosphate	C00275 <=> C05345	1	-Inf	Inf	ec:5.3.1.8	ro05436, ro06318		(Kanehisa, Goto et al. 2004)
Phosphoenolpyruvate:D-erythrose-4-phosphate C-(1-carboxyvinyl)transferase (phosphate hydrolysing, 2-carboxy-2-oxoethyl-forming)	R01826	Phosphoenolpyruvate + D-Erythrose 4-phosphate + H2O <=> 2-Dehydro-3-deoxy-D-arabino-heptonate 7-phosphate + Orthophosphate	C00074 + C00279 + C00001 <=> C04691 + C00009	1	0	Inf	ec:2.5.1.54	ro01112, ro04931		(Kanehisa, Goto et al. 2004)
sedoheptulose-7-phosphate:D-glyceraldehyde-3-phosphate glyceronetransferase	R01827	Sedoheptulose 7-phosphate + D-Glyceraldehyde 3-phosphate <=> D-Erythrose 4-phosphate + beta-D-Fructose 6-phosphate	C05382 + C00118 <=> C00279 + C05345	1	-Inf	Inf	ec:2.2.1.2	ro07185, ro08277		(Kanehisa, Goto et al. 2004)
beta-D-Fructose 6-phosphate:D-glyceraldehyde-3-phosphate glycolaldehyde transferase	R01830	beta-D-Fructose 6-phosphate + D-Glyceraldehyde 3-phosphate <=> D-Erythrose 4-phosphate + D-Xylulose 5-phosphate	C05345 + C00118 <=> C00279 + C00231	-1	-Inf	Inf	ec:2.2.1.1	ro00814, ro00815, ro03843, ro03844, ro07186		(Kanehisa, Goto et al. 2004)
3beta-Hydroxyandrost-5-en-17-one:NAD+ 3-oxidoreductase/delta5-delta-4 isomerase	R01837	3beta-Hydroxyandrost-5-en-17-one + NAD+ <=> Androst-4-ene-3,17-dione + NADH + H+	C01227 + C00003 <=> C00280 + C00004 + C00080	1	-Inf	Inf	ec:5.3.3.1	ro03609, ro09001		(Kanehisa, Goto et al. 2004)
ATP:dGDP phosphotransferase	R01857	ATP + dGDP <=> ADP + dGTP	C00002 + C00361 <=> C00008 + C00286	1	-Inf	Inf	ec:2.7.4.6	ro01315		(Kanehisa, Goto et al. 2004)
dGTP:pyruvate 2-O-phosphotransferase	R01858	dGTP + Pyruvate <=> dGDP + Phosphoenolpyruvate	C00286 + C00022 <=> C00361 + C00074	-1	0	Inf	ec:2.7.1.40	ro01007, ro02565, ro03221, ro04800		(Kanehisa, Goto et al. 2004)
Propanoyl-CoA:carbon-dioxide ligase (ADP-forming)	R01859	ATP + Propanoyl-CoA + HCO3- <=> ADP + Orthophosphate + (S)-Methylmalonyl-CoA	C00002 + C00100 + C00288 <=> C00008 + C00009 + C00683	1	0	Inf	ec:6.4.1.3	ro01930, ro06292		(Kanehisa, Goto et al. 2004)
inosine:phosphate alpha-D-ribosyltransferase	R01863	Inosine + Orthophosphate <=> Hypoxanthine + alpha-D-Ribose 1-phosphate	C00294 + C00009 <=> C00262 + C00620	1	-Inf	Inf	ec:2.4.2.1	ro06257		(Kanehisa, Goto et al. 2004)
Orotidine-5'-phosphate:diphosphate phospho-alpha-D-ribosyl-transferase	R01870	Orotidine 5'-phosphate + Diphosphate <=> Orotate + 5-Phospho-alpha-D-ribose 1-diphosphate	C01103 + C00013 <=> C00295 + C00119	-1	-Inf	Inf	ec:2.4.2.10	ro05518		(Kanehisa, Goto et al. 2004)
Cytidine aminohydrolase	R01878	Cytidine + H2O <=> Uridine + NH3	C00475 + C00001 <=> C00299 + C00014	1	0	Inf	ec:3.5.4.5	ro06249		(Kanehisa, Goto et al. 2004)
Isocitrate:NADP+ oxidoreductase	R01899	Isocitrate + NADP+ <=> Oxalosuccinate + NADPH + H+	C00311 + C00006 <=> C05379 + C00005 + C00080	1	-Inf	Inf	ec:1.1.1.42	ro00618, ro06238		(Kanehisa, Goto et al. 2004)
isocitrate hydro-lyase (cis-aconitate-forming)	R01900	Isocitrate <=> cis-Aconitate + H2O	C00311 <=> C00417 + C00001	-1	-Inf	Inf	ec:4.2.1.3	ro02399, ro07207, ro08266		(Kanehisa, Goto et al. 2004)
S-adenosylmethioninamine:putrescine 3-aminopropyltransferase	R01920	S-Adenosylmethioninamine + Putrescine <=> 5'-Methylthioadenosine + Spermidine	C01137 + C00134 <=> C00170 + C00315	1	0	Inf	ec:2.5.1.16	ro02313, ro02466		(Kanehisa, Goto et al. 2004)
L-Citrulline:L-aspartate ligase (AMP-forming)	R01954	ATP + L-Citrulline + L-Aspartate <=> AMP + Diphosphate + N-(L-Arginino)succinate	C00002 + C00327 + C00049 <=> C00020 + C00013 + C03406	1	0	Inf	ec:6.3.4.5	ro00950		(Kanehisa, Goto et al. 2004)
2'-Deoxyguanosine 5'-monophosphate phosphohydrolase	R01968	dGMP + H2O <=> Deoxyguanosine + Orthophosphate	C00362 + C00001 <=> C00330 + C00009	1	0	Inf	ec:3.1.3.5	ro04127		(Kanehisa, Goto et al. 2004)
Deoxyguanosine:orthophosphate ribosyltransferase	R01969	Deoxyguanosine + Orthophosphate <=> Guanine + 2-Deoxy-D-ribose 1-phosphate	C00330 + C00009 <=> C00242 + C00672	1	-Inf	Inf	ec:2.4.2.1	ro06257		(Kanehisa, Goto et al. 2004)
							ec:2.4.2.4	ro06250
(S)-3-Hydroxybutanoyl-CoA:NAD+ oxidoreductase	R01975	(S)-3-Hydroxybutanoyl-CoA + NAD+ <=> Acetoacetyl-CoA + NADH + H+	C01144 + C00003 <=> C00332 + C00004 + C00080	1	-Inf	Inf	ec:1.1.1.35	ro04205		(Kanehisa, Goto et al. 2004)
(S)-3-Hydroxybutanoyl-CoA:NADP+ oxidoreductase	R01976	(S)-3-Hydroxybutanoyl-CoA + NADP+ <=> Acetoacetyl-CoA + NADPH + H+	C01144 + C00006 <=> C00332 + C00005 + C00080	-1	-Inf	Inf	ec:1.1.1.157	ro02121, ro02208, ro02861, ro05099, ro11071		(Kanehisa, Goto et al. 2004)
(S)-dihydroorotate amidohydrolase	R01993	(S)-Dihydroorotate + H2O <=> N-Carbamoyl-L-aspartate	C00337 + C00001 <=> C00438	-1	-Inf	Inf	ec:3.5.2.3	ro07149		(Kanehisa, Goto et al. 2004)
Geranyl-diphosphate:isopentenyl-diphosphate geranyltrans-transferase	R02003	Geranyl diphosphate + Isopentenyl diphosphate <=> Diphosphate + trans,trans-Farnesyl diphosphate	C00341 + C00129 <=> C00013 + C00448	1	-Inf	Inf	ec:2.5.1.10	ro01106		(Kanehisa, Goto et al. 2004)
2'-Deoxyadenosine 5'-diphosphate:oxidized-thioredoxin 2'-oxidoreductase	R02017	dADP + Thioredoxin disulfide + H2O <=> Thioredoxin + ADP	C00206 + C00343 + C00001 <=> C00342 + C00008	-1	0	Inf	ec:1.17.4.1	ro06217, ro06441, ro06442		(Kanehisa, Goto et al. 2004)
2'-Deoxyguanosine 5'-diphosphate:oxidized-thioredoxin 2'-oxidoreductase	R02019	dGDP + Thioredoxin disulfide + H2O <=> GDP + Thioredoxin	C00361 + C00343 + C00001 <=> C00035 + C00342	-1	0	Inf	ec:1.17.4.1	ro06217, ro06441, ro06442		(Kanehisa, Goto et al. 2004)
adenosine 3',5'-bisphosphate,sulfite:oxidized-thioredoxin oxidoreductase (3'-phosphoadenosine-5'-phosphosulfate -forming)	R02021	Thioredoxin + 3'-Phosphoadenylyl sulfate <=> Thioredoxin disulfide + Sulfite + Adenosine 3',5'-bisphosphate	C00342 + C00053 <=> C00343 + C00094 + C00054	1	0	Inf	ec:1.8.4.8	ro01252, ro10068, ro11012		(Kanehisa, Goto et al. 2004)
2'-Deoxycytidine diphosphate:oxidized-thioredoxin 2'-oxidoreductase	R02024	dCDP + Thioredoxin disulfide + H2O <=> Thioredoxin + CDP	C00705 + C00343 + C00001 <=> C00342 + C00112	-1	0	Inf	ec:1.17.4.1	ro06217, ro06441, ro06442		(Kanehisa, Goto et al. 2004)
O-acetyl-L-homoserine acetate-lyase (L-homocysteine forming)	R02026	O-Acetyl-L-homoserine + Thiosulfate + Thioredoxin + H+ <=> L-Homocysteine + Sulfite + Thioredoxin disulfide + Acetate	C01077 + C00320 + C00342 + C00080 <=> C00155 + C00094 + C00343 + C00033	1	0	Inf				(Kanehisa, Goto et al. 2004)
6-Phospho-D-glucono-1,5-lactone lactonohydrolase	R02035	D-Glucono-1,5-lactone 6-phosphate + H2O <=> 6-Phospho-D-gluconate	C01236 + C00001 <=> C00345	1	0	Inf	ec:3.1.1.31	ro07182		(Kanehisa, Goto et al. 2004)
6-Phospho-D-gluconate hydro-lyase(2-dehydro-3-deoxy-6-phospho-D-gluconate-forming)	R02036	6-Phospho-D-gluconate <=> 2-Dehydro-3-deoxy-6-phospho-D-gluconate + H2O	C00345 <=> C04442 + C00001	1	0	Inf	ec:4.2.1.12	ro02368		(Kanehisa, Goto et al. 2004)
Phsophatidyl-L-serine carboxy-lyase	R02055	Phosphatidylserine <=> Phosphatidylethanolamine + CO2	C02737 <=> C00350 + C00011	1	0	Inf	ec:4.1.1.65	ro02159		(Kanehisa, Goto et al. 2004)
D-Glucosamine 1-phosphate 1,6-phosphomutase; D-glucosamine 1,6-phosphomutase	R02060	alpha-D-Glucosamine 1-phosphate <=> D-Glucosamine 6-phosphate	C06156 <=> C00352	-1	-Inf	Inf	ec:5.4.2.10	ro06173		(Kanehisa, Goto et al. 2004)
trans,trans-Farnesyl-diphosphate:isopentenyl-diphosphate farnesyltranstransferase	R02061	trans,trans-Farnesyl diphosphate + Isopentenyl diphosphate <=> Diphosphate + Geranylgeranyl diphosphate	C00448 + C00129 <=> C00013 + C00353	1	0	Inf	ec:2.5.1.29	ro01106		(Kanehisa, Goto et al. 2004)
2'-Deoxyadenosine 5'-monophosphate phosphohydrolase	R02088	dAMP + H2O <=> Deoxyadenosine + Orthophosphate	C00360 + C00001 <=> C00559 + C00009	1	0	Inf	ec:3.1.3.5	ro04127		(Kanehisa, Goto et al. 2004)
ATP:dGMP phosphotransferase	R02090	ATP + dGMP <=> ADP + dGDP	C00002 + C00362 <=> C00008 + C00361	1	-Inf	Inf	ec:2.7.4.8	ro07155		(Kanehisa, Goto et al. 2004)
ATP:dTDP phosphotransferase	R02093	ATP + dTDP <=> ADP + dTTP	C00002 + C00363 <=> C00008 + C00459	1	-Inf	Inf	ec:2.7.4.6	ro01315		(Kanehisa, Goto et al. 2004)
ATP:dTMP phosphotransferase	R02094	ATP + dTMP <=> ADP + dTDP	C00002 + C00364 <=> C00008 + C00363	1	-Inf	Inf	ec:2.7.4.9	ro06323		(Kanehisa, Goto et al. 2004)
ATP:dUMP phosphotransferase	R02098	ATP + dUMP <=> ADP + dUDP	C00002 + C00365 <=> C00008 + C01346	1	-Inf	Inf	ec:2.7.4.9	ro06323		(Kanehisa, Goto et al. 2004)
dUTP nucleotidohydrolase	R02100	dUTP + H2O <=> dUMP + Diphosphate	C00460 + C00001 <=> C00365 + C00013	1	0	Inf	ec:3.6.1.19	ro05761		(Kanehisa, Goto et al. 2004)
							ec:3.6.1.23	ro06829
5,10-Methylenetetrahydrofolate:dUMP C-methyltransferase	R02101	dUMP + 5,10-Methylenetetrahydrofolate <=> Dihydrofolate + dTMP	C00365 + C00143 <=> C00415 + C00364	1	0	Inf	ec:2.1.1.45	ro02248		(Kanehisa, Goto et al. 2004)
xanthine:NAD+ oxidoreductase	R02103	Xanthine + NAD+ + H2O <=> Urate + NADH + H+	C00385 + C00003 + C00001 <=> C00366 + C00004 + C00080	1	0	Inf	ec:1.17.1.4	ro00134, ro00135		(Kanehisa, Goto et al. 2004)
Urate:oxygen oxidoreductase	R02106	Urate + Oxygen + H2O <=> 5-Hydroxyisourate + H2O2	C00366 + C00007 + C00001 <=> C11821 + C00027	1	0	Inf	ec:1.7.3.3	ro01568, ro04509		(Kanehisa, Goto et al. 2004)
XMP:pyrophosphate phosphoribosyltransferase	R02142	Xanthosine 5'-phosphate + Diphosphate <=> Xanthine + 5-Phospho-alpha-D-ribose 1-diphosphate	C00655 + C00013 <=> C00385 + C00119	-1	0	Inf	ec:2.4.2.8	ro04404		(Kanehisa, Goto et al. 2004)
guanosine:phosphate alpha-D-ribosyltransferase	R02147	Guanosine + Orthophosphate <=> Guanine + alpha-D-Ribose 1-phosphate	C00387 + C00009 <=> C00242 + C00620	1	-Inf	Inf	ec:2.4.2.1	ro06257		(Kanehisa, Goto et al. 2004)
L-Isoleucine:2-oxoglutarate aminotransferase	R02199	L-Isoleucine + 2-Oxoglutarate <=> (S)-3-Methyl-2-oxopentanoic acid + L-Glutamate	C00407 + C00026 <=> C00671 + C00025	1	-Inf	Inf	ec:2.6.1.42	ro01147, ro02970, ro04442		(Kanehisa, Goto et al. 2004)
dihydrofolate:NAD+ oxidoreductase	R02235	Dihydrofolate + NAD+ <=> Folate + NADH + H+	C00415 + C00003 <=> C00504 + C00004 + C00080	1	-Inf	Inf	ec:1.5.1.3	ro02249		(Kanehisa, Goto et al. 2004)
7,8-dihydropteroate:L-glutamate ligase (ADP-forming)	R02237	ATP + Dihydropteroate + L-Glutamate <=> ADP + Orthophosphate + Dihydrofolate	C00002 + C00921 + C00025 <=> C00008 + C00009 + C00415	1	0	Inf	ec:6.3.2.12	ro01317		(Kanehisa, Goto et al. 2004)
							ec:6.3.2.17	ro01317
(S)-4-Amino-5-oxopentanoate 4,5-aminomutase	R02272	5-Aminolevulinate <=> (S)-4-Amino-5-oxopentanoate	C00430 <=> C03741	-1	0	Inf	ec:5.4.3.8	ro02037, ro05728		(Kanehisa, Goto et al. 2004)
N2-Acetyl-L-ornithine:2-oxoglutarate aminotransferase	R02283	N-Acetylornithine + 2-Oxoglutarate <=> N-Acetyl-L-glutamate 5-semialdehyde + L-Glutamate	C00437 + C00026 <=> C01250 + C00025	-1	-Inf	Inf	ec:2.6.1.11	ro00953, ro03546, ro05386, ro10420		(Kanehisa, Goto et al. 2004)
N-Formimino-L-glutamate formiminohydrolase	R02285	N-Formimino-L-glutamate + H2O <=> L-Glutamate + Formamide	C00439 + C00001 <=> C00025 + C00488	1	0	Inf	ec:3.5.3.8	ro04640		(Kanehisa, Goto et al. 2004)
4-imidazolone-5-propanoate amidohydrolase	R02288	4-Imidazolone-5-propanoate + H2O <=> N-Formimino-L-glutamate	C03680 + C00001 <=> C00439	1	-Inf	Inf	ec:3.5.2.7	ro04641		(Kanehisa, Goto et al. 2004)
L-Aspartate-4-semialdehyde:NADP+ oxidoreductase (phosphorylating)	R02291	L-Aspartate 4-semialdehyde + Orthophosphate + NADP+ <=> 4-Phospho-L-aspartate + NADPH + H+	C00441 + C00009 + C00006 <=> C03082 + C00005 + C00080	-1	-Inf	Inf	ec:1.2.1.11	ro04292		(Kanehisa, Goto et al. 2004)
L-Aspartate-4-semialdehyde hydro-lyase (adding pyruvate and cyclizing)	R02292	L-Aspartate 4-semialdehyde + Pyruvate <=> L-2,3-Dihydrodipicolinate + 2 H2O	C00441 + C00022 <=> C03340 + 2 C00001	1	-Inf	Inf	ec:4.2.1.52	ro00613, ro02876, ro02890, ro05285, ro06747, ro07087, ro08969		(Kanehisa, Goto et al. 2004)
Xanthosine:orthophosphate ribosyltransferase	R02297	Xanthosine + Orthophosphate <=> Xanthine + alpha-D-Ribose 1-phosphate	C01762 + C00009 <=> C00385 + C00620	-1	-Inf	Inf	ec:2.4.2.1	ro06257		(Kanehisa, Goto et al. 2004)
dCTP aminohydrolase	R02325	dCTP + H2O <=> dUTP + NH3	C00458 + C00001 <=> C00460 + C00014	1	0	Inf	ec:3.5.4.13	ro05342		(Kanehisa, Goto et al. 2004)
ATP:dCDP phosphotransferase	R02326	ATP + dCDP <=> ADP + dCTP	C00002 + C00705 <=> C00008 + C00458	1	-Inf	Inf	ec:2.7.4.6	ro01315		(Kanehisa, Goto et al. 2004)
dTTP:alpha-D-glucose-1-phosphate thymidylyltransferase	R02328	dTTP + D-Glucose 1-phosphate <=> Diphosphate + dTDP-glucose	C00459 + C00103 <=> C00013 + C00842	1	0	Inf	ec:2.7.7.24	ro04097		(Kanehisa, Goto et al. 2004)
ATP:dUDP phosphotransferase	R02331	ATP + dUDP <=> ADP + dUTP	C00002 + C01346 <=> C00008 + C00460	1	-Inf	Inf	ec:2.7.4.6	ro01315		(Kanehisa, Goto et al. 2004)
(1S,2R)-1-C-(indol-3-yl)glycerol 3-phosphate D-glyceraldehyde-3-phosphate-lyase	R02340	Indoleglycerol phosphate <=> Indole + D-Glyceraldehyde 3-phosphate	C03506 <=> C00463 + C00118	1	0	Inf	ec:4.2.1.20	ro01012, ro01013, ro04524		(Kanehisa, Goto et al. 2004)
ATP:shikimate 3-phosphotransferase	R02412	ATP + Shikimate <=> ADP + Shikimate 3-phosphate	C00002 + C00493 <=> C00008 + C03175	1	0	Inf	ec:2.7.1.71	ro07141		(Kanehisa, Goto et al. 2004)
Shikimate:NADP+ 3-oxidoreductase	R02413	Shikimate + NADP+ <=> 3-Dehydroshikimate + NADPH + H+	C00493 + C00006 <=> C02637 + C00005 + C00080	-1	-Inf	Inf	ec:1.1.1.25	ro01342, ro01564, ro01853, ro07138		(Kanehisa, Goto et al. 2004)
Allantoate amidinohydrolase	R02422	Allantoate + H2O <=> (-)-Ureidoglycolate + Urea	C00499 + C00001 <=> C00603 + C00086	1	-Inf	Inf	ec:3.5.3.4	ro02572		(Kanehisa, Goto et al. 2004)
(S)(+)-Allantoin amidohydrolase	R02425	(S)(+)-Allantoin + H2O <=> Allantoate	C02350 + C00001 <=> C00499	1	-Inf	Inf	ec:3.5.2.5	ro02570		(Kanehisa, Goto et al. 2004)
D-Mannonate:NAD+ 5-oxidoreductase	R02454	D-Mannonate + NAD+ <=> D-Fructuronate + NADH + H+	C00514 + C00003 <=> C00905 + C00004 + C00080	1	-Inf	Inf	ec:1.1.1.57	ro02788		(Kanehisa, Goto et al. 2004)
3-Sulfino-L-alanine carboxy-lyase	R02466	3-Sulfino-L-alanine <=> Hypotaurine + CO2	C00606 <=> C00519 + C00011	1	-Inf	Inf	ec:4.1.1.15	ro06016		(Kanehisa, Goto et al. 2004)
(R)-Pantoate:NADP+ 2-oxidoreductase	R02472	(R)-Pantoate + NADP+ <=> 2-Dehydropantoate + NADPH + H+	C00522 + C00006 <=> C00966 + C00005 + C00080	-1	-Inf	Inf	ec:1.1.1.169	ro00838		(Kanehisa, Goto et al. 2004)
(R)-Pantoate:beta-alanine ligase (AMP-forming)	R02473	ATP + (R)-Pantoate + beta-Alanine <=> AMP + Diphosphate + Pantothenate	C00002 + C00522 + C00099 <=> C00020 + C00013 + C00864	1	0	Inf	ec:6.3.2.1	ro04415		(Kanehisa, Goto et al. 2004)
Homogentisate:oxygen 1,2-oxidoreductase (decyclizing)	R02519	Homogentisate + Oxygen <=> 4-Maleylacetoacetate	C00544 + C00007 <=> C01036	1	0	Inf	ec:1.13.11.5	ro02311		(Kanehisa, Goto et al. 2004)
4-Hydroxyphenylpyruvate:oxygen oxidoreductase (hydroxylating,decarboxylating)	R02521	3-(4-Hydroxyphenyl)pyruvate + Oxygen <=> Homogentisate + CO2	C01179 + C00007 <=> C00544 + C00011	1	0	Inf	ec:1.13.11.27	ro01367, ro02040, ro03041, ro03170, ro05074		(Kanehisa, Goto et al. 2004)
Deoxyadenosine aminohydrolase	R02556	Deoxyadenosine + H2O <=> Deoxyinosine + NH3	C00559 + C00001 <=> C05512 + C00014	1	0	Inf	ec:3.5.4.4	ro06027, ro06251		(Kanehisa, Goto et al. 2004)
Deoxyadenosine:orthophosphate ribosyltransferase	R02557	Deoxyadenosine + Orthophosphate <=> Adenine + 2-Deoxy-D-ribose 1-phosphate	C00559 + C00009 <=> C00147 + C00672	1	-Inf	Inf	ec:2.4.2.1	ro06257		(Kanehisa, Goto et al. 2004)
D-Fructose 1-phosphate D-glyceraldehyde-3-phosphate-lyase	R02568	D-Fructose 1-phosphate <=> Glycerone phosphate + D-Glyceraldehyde	C01094 <=> C00111 + C00577	1	0	Inf	ec:4.1.2.13	ro05536		(Kanehisa, Goto et al. 2004)
Glutaryl-CoA:dihydrolipoamide S-succinyltransferase	R02571	Glutaryl-CoA + Enzyme N6-(dihydrolipoyl)lysine <=> CoA + [Dihydrolipoyllysine-residue succinyltransferase] S-glutaryldihydrolipoyllysine	C00527 + C15973 <=> C00010 + C06157	-1	-Inf	Inf	ec:2.3.1.61	ro00543, ro01151, ro11029		(Kanehisa, Goto et al. 2004)
	R02601	2-Hydroxy-2,4-pentadienoate + H2O <=> 4-Hydroxy-2-oxopentanoate	C00596 + C00001 <=> C03589	1	0	Inf	ec:4.2.1.80	ro00517, ro03881, ro08085, ro10117		(Kanehisa, Goto et al. 2004)
2,6-dioxo-6-phenylhexa-3-enoate benzoylhydrolase	R02606	2-Hydroxy-6-oxo-6-phenylhexa-2,4-dienoate + H2O <=> Benzoate + 2-Hydroxy-2,4-pentadienoate	C01273 + C00001 <=> C00180 + C00596	1	-Inf	Inf	ec:3.7.1.8	ro10136		(Kanehisa, Goto et al. 2004)
ATP:N-acetyl-L-glutamate 5-phosphotransferase	R02649	ATP + N-Acetyl-L-glutamate <=> ADP + N-Acetyl-L-glutamate 5-phosphate	C00002 + C00624 <=> C00008 + C04133	1	-Inf	Inf	ec:2.7.2.8	ro00954		(Kanehisa, Goto et al. 2004)
Gentisate:oxygen 1,2-oxidoreductase (decyclizing)	R02656	2,5-Dihydroxybenzoate + Oxygen <=> Maleylpyruvate	C00628 + C00007 <=> C02167	1	0	Inf	ec:1.13.11.4	ro01866		(Kanehisa, Goto et al. 2004)
Indole-3-acetaldehyde:NAD+ oxidoreductase	R02678	Indole-3-acetaldehyde + NAD+ + H2O <=> Indole-3-acetate + NADH + H+	C00637 + C00003 + C00001 <=> C00954 + C00004 + C00080	1	0	Inf	ec:1.2.1.3	ro00340, ro00395, ro00646, ro02498, ro03066, ro03790, ro03974, ro04375, ro04663, ro05244, ro06081, ro06111, ro06275, ro06678, ro07077, ro08090, ro08151, ro08917, ro10302, ro11056		(Kanehisa, Goto et al. 2004)
Xanthosine 5'-phosphate phosphohydrolase	R02719	Xanthosine 5'-phosphate + H2O <=> Xanthosine + Orthophosphate	C00655 + C00001 <=> C01762 + C00009	1	0	Inf	ec:3.1.3.5	ro04127		(Kanehisa, Goto et al. 2004)
L-serine hydro-lyase [adding 1-C-(indol-3-yl)glycerol 3-phosphate; L-tryptophan and glyceraldehyde-3-phosphate-forming]	R02722	L-Serine + Indoleglycerol phosphate <=> L-Tryptophan + D-Glyceraldehyde 3-phosphate + H2O	C00065 + C03506 <=> C00078 + C00118 + C00001	1	0	Inf	ec:4.2.1.20	ro01012, ro01013, ro04524		(Kanehisa, Goto et al. 2004)
N-Succinyl-LL-2,6-diaminoheptanedioate amidohydrolase	R02734	N-Succinyl-LL-2,6-diaminoheptanedioate + H2O <=> Succinate + LL-2,6-Diaminoheptanedioate	C04421 + C00001 <=> C00042 + C00666	1	-Inf	Inf	ec:3.5.1.18	ro05964		(Kanehisa, Goto et al. 2004)
LL-2,6-Diaminoheptanedioate 2-epimerase	R02735	LL-2,6-Diaminoheptanedioate <=> meso-2,6-Diaminoheptanedioate	C00666 <=> C00680	1	-Inf	Inf	ec:5.1.1.7	ro06777		(Kanehisa, Goto et al. 2004)
beta-D-Glucose-6-phosphate:NADP+ 1-oxoreductase	R02736	beta-D-Glucose 6-phosphate + NADP+ <=> D-Glucono-1,5-lactone 6-phosphate + NADPH + H+	C01172 + C00006 <=> C01236 + C00005 + C00080	1	0	Inf	ec:1.1.1.49	ro00555, ro02369, ro05641, ro07184, ro11166, ro11332		(Kanehisa, Goto et al. 2004)
alpha-D-Glucose 6-phosphate ketol-isomerase	R02739	alpha-D-Glucose 6-phosphate <=> beta-D-Glucose 6-phosphate	C00668 <=> C01172	1	-Inf	Inf	ec:5.3.1.9	ro05567, ro11063, ro11167, ro11327		(Kanehisa, Goto et al. 2004)
alpha-D-Glucose 6-phosphate ketol-isomerase	R02740	alpha-D-Glucose 6-phosphate <=> beta-D-Fructose 6-phosphate	C00668 <=> C05345	1	-Inf	Inf	ec:5.3.1.9	ro05567, ro11063, ro11167, ro11327		(Kanehisa, Goto et al. 2004)
Deoxyinosine:orthophosphate ribosyltransferase	R02748	Deoxyinosine + Orthophosphate <=> Hypoxanthine + 2-Deoxy-D-ribose 1-phosphate	C05512 + C00009 <=> C00262 + C00672	1	-Inf	Inf	ec:2.4.2.1	ro06257		(Kanehisa, Goto et al. 2004)
							ec:2.4.2.4	ro06250
D-Glucarate hydro-lyase	R02752	D-Glucarate <=> 5-Dehydro-4-deoxy-D-glucarate + H2O	C00818 <=> C00679 + C00001	-1	-Inf	Inf	ec:4.2.1.40	ro03792, ro03934		(Kanehisa, Goto et al. 2004)
dTDP-6-deoxy-L-mannose:NADP+ 4-oxidoreductase	R02777	dTDP-6-deoxy-L-mannose + NADP+ <=> dTDP-4-dehydro-6-deoxy-L-mannose + NADPH + H+	C03319 + C00006 <=> C00688 + C00005 + C00080	-1	0	Inf	ec:1.1.1.133	ro06305		(Kanehisa, Goto et al. 2004)
2,4,6/3,5-Pentahydroxycyclohexanone hydro-lyase	R02782	2,4,6/3,5-Pentahydroxycyclohexanone <=> 3D-(3,5/4)-Trihydroxycyclohexane-1,2-dione + H2O	C00691 <=> C04287 + C00001	1	-Inf	Inf	ec:4.2.1.44	ro01354, ro01363		(Kanehisa, Goto et al. 2004)
Trimethylaminoacetate:L-homosysteine S-methyltransferase	R02821	Betaine + L-Homocysteine <=> N,N-Dimethylglycine + L-Methionine	C00719 + C00155 <=> C01026 + C00073	1	-Inf	Inf				(Kanehisa, Goto et al. 2004)
S-Adenosyl-L-methionine:uroporphyrin-III C-methyltransferase	R02864	Siroheme + 2 H+ <=> Fe2+ + Sirohydrochlorin	C00748 + 2 C00080 <=> C14818 + C05778	-1	0	Inf	ec:4.99.1.4	ro06617		(Kanehisa, Goto et al. 2004)
4,5-Dihydro-4-oxo-5-imidazolepropanoate hydro-lyase	R02914	4-Imidazolone-5-propanoate <=> Urocanate + H2O	C03680 <=> C00785 + C00001	-1	-Inf	Inf	ec:4.2.1.49	ro04642		(Kanehisa, Goto et al. 2004)
Creatinine iminohydrolase	R02922	Creatinine + H2O <=> N-Methylhydantoin + NH3	C00791 + C00001 <=> C02565 + C00014	1	-Inf	Inf				(Kanehisa, Goto et al. 2004)
D-Glucuronolactone:NAD+ oxidoreductase	R02957	D-Glucuronolactone + NAD+ + 2 H2O <=> D-Glucarate + NADH + H+	C02670 + C00003 + 2 C00001 <=> C00818 + C00004 + C00080	-1	-Inf	Inf	ec:1.2.1.3	ro00340, ro00395, ro00646, ro02498, ro03066, ro03790, ro03974, ro04375, ro04663, ro05244, ro06081, ro06111, ro06275, ro06678, ro07077, ro08090, ro08151, ro08917, ro10302, ro11056		(Kanehisa, Goto et al. 2004)
3-oxoadipate:NAD+ oxidoreductase	R02988	3-Oxoadipate + NAD+ <=> 2-Maleylacetate + NADH + H+	C00846 + C00003 <=> C02222 + C00004 + C00080	-1	0	Inf	ec:1.3.1.32	ro01858, ro02996, ro08510, ro11309		(Kanehisa, Goto et al. 2004)
4-Carboxymethylbut-3-en-4-olide enol-lactonohydrolase	R02991	2-Oxo-2,3-dihydrofuran-5-acetate + H2O <=> 3-Oxoadipate	C03586 + C00001 <=> C00846	1	-Inf	Inf	ec:3.1.1.24	ro01338, ro02519		(Kanehisa, Goto et al. 2004)
ATP:nicotinamide-nucleotide adenylyltransferase	R03005	ATP + Nicotinate D-ribonucleotide <=> Diphosphate + Deamino-NAD+	C00002 + C01185 <=> C00013 + C00857	1	0	Inf	ec:2.7.7.18	ro01297		(Kanehisa, Goto et al. 2004)
ATP:pantothenate 4'-phosphotransferase	R03018	ATP + Pantothenate <=> ADP + D-4'-Phosphopantothenate	C00002 + C00864 <=> C00008 + C03492	1	-Inf	Inf	ec:2.7.1.33	ro04417, ro05857		(Kanehisa, Goto et al. 2004)
(S)-3-Hydroxybutanoyl-CoA hydro-lyase	R03026	(S)-3-Hydroxybutanoyl-CoA <=> Crotonoyl-CoA + H2O	C01144 <=> C00877 + C00001	-1	-Inf	Inf	ec:4.2.1.17	ro00085, ro00401, ro01505, ro01538, ro01540, ro01928, ro01936, ro02286, ro02289, ro02308, ro02669, ro02688, ro02697, ro02707, ro02860, ro02862, ro03070, ro03243, ro03948, ro03957, ro04094, ro04205, ro04249, ro04252, ro04398, ro04594, ro04652, ro04688, ro05033, ro05401, ro06025, ro06118, ro06453, ro06513, ro06681, ro06695, ro07067, ro07071, ro07072, ro08039, ro08049, ro08144, ro08870, ro08944, ro0…		(Kanehisa, Goto et al. 2004)
ATP:pantetheine-4'-phosphate adenylyltransferase	R03035	ATP + Pantetheine 4'-phosphate <=> Diphosphate + Dephospho-CoA	C00002 + C01134 <=> C00013 + C00882	1	-Inf	Inf	ec:2.7.7.3	ro06519		(Kanehisa, Goto et al. 2004)
2-amino-4-hydroxy-6-hydroxymethyl-7,8-dihydropteridine:4-aminobenzoate 2-amino-4-hydroxydihydropteridine-6-methenyltransferase	R03066	2-Amino-4-hydroxy-6-hydroxymethyl-7,8-dihydropteridine + 4-Aminobenzoate <=> Dihydropteroate + H2O	C01300 + C00568 <=> C00921 + C00001	1	-Inf	Inf	ec:2.5.1.15	ro01825, ro04409, ro05968		(Kanehisa, Goto et al. 2004)
2-amino-4-hydroxy-6-hydroxymethyl-7,8-dihydropteridine-diphosphate:4-aminobenzoate 2-amino-4-hydroxydihydropteridine-6-methenyltransferase	R03067	2-Amino-7,8-dihydro-4-hydroxy-6-(diphosphooxymethyl)pteridine + 4-Aminobenzoate <=> Diphosphate + Dihydropteroate	C04807 + C00568 <=> C00013 + C00921	1	-Inf	Inf	ec:2.5.1.15	ro01825, ro04409, ro05968		(Kanehisa, Goto et al. 2004)
2-Dehydro-3-deoxy-D-arabino-heptonate 7-phosphate phosphate-lyase (cyclyzing)	R03083	2-Dehydro-3-deoxy-D-arabino-heptonate 7-phosphate <=> 3-Dehydroquinate + Orthophosphate	C04691 <=> C00944 + C00009	1	0	Inf	ec:4.2.3.4	ro07142		(Kanehisa, Goto et al. 2004)
3-Dehydroquinate hydro-lyase	R03084	3-Dehydroquinate <=> 3-Dehydroshikimate + H2O	C00944 <=> C02637 + C00001	1	-Inf	Inf	ec:4.2.1.10	ro01368, ro03051		(Kanehisa, Goto et al. 2004)
Hydroxymethylbilane hydro-lyase(cyclizing)	R03165	Hydroxymethylbilane <=> Uroporphyrinogen III + H2O	C01024 <=> C01051 + C00001	1	0	Inf	ec:4.2.1.75	ro02051, ro05940, ro06368		(Kanehisa, Goto et al. 2004)
7,8-Diaminononanoate:carbon-dioxide cyclo-ligase	R03182	ATP + 7,8-Diaminononanoate + CO2 <=> ADP + Orthophosphate + Dethiobiotin	C00002 + C01037 + C00011 <=> C00008 + C00009 + C01909	1	0	Inf	ec:6.3.3.3	ro01053		(Kanehisa, Goto et al. 2004)
N-Methylimidazolidine-2,4-dione amidohydrolase (ATP-hydrolysing)	R03187	ATP + N-Methylhydantoin + 2 H2O <=> ADP + Orthophosphate + N-Carbamoylsarcosine	C00002 + C02565 + 2 C00001 <=> C00008 + C00009 + C01043	1	0	Inf	ec:3.5.2.14	ro00479, ro00480, ro03486, ro03487, ro10160		(Kanehisa, Goto et al. 2004)
UDP-N-acetylmuramate:NADP+ oxidoreductase	R03191	UDP-N-acetylmuramate + NAD+ <=> UDP-N-acetyl-3-(1-carboxyvinyl)-D-glucosamine + NADH + H+	C01050 + C00003 <=> C04631 + C00004 + C00080	-1	0	Inf	ec:1.1.1.158	ro02086		(Kanehisa, Goto et al. 2004)
S-adenosyl-L-methionine:uroporphyrin-III C-methyltransferase	R03194	2 S-Adenosyl-L-methionine + Uroporphyrinogen III <=> 2 S-Adenosyl-L-homocysteine + Precorrin 2	2 C00019 + C01051 <=> 2 C00021 + C02463	1	-Inf	Inf	ec:2.1.1.107	ro02051, ro06617		(Kanehisa, Goto et al. 2004)
6-Carboxyhexanoyl-CoA:L-alanine C-carboxyhexanoyltransferase (decarboxylating)	R03210	6-Carboxyhexanoyl-CoA + L-Alanine <=> 8-Amino-7-oxononanoate + CoA + CO2	C01063 + C00041 <=> C01092 + C00010 + C00011	1	-Inf	Inf	ec:2.3.1.47	ro01054		(Kanehisa, Goto et al. 2004)
O-Acetyl-L-homoserine succinate-lyase (adding cysteine)	R03217	O-Acetyl-L-homoserine + L-Cysteine <=> L-Cystathionine + Acetate	C01077 + C00097 <=> C02291 + C00033	1	0	Inf	ec:2.5.1.48	ro05845		(Kanehisa, Goto et al. 2004)
protoporphyrinogen-IX:oxygen oxidoreductase	R03222	2 Protoporphyrinogen IX + 3 Oxygen <=> 2 Protoporphyrin + 6 H2O	2 C01079 + 3 C00007 <=> 2 C02191 + 6 C00001	1	0	Inf	ec:1.3.3.4	ro06859		(Kanehisa, Goto et al. 2004)
2-methyl-4-amino-5-hydroxymethylpyrimidine-diphosphate:4-methyl-5-(2-phosphoethyl)-thiazole 2-methyl-4-aminopyridine-5-methenyltransferase	R03223	2-Methyl-4-amino-5-hydroxymethylpyrimidine diphosphate + 4-Methyl-5-(2-phosphoethyl)-thiazole <=> Diphosphate + Thiamin monophosphate	C04752 + C04327 <=> C00013 + C01081	1	0	Inf	ec:2.5.1.3	ro02191		(Kanehisa, Goto et al. 2004)
S-Adenosyl-L-methionine:8-amino-7-oxononanoate aminotransferase	R03231	S-Adenosyl-L-methionine + 8-Amino-7-oxononanoate <=> S-Adenosyl-4-methylthio-2-oxobutanoate + 7,8-Diaminononanoate	C00019 + C01092 <=> C04425 + C01037	1	-Inf	Inf	ec:2.6.1.62	ro01055		(Kanehisa, Goto et al. 2004)
5-Amino-2-oxopentanoate:2-oxoglutarate aminotransferase	R03243	L-Histidinol phosphate + 2-Oxoglutarate <=> 3-(Imidazol-4-yl)-2-oxopropyl phosphate + L-Glutamate	C01100 + C00026 <=> C01267 + C00025	-1	-Inf	Inf	ec:2.6.1.9	ro01030, ro01184, ro01256, ro04128		(Kanehisa, Goto et al. 2004)
O-Succinyl-L-homoserine succinate-lyase (adding cysteine)	R03260	O-Succinyl-L-homoserine + L-Cysteine <=> L-Cystathionine + Succinate	C01118 + C00097 <=> C02291 + C00042	1	-Inf	Inf	ec:2.5.1.48	ro05845		(Kanehisa, Goto et al. 2004)
trans-4-Hydroxy-L-proline:NAD+ 5-oxidoreductase	R03291	trans-4-Hydroxy-L-proline + NAD+ <=> L-1-Pyrroline-3-hydroxy-5-carboxylate + NADH + H+	C01157 + C00003 <=> C04281 + C00004 + C00080	-1	0	Inf	ec:1.5.1.2	ro02061		(Kanehisa, Goto et al. 2004)
trans-4-Hydroxy-L-proline:(acceptor) oxidoreductase	R03295	trans-4-Hydroxy-L-proline + FAD <=> L-1-Pyrroline-3-hydroxy-5-carboxylate + FADH2	C01157 + C00016 <=> C04281 + C01352	1	0	Inf				(Kanehisa, Goto et al. 2004)
3,4-Dihydroxyphenylacetaldehyde:NAD+ oxidoreductase	R03300	3,4-Dihydroxyphenylacetaldehyde + NAD+ + H2O <=> 3,4-Dihydroxyphenylacetate + NADH + H+	C04043 + C00003 + C00001 <=> C01161 + C00004 + C00080	1	0	Inf	ec:1.2.1.5	ro01724		(Kanehisa, Goto et al. 2004)
2-Carboxy-2,5-dihydro-5-oxofuran-2-acetate lyase (decyclizing)	R03307	2-Carboxy-2,5-dihydro-5-oxofuran-2-acetate <=> 3-Carboxy-cis,cis-muconate	C01278 <=> C01163	-1	-Inf	Inf	ec:5.5.1.2	ro01337		(Kanehisa, Goto et al. 2004)
L-Glutamate-5-semialdehyde:NADP+ 5-oxidoreductase (phosphorylationg)	R03313	L-Glutamate 5-semialdehyde + Orthophosphate + NADP+ <=> L-Glutamyl 5-phosphate + NADPH + H+	C01165 + C00009 + C00006 <=> C03287 + C00005 + C00080	-1	0	Inf	ec:1.2.1.41	ro01300		(Kanehisa, Goto et al. 2004)
beta-D-Glucose 6-phosphate ketol-isomerase	R03321	beta-D-Glucose 6-phosphate <=> beta-D-Fructose 6-phosphate	C01172 <=> C05345	1	-Inf	Inf	ec:5.3.1.9	ro05567, ro11063, ro11167, ro11327		(Kanehisa, Goto et al. 2004)
17alpha-Hydroxypregnenolone:NAD+ 3-oxidoreductase	R03327	17alpha-Hydroxypregnenolone + NAD+ <=> 17alpha-Hydroxyprogesterone + NADH + H+	C05138 + C00003 <=> C01176 + C00004 + C00080	1	-Inf	Inf	ec:5.3.3.1	ro03609, ro09001		(Kanehisa, Goto et al. 2004)
Nicotinate-nucleotide:pyrophosphate phosphoribosyltransferase (carboxylating)	R03348	Nicotinate D-ribonucleotide + Diphosphate + CO2 <=> Pyridine-2,3-dicarboxylate + 5-Phospho-alpha-D-ribose 1-diphosphate	C01185 + C00013 + C00011 <=> C03722 + C00119	-1	0	Inf	ec:2.4.2.19	ro01036		(Kanehisa, Goto et al. 2004)
glycine:lipoylprotein oxidoreductase (decarboxylating and acceptor-aminomethylating)	R03425	Glycine + Lipoylprotein <=> S-Aminomethyldihydrolipoylprotein + CO2	C00037 + C02051 <=> C01242 + C00011	1	0	Inf	ec:1.4.4.2	ro00902, ro02930, ro08466, ro08467		(Kanehisa, Goto et al. 2004)
N-Acetyl-L-glutamate-5-semialdehyde:NADP+ 5-oxidoreductase (phosphrylating)	R03443	N-Acetyl-L-glutamate 5-semialdehyde + Orthophosphate + NADP+ <=> N-Acetyl-L-glutamate 5-phosphate + NADPH + H+	C01250 + C00009 + C00006 <=> C04133 + C00005 + C00080	-1	-Inf	Inf	ec:1.2.1.38	ro00956		(Kanehisa, Goto et al. 2004)
D-erythro-1-(Imidazol-4-yl)glycerol 3-phosphate hydro-lyase	R03457	D-erythro-1-(Imidazol-4-yl)glycerol 3-phosphate <=> 3-(Imidazol-4-yl)-2-oxopropyl phosphate + H2O	C04666 <=> C01267 + C00001	1	-Inf	Inf	ec:4.2.1.19	ro01029		(Kanehisa, Goto et al. 2004)
5-amino-6-(5-phosphoribitylamino)uracil:NADP+ 1'-oxidoreductase	R03458	5-Amino-6-(5'-phosphoribitylamino)uracil + NADP+ <=> 5-Amino-6-(5'-phosphoribosylamino)uracil + NADPH + H+	C04454 + C00006 <=> C01268 + C00005 + C00080	-1	0	Inf	ec:1.1.1.193	ro06865, ro07168		(Kanehisa, Goto et al. 2004)
2,5-Diamino-6-hydroxy-4-(5-phosphoribosylamino)-pyrimidine 2-aminohydrolase	R03459	2,5-Diamino-6-(5'-phosphoribosylamino)-4-pyrimidineone + H2O <=> 5-Amino-6-(5'-phosphoribosylamino)uracil + NH3	C01304 + C00001 <=> C01268 + C00014	1	0	Inf	ec:3.5.4.26	ro07168		(Kanehisa, Goto et al. 2004)
Phosphoenolpyruvate:3-phosphoshikimate 5-O-(1-carboxyvinyl)-transferase	R03460	Phosphoenolpyruvate + Shikimate 3-phosphate <=> Orthophosphate + 5-O-(1-Carboxyvinyl)-3-phosphoshikimate	C00074 + C03175 <=> C00009 + C01269	1	-Inf	Inf	ec:2.5.1.19	ro06338		(Kanehisa, Goto et al. 2004)
Biphenyl-2,3-diol:oxygen 1,2-oxidoreductase (decyclizing)	R03462	Biphenyl-2,3-diol + Oxygen <=> 2-Hydroxy-6-oxo-6-phenylhexa-2,4-dienoate	C02526 + C00007 <=> C01273	1	0	Inf	ec:1.13.11.39	ro05803, ro08055, ro09005		(Kanehisa, Goto et al. 2004)
4-Carboxymuconolactone carboxy-lyase	R03470	2-Carboxy-2,5-dihydro-5-oxofuran-2-acetate <=> 2-Oxo-2,3-dihydrofuran-5-acetate + CO2	C01278 <=> C03586 + C00011	1	-Inf	Inf	ec:4.1.1.44	ro01338, ro02550, ro04660		(Kanehisa, Goto et al. 2004)
ATP:4-amino-5-hydroxymethyl-2-methylpyrimidine 5-phosphotransferase	R03471	ATP + 4-Amino-5-hydroxymethyl-2-methylpyrimidine <=> ADP + 4-Amino-2-methyl-5-phosphomethylpyrimidine	C00002 + C01279 <=> C00008 + C04556	1	-Inf	Inf	ec:2.7.1.49	ro02183		(Kanehisa, Goto et al. 2004)
	R03472	4-Amino-5-hydroxymethyl-2-methylpyrimidine <=> Aminoimidazole ribotide	C01279 <=> C03373	-1	-Inf	Inf				(Kanehisa, Goto et al. 2004)
ATP:2-amino-4-hydroxy-6-hydroxymethyl-7,8-dihydropteridine 6'-pyrophosphotransferase	R03503	ATP + 2-Amino-4-hydroxy-6-hydroxymethyl-7,8-dihydropteridine <=> AMP + 2-Amino-7,8-dihydro-4-hydroxy-6-(diphosphooxymethyl)pteridine	C00002 + C01300 <=> C00020 + C04807	1	0	Inf	ec:2.7.6.3	ro04411		(Kanehisa, Goto et al. 2004)
2-amino-4-hydroxy-6-(D-erythro-1,2,3-trihydroxypropyl)-7,8-dihydropteridine glycolaldehyde-lyase	R03504	2-Amino-4-hydroxy-6-(D-erythro-1,2,3-trihydroxypropyl)-7,8-dihydropteridine <=> Glycolaldehyde + 2-Amino-4-hydroxy-6-hydroxymethyl-7,8-dihydropteridine	C04874 <=> C00266 + C01300	1	-Inf	Inf	ec:4.1.2.25	ro04410		(Kanehisa, Goto et al. 2004)
1-(2-Carboxyphenylamino)-1-deoxy-D-ribulose-5-phosphate carboxy-lyase(cyclizing)	R03508	1-(2-Carboxyphenylamino)-1-deoxy-D-ribulose 5-phosphate <=> Indoleglycerol phosphate + CO2 + H2O	C01302 <=> C03506 + C00011 + C00001	1	-Inf	Inf	ec:4.1.1.48	ro01014		(Kanehisa, Goto et al. 2004)
N-(5-Phospho-beta-D-ribosyl)anthranilate ketol-isomerase	R03509	N-(5-Phospho-D-ribosyl)anthranilate <=> 1-(2-Carboxyphenylamino)-1-deoxy-D-ribulose 5-phosphate	C04302 <=> C01302	1	-Inf	Inf	ec:5.3.1.24	ro01024, ro05141		(Kanehisa, Goto et al. 2004)
Toluene,NADPH:oxogen oxidoreductase (2-hydroxylating)	R03560	Toluene + Oxygen + NADPH + H+ <=> o-Cresol + NADP+ + H2O	C01455 + C00007 + C00005 + C00080 <=> C01542 + C00006 + C00001	1	0	Inf	ec:1.14.13.7	ro02379, ro08076		(Kanehisa, Goto et al. 2004)
o-Cresol,NADPH:oxogen oxidoreductase (2-hydroxylating)	R03608	o-Cresol + Oxygen + NADPH + H+ <=> 2,3-Dihydroxytoluene + NADP+ + H2O	C01542 + C00007 + C00005 + C00080 <=> C02923 + C00006 + C00001	1	0	Inf	ec:1.14.13.7	ro02379, ro08076		(Kanehisa, Goto et al. 2004)
Octanoyl-CoA:oxygen 2-oxidoreductase	R03777	Octanoyl-CoA + FAD <=> trans-Oct-2-enoyl-CoA + FADH2	C01944 + C00016 <=> C05276 + C01352	1	0	Inf	ec:1.3.3.6	ro02047		(Kanehisa, Goto et al. 2004)
							ec:1.3.99.13	ro00550, ro02345, ro02627, ro02715, ro02754, ro03954, ro05132, ro06787, ro08138
							ec:1.3.99.3	ro01504, ro01875, ro01932, ro02214, ro02297, ro02341, ro02696, ro03059, ro03093, ro03965, ro04596, ro04636, ro04692, ro04693, ro04748, ro04754, ro05247, ro05713, ro05756, ro05827, ro05896, ro06399, ro06629, ro06682, ro07119, ro08438, ro09029, ro10128, ro10306, ro10307, ro10357
Octanoyl-CoA:acetyl-CoA C-acyltransferase	R03778	Octanoyl-CoA + Acetyl-CoA <=> CoA + 3-Oxodecanoyl-CoA	C01944 + C00024 <=> C00010 + C05265	-1	-Inf	Inf	ec:2.3.1.16	ro02294, ro05543, ro06853, ro10318, ro11185		(Kanehisa, Goto et al. 2004)
Lauroyl-CoA:(acceptor) 2,3-oxidoreductase	R03857	Lauroyl-CoA + FAD <=> 2-trans-Dodecenoyl-CoA + FADH2	C01832 + C00016 <=> C03221 + C01352	1	0	Inf	ec:1.3.3.6	ro02047		(Kanehisa, Goto et al. 2004)
							ec:1.3.99.13	ro00550, ro02345, ro02627, ro02715, ro02754, ro03954, ro05132, ro06787, ro08138
							ec:1.3.99.3	ro01504, ro01875, ro01932, ro02214, ro02297, ro02341, ro02696, ro03059, ro03093, ro03965, ro04596, ro04636, ro04692, ro04693, ro04748, ro04754, ro05247, ro05713, ro05756, ro05827, ro05896, ro06399, ro06629, ro06682, ro07119, ro08438, ro09029, ro10128, ro10306, ro10307, ro10357
Lauroyl-CoA:acetyl-CoA C-acyltransferase	R03858	Lauroyl-CoA + Acetyl-CoA <=> CoA + 3-Oxotetradecanoyl-CoA	C01832 + C00024 <=> C00010 + C05261	-1	-Inf	Inf	ec:2.3.1.16	ro02294, ro05543, ro06853, ro10318, ro11185		(Kanehisa, Goto et al. 2004)
2-Aminomuconate semialdehyde:NAD+ 6-oxidoreductase	R03889	2-Aminomuconate semialdehyde + NAD+ + H2O <=> 2-Aminomuconate + H+ + NADH	C03824 + C00003 + C00001 <=> C02220 + C00080 + C00004	1	-Inf	Inf	ec:1.2.1.32	ro03868		(Kanehisa, Goto et al. 2004)
Benzene-1,2,4-triol:oxygen 1,2-oxidoreductase (decyclizing)	R03891	Benzene-1,2,4-triol + Oxygen <=> 2-Maleylacetate	C02814 + C00007 <=> C02222	1	0	Inf	ec:1.13.11.37	ro02997, ro11310		(Kanehisa, Goto et al. 2004)
S-Adenosyl-L-methionine:uroporphyrin-III C-methyltransferase	R03947	Precorrin 2 + NAD+ <=> Sirohydrochlorin + NADH + H+	C02463 + C00003 <=> C05778 + C00004 + C00080	1	-Inf	Inf	ec:1.3.1.76	ro06617		(Kanehisa, Goto et al. 2004)
S-adenosyl-L-methionine:precorrin-4 C20-methyltransferase	R03948	S-Adenosyl-L-methionine + Precorrin 2 <=> S-Adenosyl-L-homocysteine + Precorrin 3A + H+	C00019 + C02463 <=> C00021 + C05772 + C00080	1	-Inf	Inf	ec:2.1.1.130	ro00174		(Kanehisa, Goto et al. 2004)
	R03966	2-Hydroxymuconate <=> (Z)-5-Oxohex-2-enedioate	C02501 <=> C03453	1	-Inf	Inf				(Kanehisa, Goto et al. 2004)
2-Isopropylmalate hydro-lyase	R03968	(2S)-2-Isopropylmalate <=> 2-Isopropylmaleate + H2O	C02504 <=> C02631 + C00001	1	-Inf	Inf	ec:4.2.1.33	ro00726, ro00727, ro06499, ro06500		(Kanehisa, Goto et al. 2004)
Pentachlorophenol,NADPH:oxygen oxidoreductase (hydroxylating, dechloronating)	R03982	Pentachlorophenol + Oxygen + 2 NADPH + H+ <=> Tetrachlorohydroquinone + Cl- + 2 NADP+ + H2O	C02575 + C00007 + 2 C00005 + C00080 <=> C03434 + C00698 + 2 C00006 + C00001	1	0	Inf	ec:1.14.13.50	ro01939, ro03540		(Kanehisa, Goto et al. 2004)
Tetradecanoyl-CoA:(acceptor) 2,3-oxidoreductase	R03990	Tetradecanoyl-CoA + FAD <=> trans-Tetradec-2-enoyl-CoA + FADH2	C02593 + C00016 <=> C05273 + C01352	1	0	Inf	ec:1.3.3.6	ro02047		(Kanehisa, Goto et al. 2004)
							ec:1.3.99.13	ro00550, ro02345, ro02627, ro02715, ro02754, ro03954, ro05132, ro06787, ro08138
[truncated: 1,419 more rows]

## Sheet: Metabolites_RHA1
Additional File 2-2. Unique metabolites involved in the in silico model of Rhodococcus jostii RHA1
Name	ID	Formula
Pyruvate	C00022	C3H4O3
Thiamin diphosphate	C00068	C12H19N4O7P2S
[truncated: 1,571 more rows]
