# Supplementary material for: Genome-scale metabolic model of Rhodococcus jostii RHA1 (iMT1174) to study the accumulation of storage compounds during nitrogen-limited condition
Source: BMC Syst Biol. 2015 Aug 7;9:43. doi: 10.1186/s12918-015-0190-y (PMC4528721; doi:10.1186/s12918-015-0190-y)
Supplement: Additional file 3: — Unique reactions and metabolites, along with their properties, that are involved in the i MT1174 network. It includes unique reactions ( Additional file 3-1 ) and unique metabolites ( Additional file 3-2 ). These data were utilized to make the stoichiometric matrix of the iMT1174 metabolic network. Note also that the names, IDs and chemical formulas of the metabolites are reported. In this file, the comma separated genes were meant to show the association of the cluster of the genes encoding the respective enzyme. Moreover, some reactions are associated with more than one enzyme; in this case, the additional enzymes were placed in the subsequent rows, along with their respective genes. (XLSX 265 kb) [file 12918_2015_190_MOESM3_ESM.xlsx]

## Sheet: Reactions_RHA1
Additional File 3-1. Unique reactions involved in the in silico model of Rhodococcus jostii RHA1
Name	ID	Definition	Equation	Directionality	Lower Bound	Upper Bound	EC No	ORF	Replaced Reaction	Reference	Note
pyruvate:thiamin diphosphate acetaldehydetransferase (decarboxylating)	R00014	Pyruvate + Thiamin diphosphate <=> 2-(alpha-Hydroxyethyl)thiamine diphosphate + CO2	C00022 + C00068 <=> C05125 + C00011	1	0	Inf	ec:1.2.4.1	ro00542, ro01197, ro01576, ro01577, ro02566, ro03305, ro03320, ro03321, ro03379, ro03380, ro08623, ro08624, ro11030, ro11031		(Kanehisa, Goto et al. 2004)
							ec:2.2.1.6	ro01259, ro03980, ro04554, ro04562, ro05712, ro06486, ro06487
ATP:pyruvate 2-O-phosphotransferase	R00200	ATP + Pyruvate <=> ADP + Phosphoenolpyruvate	C00002 + C00022 <=> C00008 + C00074	-1	0	Inf	ec:2.7.1.40	ro01007, ro02565, ro03221, ro04800		(Kanehisa, Goto et al. 2004)
Acetate:CoA ligase (AMP-forming)	R00235	ATP + Acetate + CoA <=> AMP + Diphosphate + Acetyl-CoA	C00002 + C00033 + C00010 <=> C00020 + C00013 + C00024	1	0	Inf	ec:6.2.1.1	ro01619, ro02673, ro04332, ro06598, ro08189, ro08877, ro10183, ro11190		(Kanehisa, Goto et al. 2004)
GTP:oxaloacetate carboxy-lyase (adding GTP;phosphoenolpyruvate-forming); GTP:oxaloacetate carboxy-lyase (transphosphorylating)	R00431	GTP + Oxaloacetate <=> GDP + Phosphoenolpyruvate + CO2	C00044 + C00036 <=> C00035 + C00074 + C00011	1	0	Inf	ec:4.1.1.32	ro05180		(Kanehisa, Goto et al. 2004)
2-phospho-D-glycerate hydro-lyase (phosphoenolpyruvate-forming)	R00658	2-Phospho-D-glycerate <=> Phosphoenolpyruvate + H2O	C00631 <=> C00074 + C00001	1	-Inf	Inf	ec:4.2.1.11	ro05777		(Kanehisa, Goto et al. 2004)
Acetaldehyde:NAD+ oxidoreductase	R00710	Acetaldehyde + NAD+ + H2O <=> Acetate + NADH + H+	C00084 + C00003 + C00001 <=> C00033 + C00004 + C00080	1	0	Inf	ec:1.2.1.3	ro00340, ro00395, ro00646, ro02498, ro03066, ro03790, ro03974, ro04375, ro04663, ro05244, ro06081, ro06111, ro06275, ro06678, ro07077, ro08090, ro08151, ro08917, ro10302, ro11056		(Kanehisa, Goto et al. 2004)
							ec:1.2.1.5	ro01724
ITP:oxaloacetate carboxy-lyase (adding ITP; phosphoenolpyruvate-forming); ITP:oxaloacetate carboxy-lyase (transphosphorylating)	R00726	ITP + Oxaloacetate <=> IDP + Phosphoenolpyruvate + CO2	C00081 + C00036 <=> C00104 + C00074 + C00011	1	0	Inf	ec:4.1.1.32	ro05180		(Kanehisa, Goto et al. 2004)
ethanol:NAD+ oxidoreductase	R00754	Ethanol + NAD+ <=> Acetaldehyde + NADH + H+	C00469 + C00003 <=> C00084 + C00004 + C00080	-1	-Inf	Inf	ec:1.1.1.1	ro00325, ro00447, ro00525, ro01205, ro02150, ro02497, ro02832, ro04547, ro04757, ro05321, ro06735, ro08443, ro08635, ro08965, ro11170		(Kanehisa, Goto et al. 2004)
alpha-D-Glucose 1-phosphate 1,6-phosphomutase	R00959	D-Glucose 1-phosphate <=> alpha-D-Glucose 6-phosphate	C00103 <=> C00668	-1	-Inf	Inf	ec:5.4.2.2	ro06413		(Kanehisa, Goto et al. 2004)
D-glyceraldehyde-3-phosphate aldose-ketose-isomerase	R01015	D-Glyceraldehyde 3-phosphate <=> Glycerone phosphate	C00118 <=> C00111	-1	-Inf	Inf	ec:5.3.1.1	ro07179		(Kanehisa, Goto et al. 2004)
D-glyceraldehyde-3-phosphate:NAD+ oxidoreductase (phosphorylating)	R01061	D-Glyceraldehyde 3-phosphate + Orthophosphate + NAD+ <=> 3-Phospho-D-glyceroyl phosphate + NADH + H+	C00118 + C00009 + C00003 <=> C00236 + C00004 + C00080	1	-Inf	Inf	ec:1.2.1.12	ro03427, ro07177		(Kanehisa, Goto et al. 2004)
beta-D-fructose-1,6-bisphosphate D-glyceraldehyde-3-phosphate-lyase (glycerone-phosphate-forming)	R01070	beta-D-Fructose 1,6-bisphosphate <=> Glycerone phosphate + D-Glyceraldehyde 3-phosphate	C05378 <=> C00111 + C00118	1	-Inf	Inf	ec:4.1.2.13	ro05536		(Kanehisa, Goto et al. 2004)
ATP:3-phospho-D-glycerate 1-phosphotransferase	R01512	ATP + 3-Phospho-D-glycerate <=> ADP + 3-Phospho-D-glyceroyl phosphate	C00002 + C00197 <=> C00008 + C00236	-1	-Inf	Inf	ec:2.7.2.3	ro07178		(Kanehisa, Goto et al. 2004)
2-Phospho-D-glycerate 2,3-phosphomutase	R01518	2-Phospho-D-glycerate <=> 3-Phospho-D-glycerate	C00631 <=> C00197	-1	-Inf	Inf	ec:5.4.2.1	ro01295, ro02070, ro03730, ro06349		(Kanehisa, Goto et al. 2004)
ATP:beta-D-glucose 6-phosphotransferase	R01600	ATP + beta-D-Glucose <=> ADP + beta-D-Glucose 6-phosphate	C00002 + C00221 <=> C00008 + C01172	1	0	Inf	ec:2.7.1.2	ro01116, ro01359, ro04278, ro05185		(Kanehisa, Goto et al. 2004)
D-Glucose 1-epimerase	R01602	alpha-D-Glucose <=> beta-D-Glucose	C00267 <=> C00221	1	-Inf	Inf	ec:5.1.3.3	ro04996		(Kanehisa, Goto et al. 2004)
ATP:alpha-D-glucose 6-phosphotransferase	R01786	ATP + alpha-D-Glucose <=> ADP + alpha-D-Glucose 6-phosphate	C00002 + C00267 <=> C00008 + C00668	1	0	Inf	ec:2.7.1.2	ro01116, ro01359, ro04278, ro05185		(Kanehisa, Goto et al. 2004)
acetyl-CoA:enzyme N6-(dihydrolipoyl)lysine S-acetyltransferase	R02569	Acetyl-CoA + Enzyme N6-(dihydrolipoyl)lysine <=> CoA + [Dihydrolipoyllysine-residue acetyltransferase] S-acetyldihydrolipoyllysine	C00024 + C15973 <=> C00010 + C16255	-1	0	Inf	ec:2.3.1.12	ro01578, ro03319, ro03378		(Kanehisa, Goto et al. 2004)
alpha-D-Glucose 6-phosphate ketol-isomerase	R02739	alpha-D-Glucose 6-phosphate <=> beta-D-Glucose 6-phosphate	C00668 <=> C01172	1	-Inf	Inf	ec:5.3.1.9	ro05567, ro11063, ro11167, ro11327		(Kanehisa, Goto et al. 2004)
alpha-D-Glucose 6-phosphate ketol-isomerase	R02740	alpha-D-Glucose 6-phosphate <=> beta-D-Fructose 6-phosphate	C00668 <=> C05345	1	-Inf	Inf	ec:5.3.1.9	ro05567, ro11063, ro11167, ro11327		(Kanehisa, Goto et al. 2004)
	R03270	2-(alpha-Hydroxyethyl)thiamine diphosphate + Enzyme N6-(lipoyl)lysine <=> [Dihydrolipoyllysine-residue acetyltransferase] S-acetyldihydrolipoyllysine + Thiamin diphosphate	C05125 + C15972 <=> C16255 + C00068	1	0	Inf	ec:1.2.4.1	ro00542, ro01197, ro01576, ro01577, ro02566, ro03305, ro03320, ro03321, ro03379, ro03380, ro08623, ro08624, ro11030, ro11031		(Kanehisa, Goto et al. 2004)
beta-D-Glucose 6-phosphate ketol-isomerase	R03321	beta-D-Glucose 6-phosphate <=> beta-D-Fructose 6-phosphate	C01172 <=> C05345	1	-Inf	Inf	ec:5.3.1.9	ro05567, ro11063, ro11167, ro11327		(Kanehisa, Goto et al. 2004)
ATP:D-fructose-6-phosphate 1-phosphotransferase	R04779	ATP + beta-D-Fructose 6-phosphate <=> ADP + beta-D-Fructose 1,6-bisphosphate	C00002 + C05345 <=> C00008 + C05378	1	0	Inf	ec:2.7.1.11	ro06479		(Kanehisa, Goto et al. 2004)
beta-D-Fructose 1,6-bisphosphate 1-phosphohydrolase	R04780	beta-D-Fructose 1,6-bisphosphate + H2O <=> beta-D-Fructose 6-phosphate + Orthophosphate	C05378 + C00001 <=> C05345 + C00009	1	0	Inf	ec:3.1.3.11	ro05865		(Kanehisa, Goto et al. 2004)
enzyme N6-(dihydrolipoyl)lysine:NAD+ oxidoreductase	R07618	Enzyme N6-(dihydrolipoyl)lysine + NAD+ <=> Enzyme N6-(lipoyl)lysine + NADH + H+	C15973 + C00003 <=> C15972 + C00004 + C00080	1	0	Inf	ec:1.8.1.4	ro02140, ro02927, ro03318, ro03377, ro05562, ro06262, ro11024		(Kanehisa, Goto et al. 2004)
oxalosuccinate carboxy-lyase (2-oxoglutarate-forming)	R00268	Oxalosuccinate <=> 2-Oxoglutarate + CO2	C05379 <=> C00026 + C00011	1	-Inf	Inf	ec:1.1.1.42	ro00618, ro06238		(Kanehisa, Goto et al. 2004)
(S)-malate:NAD+ oxidoreductase	R00342	(S)-Malate + NAD+ <=> Oxaloacetate + NADH + H+	C00149 + C00003 <=> C00036 + C00004 + C00080	1	-Inf	Inf	ec:1.1.1.37	ro06244		(Kanehisa, Goto et al. 2004)
Pyruvate:carbon-dioxide ligase (ADP-forming)	R00344	ATP + Pyruvate + HCO3- <=> ADP + Orthophosphate + Oxaloacetate	C00002 + C00022 + C00288 <=> C00008 + C00009 + C00036	1	0	Inf	ec:6.4.1.1	ro06517		(Kanehisa, Goto et al. 2004)
acetyl-CoA:oxaloacetate C-acetyltransferase (thioester-hydrolysing)	R00351	Citrate + CoA <=> Acetyl-CoA + H2O + Oxaloacetate	C00158 + C00010 <=> C00024 + C00001 + C00036	-1	0	Inf	ec:2.3.3.1	ro00355, ro01610, ro04993, ro04998, ro06955, ro08450, ro08812		(Kanehisa, Goto et al. 2004)
citrate oxaloacetate-lyase (forming acetate from the pro-S carboxymethyl group of citrate); Citrate oxaloacetate-lyase ((pro-3S)-CH2COO- -->acetate)	R00362	Citrate <=> Acetate + Oxaloacetate	C00158 <=> C00033 + C00036	1	0	Inf	ec:4.1.3.6	ro00185, ro00306, ro00662, ro00775, ro00778, ro02872, ro02943, ro05986, ro06099, ro06584		(Kanehisa, Goto et al. 2004)
Succinate:CoA ligase (ADP-forming)	R00405	ATP + Succinate + CoA <=> ADP + Orthophosphate + Succinyl-CoA	C00002 + C00042 + C00010 <=> C00008 + C00009 + C00091	-1	-Inf	Inf	ec:6.2.1.5	ro05573, ro05574		(Kanehisa, Goto et al. 2004)
(S)-malate hydro-lyase (fumarate-forming)	R01082	(S)-Malate <=> Fumarate + H2O	C00149 <=> C00122 + C00001	-1	-Inf	Inf	ec:4.2.1.2	ro05864, ro05899		(Kanehisa, Goto et al. 2004)
citrate hydro-lyase (cis-aconitate-forming)	R01325	Citrate <=> cis-Aconitate + H2O	C00158 <=> C00417 + C00001	1	-Inf	Inf	ec:4.2.1.3	ro02399, ro07207, ro08266		(Kanehisa, Goto et al. 2004)
Isocitrate:NADP+ oxidoreductase	R01899	Isocitrate + NADP+ <=> Oxalosuccinate + NADPH + H+	C00311 + C00006 <=> C05379 + C00005 + C00080	1	-Inf	Inf	ec:1.1.1.42	ro00618, ro06238		(Kanehisa, Goto et al. 2004)
isocitrate hydro-lyase (cis-aconitate-forming)	R01900	Isocitrate <=> cis-Aconitate + H2O	C00311 <=> C00417 + C00001	-1	-Inf	Inf	ec:4.2.1.3	ro02399, ro07207, ro08266		(Kanehisa, Goto et al. 2004)
ATP:D-ribose-5-phosphate diphosphotransferase	R01049	ATP + D-Ribose 5-phosphate <=> AMP + 5-Phospho-alpha-D-ribose 1-diphosphate	C00002 + C00117 <=> C00020 + C00119	1	-Inf	Inf	ec:2.7.6.1	ro05723		(Kanehisa, Goto et al. 2004)
ATP:D-ribose 5-phosphotransferase	R01051	ATP + D-Ribose <=> ADP + D-Ribose 5-phosphate	C00002 + C00121 <=> C00008 + C00117	1	0	Inf	ec:2.7.1.15	ro01303		(Kanehisa, Goto et al. 2004)
D-ribose-5-phosphate aldose-ketose-isomerase	R01056	D-Ribose 5-phosphate <=> D-Ribulose 5-phosphate	C00117 <=> C00199	-1	-Inf	Inf	ec:5.3.1.6	ro01378, ro02899		(Kanehisa, Goto et al. 2004)
D-Ribose 1,5-phosphomutase	R01057	alpha-D-Ribose 1-phosphate <=> D-Ribose 5-phosphate	C00620 <=> C00117	1	-Inf	Inf	ec:5.4.2.2	ro06413		(Kanehisa, Goto et al. 2004)
2-deoxy-D-ribose-5-phosphate acetaldehyde-lyase (D-glyceraldehyde-3-phosphate-forming)	R01066	2-Deoxy-D-ribose 5-phosphate <=> D-Glyceraldehyde 3-phosphate + Acetaldehyde	C00673 <=> C00118 + C00084	1	0	Inf	ec:4.1.2.4	ro02094		(Kanehisa, Goto et al. 2004)
6-phospho-D-gluconate:NADP+ 2-oxidoreductase (decarboxylating)	R01528	6-Phospho-D-gluconate + NADP+ <=> D-Ribulose 5-phosphate + CO2 + NADPH + H+	C00345 + C00006 <=> C00199 + C00011 + C00005 + C00080	1	0	Inf	ec:1.1.1.44	ro00556, ro03668, ro07246, ro11061, ro11328		(Kanehisa, Goto et al. 2004)
D-Ribulose-5-phosphate 3-epimerase	R01529	D-Ribulose 5-phosphate <=> D-Xylulose 5-phosphate	C00199 <=> C00231	1	-Inf	Inf	ec:5.1.3.1	ro07167		(Kanehisa, Goto et al. 2004)
ATP:2-dehydro-3-deoxy-D-gluconate 6-phosphotransferase	R01541	ATP + 2-Dehydro-3-deoxy-D-gluconate <=> ADP + 2-Dehydro-3-deoxy-6-phospho-D-gluconate	C00002 + C00204 <=> C00008 + C04442	1	0	Inf	ec:2.7.1.45	ro02459, ro02785		(Kanehisa, Goto et al. 2004)
D-Xylulose 5-phosphate D-glyceraldehyde-3-phosphate-lyase (adding phosphate; acetyl-phosphate-forming)	R01621	D-Xylulose 5-phosphate + Orthophosphate <=> Acetyl phosphate + D-Glyceraldehyde 3-phosphate + H2O	C00231 + C00009 <=> C00227 + C00118 + C00001	1	0	Inf	ec:4.1.2.9	ro01493		(Kanehisa, Goto et al. 2004)
Sedoheptulose-7-phosphate:D-glyceraldehyde-3-phosphate glycolaldehyde transferase	R01641	Sedoheptulose 7-phosphate + D-Glyceraldehyde 3-phosphate <=> D-Ribose 5-phosphate + D-Xylulose 5-phosphate	C05382 + C00118 <=> C00117 + C00231	-1	-Inf	Inf	ec:2.2.1.1	ro00814, ro00815, ro03843, ro03844, ro07186		(Kanehisa, Goto et al. 2004)
ATP:D-Gluconate 6-phosphotransferase	R01737	ATP + D-Gluconic acid <=> ADP + 6-Phospho-D-gluconate	C00002 + C00257 <=> C00008 + C00345	1	0	Inf	ec:2.7.1.12	ro02362, ro03300		(Kanehisa, Goto et al. 2004)
sedoheptulose-7-phosphate:D-glyceraldehyde-3-phosphate glyceronetransferase	R01827	Sedoheptulose 7-phosphate + D-Glyceraldehyde 3-phosphate <=> D-Erythrose 4-phosphate + beta-D-Fructose 6-phosphate	C05382 + C00118 <=> C00279 + C05345	1	-Inf	Inf	ec:2.2.1.2	ro07185, ro08277		(Kanehisa, Goto et al. 2004)
beta-D-Fructose 6-phosphate:D-glyceraldehyde-3-phosphate glycolaldehyde transferase	R01830	beta-D-Fructose 6-phosphate + D-Glyceraldehyde 3-phosphate <=> D-Erythrose 4-phosphate + D-Xylulose 5-phosphate	C05345 + C00118 <=> C00279 + C00231	-1	-Inf	Inf	ec:2.2.1.1	ro00814, ro00815, ro03843, ro03844, ro07186		(Kanehisa, Goto et al. 2004)
6-Phospho-D-glucono-1,5-lactone lactonohydrolase	R02035	D-Glucono-1,5-lactone 6-phosphate + H2O <=> 6-Phospho-D-gluconate	C01236 + C00001 <=> C00345	1	0	Inf	ec:3.1.1.31	ro07182		(Kanehisa, Goto et al. 2004)
6-Phospho-D-gluconate hydro-lyase(2-dehydro-3-deoxy-6-phospho-D-gluconate-forming)	R02036	6-Phospho-D-gluconate <=> 2-Dehydro-3-deoxy-6-phospho-D-gluconate + H2O	C00345 <=> C04442 + C00001	1	0	Inf	ec:4.2.1.12	ro02368		(Kanehisa, Goto et al. 2004)
beta-D-Glucose-6-phosphate:NADP+ 1-oxoreductase	R02736	beta-D-Glucose 6-phosphate + NADP+ <=> D-Glucono-1,5-lactone 6-phosphate + NADPH + H+	C01172 + C00006 <=> C01236 + C00005 + C00080	1	0	Inf	ec:1.1.1.49	ro00555, ro02369, ro05641, ro07184, ro11166, ro11332		(Kanehisa, Goto et al. 2004)
	R02750	2-Deoxy-D-ribose 5-phosphate + ADP <=> Deoxyribose + ATP	C00673 + C00008 <=> C01801 + C00002	-1	0	Inf	ec:2.7.1.15	ro01303		(Kanehisa, Goto et al. 2004)
2-dehydro-3-deoxy-D-gluconate-6-phosphate D-glyceraldehyde-3-phosphate-lyase	R05605	2-Dehydro-3-deoxy-6-phospho-D-gluconate <=> D-Glyceraldehyde 3-phosphate + Pyruvate	C04442 <=> C00118 + C00022	1	0	Inf	ec:4.1.2.14	ro02367, ro02464, ro02786		(Kanehisa, Goto et al. 2004)
UDP-glucose:NAD+ 6-oxidoreductase	R00286	UDP-glucose + H2O + 2 NAD+ <=> UDP-glucuronate + 2 NADH + 2 H+	C00029 + C00001 + 2 C00003 <=> C00167 + 2 C00004 + 2 C00080	1	0	Inf	ec:1.1.1.22	ro05446, ro05455		(Kanehisa, Goto et al. 2004)
UTP:alpha-D-glucose-1-phosphate uridylyltransferase	R00289	UTP + D-Glucose 1-phosphate <=> Diphosphate + UDP-glucose	C00075 + C00103 <=> C00013 + C00029	1	-Inf	Inf	ec:2.7.7.9	ro05437, ro05632		(Kanehisa, Goto et al. 2004)
D-xylose aldose-ketose-isomerase	R01432	D-Xylose <=> D-Xylulose	C00181 <=> C00310	1	-Inf	Inf	ec:5.3.1.5	ro04090		(Kanehisa, Goto et al. 2004)
D-altronate hydro-lyase (2-dehydro-3-deoxy-D-gluconate-forming)	R01540	D-Altronate <=> 2-Dehydro-3-deoxy-D-gluconate + H2O	C00817 <=> C00204 + C00001	1	0	Inf				(Kanehisa, Goto et al. 2004)
ATP:D-xylulose 5-phosphotransferase	R01639	ATP + D-Xylulose <=> ADP + D-Xylulose 5-phosphate	C00002 + C00310 <=> C00008 + C00231	1	0	Inf	ec:2.7.1.17	ro02812, ro02901		(Kanehisa, Goto et al. 2004)
ATP:L-xylulose 1-phosphotransferase	R01902	ATP + L-Xylulose <=> ADP + L-Xylulose 1-phosphate	C00002 + C00312 <=> C00008 + C06441	1	0	Inf	ec:2.7.1.5	ro04093		(Kanehisa, Goto et al. 2004)
D-Mannonate:NAD+ 5-oxidoreductase	R02454	D-Mannonate + NAD+ <=> D-Fructuronate + NADH + H+	C00514 + C00003 <=> C00905 + C00004 + C00080	1	-Inf	Inf	ec:1.1.1.57	ro02788		(Kanehisa, Goto et al. 2004)
D-arabino-hex-3-ulose-6-phosphate formaldehyde-lyase (D-ribulose-5-phosphate-forming)	R05338	D-Ribulose 5-phosphate + Formaldehyde <=> D-arabino-3-Hexulose 6-phosphate	C00199 + C00067 <=> C06019	1	-Inf	Inf	ec:4.1.2.43	ro11329		(Kanehisa, Goto et al. 2004)
D-arabino-hex-3-ulose-6-phosphate isomerase	R05339	D-arabino-3-Hexulose 6-phosphate <=> D-Fructose 6-phosphate	C06019 <=> C00085	1	-Inf	Inf	ec:5.3.1.27	ro00488, ro11330		(Kanehisa, Goto et al. 2004)
ATP:D-fructose 6-phosphotransferase	R00867	ATP + D-Fructose <=> ADP + beta-D-Fructose 6-phosphate	C00002 + C00095 <=> C00008 + C05345	1	0	Inf	ec:2.7.1.4	ro02811		(Kanehisa, Goto et al. 2004)
D-Mannitol:NAD+ 2-oxidoreductase	R00868	Mannitol + NAD+ <=> D-Fructose + NADH + H+	C00392 + C00003 <=> C00095 + C00004 + C00080	1	-Inf	Inf	ec:1.1.1.67	ro02810		(Kanehisa, Goto et al. 2004)
D-Glucitol:NAD+ 2-oxidoreductase	R00875	D-Sorbitol + NAD+ <=> D-Fructose + NADH + H+	C00794 + C00003 <=> C00095 + C00004 + C00080	1	-Inf	Inf	ec:1.1.1.14	ro02784, ro02809, ro03291		(Kanehisa, Goto et al. 2004)
alpha-D-Glucose aldose-ketose-isomerase	R00878	alpha-D-Glucose <=> D-Fructose	C00267 <=> C00095	1	-Inf	Inf	ec:5.3.1.5	ro04090		(Kanehisa, Goto et al. 2004)
GTP:alpha-D-mannose-1-phosphate guanylyltransferase	R00885	GTP + D-Mannose 1-phosphate <=> Diphosphate + GDP-mannose	C00044 + C00636 <=> C00013 + C00096	1	0	Inf	ec:2.7.7.13	ro06307		(Kanehisa, Goto et al. 2004)
GDP-mannose 4,6-hydro-lyase (GDP-4-dehydro-6-deoxy-D-mannose-forming)	R00888	GDP-mannose <=> GDP-4-dehydro-6-deoxy-D-mannose + H2O	C00096 <=> C01222 + C00001	1	0	Inf	ec:4.2.1.47	ro05444		(Kanehisa, Goto et al. 2004)
D-Mannose 6-phosphate 1,6-phosphomutase	R01818	D-Mannose 6-phosphate <=> D-Mannose 1-phosphate	C00275 <=> C00636	1	-Inf	Inf	ec:5.4.2.8	ro06256, ro06316		(Kanehisa, Goto et al. 2004)
D-mannose-6-phosphate aldose-ketose-isomerase	R01819	D-Mannose 6-phosphate <=> beta-D-Fructose 6-phosphate	C00275 <=> C05345	1	-Inf	Inf	ec:5.3.1.8	ro05436, ro06318		(Kanehisa, Goto et al. 2004)
ATP:D-fructose-1-phosphate 6-phosphotransferase	R02071	ATP + D-Fructose 1-phosphate <=> ADP + beta-D-Fructose 1,6-bisphosphate	C00002 + C01094 <=> C00008 + C05378	1	0	Inf	ec:2.7.1.56	ro00056, ro06783		(Kanehisa, Goto et al. 2004)
D-Fructose 1-phosphate D-glyceraldehyde-3-phosphate-lyase	R02568	D-Fructose 1-phosphate <=> Glycerone phosphate + D-Glyceraldehyde	C01094 <=> C00111 + C00577	1	0	Inf	ec:4.1.2.13	ro05536		(Kanehisa, Goto et al. 2004)
GDP-L-fucose:NADP+ 4-oxidoreductase (3,5-epimerizing)	R05692	GDP-L-fucose + NADP+ <=> GDP-4-dehydro-6-deoxy-D-mannose + NADPH + H+	C00325 + C00006 <=> C01222 + C00005 + C00080	-1	0	Inf	ec:1.1.1.271	ro05445		(Kanehisa, Goto et al. 2004)
UDP-glucose 4-epimerase	R00291	UDP-glucose <=> UDP-D-galactose	C00029 <=> C00052	1	-Inf	Inf	ec:5.1.3.2	ro02058, ro03648, ro04260, ro06809		(Kanehisa, Goto et al. 2004)
sucrose glucohydrolase	R00801	Sucrose + H2O <=> D-Fructose + D-Glucose	C00089 + C00001 <=> C00095 + C00031	1	0	Inf	ec:3.2.1.20	ro01389, ro04274		(Kanehisa, Goto et al. 2004)
UDP-glucose:alpha-D-galactose-1-phosphate uridylyltransferase	R00955	UDP-glucose + alpha-D-Galactose 1-phosphate <=> D-Glucose 1-phosphate + UDP-D-galactose	C00029 + C00446 <=> C00103 + C00052	1	-Inf	Inf	ec:2.7.7.12	ro05491		(Kanehisa, Goto et al. 2004)
ATP:D-galactose 1-phosphotransferase	R01092	ATP + D-Galactose <=> ADP + alpha-D-Galactose 1-phosphate	C00002 + C00124 <=> C00008 + C00446	1	0	Inf	ec:2.7.1.6	ro05490		(Kanehisa, Goto et al. 2004)
D-Glucarate hydro-lyase	R02752	D-Glucarate <=> 5-Dehydro-4-deoxy-D-glucarate + H2O	C00818 <=> C00679 + C00001	-1	-Inf	Inf	ec:4.2.1.40	ro03792, ro03934		(Kanehisa, Goto et al. 2004)
5-Dehydro-4-deoxy-D-glucarate tartronate-semialdehyde-lyase	R02754	5-Dehydro-4-deoxy-D-glucarate <=> Pyruvate + 2-Hydroxy-3-oxopropanoate	C00679 <=> C00022 + C01146	-1	-Inf	Inf	ec:4.1.2.20	ro10284		(Kanehisa, Goto et al. 2004)
D-Glucuronolactone:NAD+ oxidoreductase	R02957	D-Glucuronolactone + NAD+ + 2 H2O <=> D-Glucarate + NADH + H+	C02670 + C00003 + 2 C00001 <=> C00818 + C00004 + C00080	-1	-Inf	Inf	ec:1.2.1.3	ro00340, ro00395, ro00646, ro02498, ro03066, ro03790, ro03974, ro04375, ro04663, ro05244, ro06081, ro06111, ro06275, ro06678, ro07077, ro08090, ro08151, ro08917, ro10302, ro11056		(Kanehisa, Goto et al. 2004)
	R03277	2-Hydroxy-3-oxopropanoate + Pyruvate <=> 2-Dehydro-3-deoxy-D-glucarate	C01146 + C00022 <=> C03921	1	-Inf	Inf	ec:4.1.2.20	ro10284		(Kanehisa, Goto et al. 2004)
D-galactarate hydro-lyase	R05608	D-Galactarate <=> 5-Dehydro-4-deoxy-D-glucarate + H2O	C00879 <=> C00679 + C00001	-1	-Inf	Inf	ec:4.2.1.42	ro08847		(Kanehisa, Goto et al. 2004)
D-glucarate hydro-lyase	R08056	D-Glucarate <=> 2-Dehydro-3-deoxy-D-glucarate + H2O	C00818 <=> C03921 + C00001	-1	-Inf	Inf	ec:4.2.1.40	ro03792, ro03934		(Kanehisa, Goto et al. 2004)
acetyl-CoA:[acyl-carrier-protein] S-acetyltransferase	R01624	Acetyl-CoA + Acyl-carrier protein <=> CoA + Acetyl-[acyl-carrier protein]	C00024 + C00229 <=> C00010 + C03939	1	0	Inf	ec:2.3.1.180	ro00057, ro00058, ro01257, ro02213		(Kanehisa, Goto et al. 2004)
Malonyl-CoA:[acyl-carrier-protein] S-malonyltransferase	R01626	Malonyl-CoA + Acyl-carrier protein <=> CoA + Malonyl-[acyl-carrier protein]	C00083 + C00229 <=> C00010 + C01209	1	0	Inf	ec:2.3.1.39	ro01199		(Kanehisa, Goto et al. 2004)
Oleoyl-[acyl-carrier protein] hydrolase	R01706	Hexadecanoyl-[acp] + H2O <=> Acyl-carrier protein + Hexadecanoic acid	C05764 + C00001 <=> C00229 + C00249	1	0	Inf				(Kanehisa, Goto et al. 2004)
Acyl-[acyl-carrier-protein]:malonyl-[acyl-carrier-protein] C-acyltransferase (decarboxylating)	R04355	Acetyl-[acyl-carrier protein] + Malonyl-[acyl-carrier protein] <=> Acetoacetyl-[acp] + CO2 + Acyl-carrier protein	C03939 + C01209 <=> C05744 + C00011 + C00229	1	0	Inf	ec:2.3.1.180	ro00057, ro00058, ro01257, ro02213		(Kanehisa, Goto et al. 2004)
biotin-carboxyl-carrier-protein:carbon-dioxide ligase (ADP-forming)	R04385	ATP + Holo-[carboxylase] + HCO3- <=> ADP + Orthophosphate + Carboxybiotin-carboxyl-carrier protein	C00002 + C06250 + C00288 <=> C00008 + C00009 + C04419	1	0	Inf	ec:6.3.4.14	ro03742, ro06096, ro06282, ro08921, ro10399		(Kanehisa, Goto et al. 2004)
Acetyl-CoA:carbon-dioxide ligase (ADP-forming)	R04386	Acetyl-CoA + Carboxybiotin-carboxyl-carrier protein <=> Malonyl-CoA + Holo-[carboxylase]	C00024 + C04419 <=> C00083 + C06250	1	-Inf	Inf	ec:6.4.1.2	ro02935, ro05011, ro10399		(Kanehisa, Goto et al. 2004)
(3R)-3-Hydroxybutanoyl-[acyl-carrier-protein] hydro-lyase	R04428	(3R)-3-Hydroxybutanoyl-[acyl-carrier protein] <=> But-2-enoyl-[acyl-carrier protein] + H2O	C04618 <=> C04246 + C00001	1	0	Inf				(Kanehisa, Goto et al. 2004)
Butyryl-[acyl-carrier protein]:malonyl-CoA C-acyltransferase(decarboxylating, oxoacyl- and enoyl-reducing)	R04429	Butyryl-[acp] + NAD+ <=> But-2-enoyl-[acyl-carrier protein] + NADH + H+	C05745 + C00003 <=> C04246 + C00004 + C00080	-1	0	Inf	ec:1.3.1.9	ro07214		(Kanehisa, Goto et al. 2004)
(3R)-3-Hydroxybutanoyl-[acyl-carrier protein]:NADP+ oxidoreductase	R04533	(3R)-3-Hydroxybutanoyl-[acyl-carrier protein] + NADP+ <=> Acetoacetyl-[acp] + NADPH + H+	C04618 + C00006 <=> C05744 + C00005 + C00080	-1	0	Inf	ec:1.1.1.100	ro00404, ro01501, ro01621, ro02340, ro02724, ro02726, ro02735, ro02844, ro03008, ro03028, ro03213, ro03214, ro04597, ro04695, ro04900, ro05199, ro05394, ro07213, ro08448, ro08469, ro08508, ro08631, ro11023, ro11162, ro11180		(Kanehisa, Goto et al. 2004)
(3R)-3-Hydroxydecanoyl-[acyl-carrier-protein]:NADP+ oxidoreductase	R04534	(3R)-3-Hydroxydecanoyl-[acyl-carrier protein] + NADP+ <=> 3-Oxodecanoyl-[acp] + NADPH	C04619 + C00006 <=> C05753 + C00005	-1	0	Inf	ec:1.1.1.100	ro00404, ro01501, ro01621, ro02340, ro02724, ro02726, ro02735, ro02844, ro03008, ro03028, ro03213, ro03214, ro04597, ro04695, ro04900, ro05199, ro05394, ro07213, ro08448, ro08469, ro08508, ro08631, ro11023, ro11162, ro11180		(Kanehisa, Goto et al. 2004)
(3R)-3-Hydroxybutanoyl-[acyl-carrier-protein] hydro-lyase	R04535	(3R)-3-Hydroxydecanoyl-[acyl-carrier protein] <=> trans-Dec-2-enoyl-[acp] + H2O	C04619 <=> C05754 + C00001	1	0	Inf				(Kanehisa, Goto et al. 2004)
(3R)-3-Hydroxyoctanoyl-[acyl-carrier-protein]:NADP+ oxidoreductase	R04536	(3R)-3-Hydroxyoctanoyl-[acyl-carrier protein] + NADP+ <=> 3-Oxooctanoyl-[acp] + NADPH + H+	C04620 + C00006 <=> C05750 + C00005 + C00080	-1	0	Inf	ec:1.1.1.100	ro00404, ro01501, ro01621, ro02340, ro02724, ro02726, ro02735, ro02844, ro03008, ro03028, ro03213, ro03214, ro04597, ro04695, ro04900, ro05199, ro05394, ro07213, ro08448, ro08469, ro08508, ro08631, ro11023, ro11162, ro11180		(Kanehisa, Goto et al. 2004)
(3R)-3-Hydroxybutanoyl-[acyl-carrier-protein] hydro-lyase; (3R)-3-Hydroxyoctanoyl-[acyl-carrier-protein] hydro-lyase	R04537	(3R)-3-Hydroxyoctanoyl-[acyl-carrier protein] <=> trans-Oct-2-enoyl-[acp] + H2O	C04620 <=> C05751 + C00001	1	0	Inf				(Kanehisa, Goto et al. 2004)
(3R)-3-Hydroxypalmitoyl-[acyl-carrier-protein]:NADP+ oxidoreductase	R04543	(3R)-3-Hydroxypalmitoyl-[acyl-carrier protein] + NADP+ <=> 3-Oxohexadecanoyl-[acp] + NADPH + H+	C04633 + C00006 <=> C05762 + C00005 + C00080	-1	0	Inf	ec:1.1.1.100	ro00404, ro01501, ro01621, ro02340, ro02724, ro02726, ro02735, ro02844, ro03008, ro03028, ro03213, ro03214, ro04597, ro04695, ro04900, ro05199, ro05394, ro07213, ro08448, ro08469, ro08508, ro08631, ro11023, ro11162, ro11180		(Kanehisa, Goto et al. 2004)
(3R)-3-Hydroxypalmitoyl-[acyl-carrier-protein] hydro-lyase	R04544	(3R)-3-Hydroxypalmitoyl-[acyl-carrier protein] <=> trans-Hexadec-2-enoyl-[acp] + H2O	C04633 <=> C05763 + C00001	1	0	Inf				(Kanehisa, Goto et al. 2004)
(3R)-3-Hydroxytetradecanoyl-[acyl-carrier-protein]:NADP+ oxidoreductase	R04566	(3R)-3-Hydroxytetradecanoyl-[acyl-carrier protein] + NADP+ <=> 3-Oxotetradecanoyl-[acp] + NADPH + H+	C04688 + C00006 <=> C05759 + C00005 + C00080	-1	0	Inf	ec:1.1.1.100	ro00404, ro01501, ro01621, ro02340, ro02724, ro02726, ro02735, ro02844, ro03008, ro03028, ro03213, ro03214, ro04597, ro04695, ro04900, ro05199, ro05394, ro07213, ro08448, ro08469, ro08508, ro08631, ro11023, ro11162, ro11180		(Kanehisa, Goto et al. 2004)
(3R)-3-Hydroxypalmitoyl-[acyl-carrier-protein] hydro-lyase	R04568	(3R)-3-Hydroxytetradecanoyl-[acyl-carrier protein] <=> trans-Tetradec-2-enoyl-[acp] + H2O	C04688 <=> C05760 + C00001	1	0	Inf				(Kanehisa, Goto et al. 2004)
Dodecanoyl-[acyl-carrier protein]:malonyl-CoA C-acyltransferase(decarboxylating, oxoacyl- and enoyl-reducing)	R04724	Dodecanoyl-[acyl-carrier protein] + NAD+ <=> trans-Dodec-2-enoyl-[acp] + NADH + H+	C05223 + C00003 <=> C05758 + C00004 + C00080	-1	0	Inf	ec:1.3.1.9	ro07214		(Kanehisa, Goto et al. 2004)
dodecanoyl-[acyl-carrier-protein]:malonyl-[acyl-carrier-protein] C-acyltransferase (decarboxylating)	R04726	Dodecanoyl-[acyl-carrier protein] + Malonyl-[acyl-carrier protein] <=> 3-Oxotetradecanoyl-[acp] + CO2 + Acyl-carrier protein	C05223 + C01209 <=> C05759 + C00011 + C00229	1	0	Inf	ec:2.3.1.180	ro00057, ro00058, ro01257, ro02213		(Kanehisa, Goto et al. 2004)
butyryl-[acyl-carrier protein]:malonyl-[acyl-carrier-protein] C-acyltransferase (decarboxylating)	R04952	Butyryl-[acp] + Malonyl-[acyl-carrier protein] <=> 3-Oxohexanoyl-[acp] + CO2 + Acyl-carrier protein	C05745 + C01209 <=> C05746 + C00011 + C00229	1	0	Inf	ec:2.3.1.180	ro00057, ro00058, ro01257, ro02213		(Kanehisa, Goto et al. 2004)
(3R)-3-Hydroxyhexanoyl-[acyl-carrier-protein]:NADP+ oxidoreductase	R04953	(R)-3-Hydroxyhexanoyl-[acp] + NADP+ <=> 3-Oxohexanoyl-[acp] + NADPH + H+	C05747 + C00006 <=> C05746 + C00005 + C00080	-1	0	Inf	ec:1.1.1.100	ro00404, ro01501, ro01621, ro02340, ro02724, ro02726, ro02735, ro02844, ro03008, ro03028, ro03213, ro03214, ro04597, ro04695, ro04900, ro05199, ro05394, ro07213, ro08448, ro08469, ro08508, ro08631, ro11023, ro11162, ro11180		(Kanehisa, Goto et al. 2004)
(3R)-3-Hydroxybutanoyl-[acyl-carrier-protein] hydro-lyase	R04954	(R)-3-Hydroxyhexanoyl-[acp] <=> trans-Hex-2-enoyl-[acp] + H2O	C05747 <=> C05748 + C00001	1	0	Inf				(Kanehisa, Goto et al. 2004)
Hexanoyl-[acyl-carrier protein]:malonyl-CoA C-acyltransferase(decarboxylating, oxoacyl- and enoyl-reducing)	R04955	Hexanoyl-[acp] + NAD+ <=> trans-Hex-2-enoyl-[acp] + NADH + H+	C05749 + C00003 <=> C05748 + C00004 + C00080	-1	0	Inf	ec:1.3.1.9	ro07214		(Kanehisa, Goto et al. 2004)
hexanoyl-[acyl-carrier protein]:malonyl-[acyl-carrier-protein] C-acyltransferase (decarboxylating)	R04957	Hexanoyl-[acp] + Malonyl-[acyl-carrier protein] <=> 3-Oxooctanoyl-[acp] + CO2 + Acyl-carrier protein	C05749 + C01209 <=> C05750 + C00011 + C00229	1	0	Inf	ec:2.3.1.180	ro00057, ro00058, ro01257, ro02213		(Kanehisa, Goto et al. 2004)
Octanoyl-[acyl-carrier protein]:malonyl-CoA C-acyltransferase(decarboxylating, oxoacyl- and enoyl-reducing)	R04958	Octanoyl-[acp] + NAD+ <=> trans-Oct-2-enoyl-[acp] + NADH + H+	C05752 + C00003 <=> C05751 + C00004 + C00080	-1	0	Inf	ec:1.3.1.9	ro07214		(Kanehisa, Goto et al. 2004)
Octanoyl-[acyl-carrier protein]:malonyl-[acyl-carrier-protein] C-acyltransferase (decarboxylating)	R04960	Octanoyl-[acp] + Malonyl-[acyl-carrier protein] <=> 3-Oxodecanoyl-[acp] + CO2 + Acyl-carrier protein	C05752 + C01209 <=> C05753 + C00011 + C00229	1	0	Inf	ec:2.3.1.180	ro00057, ro00058, ro01257, ro02213		(Kanehisa, Goto et al. 2004)
Decanoyl-[acyl-carrier protein]:malonyl-CoA C-acyltransferase(decarboxylating, oxoacyl- and enoyl-reducing)	R04961	Decanoyl-[acp] + NAD+ <=> trans-Dec-2-enoyl-[acp] + NADH + H+	C05755 + C00003 <=> C05754 + C00004 + C00080	-1	0	Inf	ec:1.3.1.9	ro07214		(Kanehisa, Goto et al. 2004)
Decanoyl-[acyl-carrier protein]:malonyl-[acyl-carrier-protein] C-acyltransferase (decarboxylating)	R04963	Decanoyl-[acp] + Malonyl-[acyl-carrier protein] <=> 3-Oxododecanoyl-[acp] + CO2 + Acyl-carrier protein	C05755 + C01209 <=> C05756 + C00011 + C00229	1	0	Inf	ec:2.3.1.180	ro00057, ro00058, ro01257, ro02213		(Kanehisa, Goto et al. 2004)
(3R)-3-Hydroxydodecanoyl-[acyl-carrier-protein]:NADP+ oxidoreductase	R04964	(R)-3-Hydroxydodecanoyl-[acp] + NADP+ <=> 3-Oxododecanoyl-[acp] + NADPH + H+	C05757 + C00006 <=> C05756 + C00005 + C00080	-1	0	Inf	ec:1.1.1.100	ro00404, ro01501, ro01621, ro02340, ro02724, ro02726, ro02735, ro02844, ro03008, ro03028, ro03213, ro03214, ro04597, ro04695, ro04900, ro05199, ro05394, ro07213, ro08448, ro08469, ro08508, ro08631, ro11023, ro11162, ro11180		(Kanehisa, Goto et al. 2004)
(3R)-3-Hydroxybutanoyl-[acyl-carrier-protein] hydro-lyase	R04965	(R)-3-Hydroxydodecanoyl-[acp] <=> trans-Dodec-2-enoyl-[acp] + H2O	C05757 <=> C05758 + C00001	1	0	Inf				(Kanehisa, Goto et al. 2004)
Tetradecanoyl-[acyl-carrier protein]:malonyl-CoA C-acyltransferase(decarboxylating, oxoacyl- and enoyl-reducing)	R04966	Tetradecanoyl-[acp] + NAD+ <=> trans-Tetradec-2-enoyl-[acp] + NADH + H+	C05761 + C00003 <=> C05760 + C00004 + C00080	-1	0	Inf	ec:1.3.1.9	ro07214		(Kanehisa, Goto et al. 2004)
Tetradecanoyl-[acyl-carrier protein]:malonyl-[acyl-carrier-protein] C-acyltransferase (decarboxylating)	R04968	Tetradecanoyl-[acp] + Malonyl-[acyl-carrier protein] <=> 3-Oxohexadecanoyl-[acp] + CO2 + Acyl-carrier protein	C05761 + C01209 <=> C05762 + C00011 + C00229	1	0	Inf	ec:2.3.1.180	ro00057, ro00058, ro01257, ro02213		(Kanehisa, Goto et al. 2004)
Hexadecanoyl-[acyl-carrier protein]:malonyl-CoA C-acyltransferase(decarboxylating, oxoacyl- and enoyl-reducing)	R04969	Hexadecanoyl-[acp] + NAD+ <=> trans-Hexadec-2-enoyl-[acp] + NADH + H+	C05764 + C00003 <=> C05763 + C00004 + C00080	-1	0	Inf	ec:1.3.1.9	ro07214		(Kanehisa, Goto et al. 2004)
	R07762	Hexadecanoyl-[acp] + Malonyl-[acyl-carrier protein] <=> 3-Oxostearoyl-[acp] + Acyl-carrier protein + CO2	C05764 + C01209 <=> C16219 + C00229 + C00011	1	0	Inf				(Kanehisa, Goto et al. 2004)
	R07763	3-Oxostearoyl-[acp] + NADPH + H+ <=> 3-Hydroxyoctadecanoyl-[acp] + NADP+	C16219 + C00005 + C00080 <=> C16220 + C00006	1	0	Inf	ec:1.1.1.100	ro00404, ro01501, ro01621, ro02340, ro02724, ro02726, ro02735, ro02844, ro03008, ro03028, ro03213, ro03214, ro04597, ro04695, ro04900, ro05199, ro05394, ro07213, ro08448, ro08469, ro08508, ro08631, ro11023, ro11162, ro11180		(Kanehisa, Goto et al. 2004)
	R07764	3-Hydroxyoctadecanoyl-[acp] <=> (2E)-Octadecenoyl-[acp] + H2O	C16220 <=> C16221 + C00001	1	0	Inf				(Kanehisa, Goto et al. 2004)
	R07765	(2E)-Octadecenoyl-[acp] + NADH + H+ <=> Octadecanoyl-[acyl-carrier protein] + NAD+	C16221 + C00004 + C00080 <=> C04088 + C00003	1	0	Inf				(Kanehisa, Goto et al. 2004)
	R08163	Octadecanoyl-[acyl-carrier protein] + H2O <=> Acyl-carrier protein + Octadecanoic acid	C04088 + C00001 <=> C00229 + C01530	1	0	Inf				(Kanehisa, Goto et al. 2004)
(S)-hydroxydecanoyl-CoA:NAD+ oxidoreductase	R04743	(S)-Hydroxydecanoyl-CoA + NAD+ <=> 3-Oxodecanoyl-CoA + NADH + H+	C05264 + C00003 <=> C05265 + C00004 + C00080	1	-Inf	Inf	ec:1.1.1.35	ro04205		(Kanehisa, Goto et al. 2004)
(S)-hydroxyoctanoyl-CoA:NAD+ oxidoreductase	R04745	(S)-Hydroxyoctanoyl-CoA + NAD+ <=> 3-Oxooctanoyl-CoA + NADH + H+	C05266 + C00003 <=> C05267 + C00004 + C00080	1	-Inf	Inf	ec:1.1.1.35	ro04205		(Kanehisa, Goto et al. 2004)
(S)-hydroxyhexanoyl-CoA:NAD+ oxidoreductase	R04748	(S)-Hydroxyhexanoyl-CoA + NAD+ <=> 3-Oxohexanoyl-CoA + NADH + H+	C05268 + C00003 <=> C05269 + C00004 + C00080	1	-Inf	Inf	ec:1.1.1.35	ro04205		(Kanehisa, Goto et al. 2004)
Acetyl-CoA:acetyl-CoA C-acetyltransferase	R00238	2 Acetyl-CoA <=> CoA + Acetoacetyl-CoA	2 C00024 <=> C00010 + C00332	1	-Inf	Inf	ec:2.3.1.9	ro00399, ro01340, ro01455, ro01623, ro01876, ro02517, ro02734, ro03022, ro03024, ro03391, ro03460, ro03892, ro04204, ro04599, ro04678, ro04683, ro05200, ro05257, ro05686, ro05815, ro05841, ro06115, ro08871		(Kanehisa, Goto et al. 2004)
Butanoyl-CoA:oxygen 2-oxidoreductase	R01175	Butanoyl-CoA + FAD <=> FADH2 + Crotonoyl-CoA	C00136 + C00016 <=> C01352 + C00877	1	0	Inf	ec:1.3.3.6	ro02047		(Kanehisa, Goto et al. 2004)
							ec:1.3.99.2	ro02521, ro03348, ro03612, ro03878, ro05203, ro06400
							ec:1.3.99.3	ro01504, ro01875, ro01932, ro02214, ro02297, ro02341, ro02696, ro03059, ro03093, ro03965, ro04596, ro04636, ro04692, ro04693, ro04748, ro04754, ro05247, ro05713, ro05756, ro05827, ro05896, ro06399, ro06629, ro06682, ro07119, ro08438, ro09029, ro10128, ro10306, ro10307, ro10357
butanoyl-CoA:acetyl-CoA C-butanoyltransferase	R01177	Acetyl-CoA + Butanoyl-CoA <=> CoA + 3-Oxohexanoyl-CoA	C00024 + C00136 <=> C00010 + C05269	-1	-Inf	Inf	ec:2.3.1.16	ro02294, ro05543, ro06853, ro10318, ro11185		(Kanehisa, Goto et al. 2004)
							ec:2.3.1.9	ro00399, ro01340, ro01455, ro01623, ro01876, ro02517, ro02734, ro03022, ro03024, ro03391, ro03460, ro03892, ro04204, ro04599, ro04678, ro04683, ro05200, ro05257, ro05686, ro05815, ro05841, ro06115, ro08871
Palmitoyl-CoA:oxygen 2-oxidoreductase	R01279	Palmitoyl-CoA + FAD <=> trans-Hexadec-2-enoyl-CoA + FADH2	C00154 + C00016 <=> C05272 + C01352	1	0	Inf	ec:1.3.3.6	ro02047		(Kanehisa, Goto et al. 2004)
							ec:1.3.99.13	ro00550, ro02345, ro02627, ro02715, ro02754, ro03954, ro05132, ro06787, ro08138
							ec:1.3.99.3	ro01504, ro01875, ro01932, ro02214, ro02297, ro02341, ro02696, ro03059, ro03093, ro03965, ro04596, ro04636, ro04692, ro04693, ro04748, ro04754, ro05247, ro05713, ro05756, ro05827, ro05896, ro06399, ro06629, ro06682, ro07119, ro08438, ro09029, ro10128, ro10306, ro10307, ro10357
Palmitate:CoA ligase (AMP-forming)	R01280	ATP + Hexadecanoic acid + CoA <=> AMP + Palmitoyl-CoA + Diphosphate	C00002 + C00249 + C00010 <=> C00020 + C00154 + C00013	1	0	Inf	ec:6.2.1.3	ro01121, ro01496, ro01533, ro01899, ro03009, ro03747, ro03779, ro04492, ro06034, ro06989, ro08945, ro10229, ro10297		(Kanehisa, Goto et al. 2004)
(S)-3-Hydroxybutanoyl-CoA:NAD+ oxidoreductase	R01975	(S)-3-Hydroxybutanoyl-CoA + NAD+ <=> Acetoacetyl-CoA + NADH + H+	C01144 + C00003 <=> C00332 + C00004 + C00080	1	-Inf	Inf	ec:1.1.1.35	ro04205		(Kanehisa, Goto et al. 2004)
Glutaryl-CoA:(acceptor) 2,3-oxidoreductase (decarboxylating)	R02487	Glutaryl-CoA + FAD <=> FADH2 + Crotonoyl-CoA + CO2	C00527 + C00016 <=> C01352 + C00877 + C00011	1	0	Inf	ec:1.3.99.7	ro02304		(Kanehisa, Goto et al. 2004)
(S)-3-Hydroxybutanoyl-CoA hydro-lyase	R03026	(S)-3-Hydroxybutanoyl-CoA <=> Crotonoyl-CoA + H2O	C01144 <=> C00877 + C00001	-1	-Inf	Inf	ec:4.2.1.17	ro00085, ro00401, ro01505, ro01538, ro01540, ro01928, ro01936, ro02286, ro02289, ro02308, ro02669, ro02688, ro02697, ro02707, ro02860, ro02862, ro03070, ro03243, ro03948, ro03957, ro04094, ro04205, ro04249, ro04252, ro04398, ro04594, ro04652, ro04688, ro05033, ro05401, ro06025, ro06118, ro06453, ro06513, ro06681, ro06695, ro07067, ro07071, ro07072, ro08039, ro08049, ro08144, ro08870, ro08944, ro0…		(Kanehisa, Goto et al. 2004)
(S)-3-Hydroxybutanoyl-CoA 3-epimerase	R03276	(S)-3-Hydroxybutanoyl-CoA <=> (R)-3-Hydroxybutanoyl-CoA	C01144 <=> C03561	1	-Inf	Inf	ec:5.1.2.3	ro04205		(Kanehisa, Goto et al. 2004)
Octanoyl-CoA:oxygen 2-oxidoreductase	R03777	Octanoyl-CoA + FAD <=> trans-Oct-2-enoyl-CoA + FADH2	C01944 + C00016 <=> C05276 + C01352	1	0	Inf	ec:1.3.3.6	ro02047		(Kanehisa, Goto et al. 2004)
							ec:1.3.99.13	ro00550, ro02345, ro02627, ro02715, ro02754, ro03954, ro05132, ro06787, ro08138
							ec:1.3.99.3	ro01504, ro01875, ro01932, ro02214, ro02297, ro02341, ro02696, ro03059, ro03093, ro03965, ro04596, ro04636, ro04692, ro04693, ro04748, ro04754, ro05247, ro05713, ro05756, ro05827, ro05896, ro06399, ro06629, ro06682, ro07119, ro08438, ro09029, ro10128, ro10306, ro10307, ro10357
Octanoyl-CoA:acetyl-CoA C-acyltransferase	R03778	Octanoyl-CoA + Acetyl-CoA <=> CoA + 3-Oxodecanoyl-CoA	C01944 + C00024 <=> C00010 + C05265	-1	-Inf	Inf	ec:2.3.1.16	ro02294, ro05543, ro06853, ro10318, ro11185		(Kanehisa, Goto et al. 2004)
Lauroyl-CoA:(acceptor) 2,3-oxidoreductase	R03857	Lauroyl-CoA + FAD <=> 2-trans-Dodecenoyl-CoA + FADH2	C01832 + C00016 <=> C03221 + C01352	1	0	Inf	ec:1.3.3.6	ro02047		(Kanehisa, Goto et al. 2004)
							ec:1.3.99.13	ro00550, ro02345, ro02627, ro02715, ro02754, ro03954, ro05132, ro06787, ro08138
							ec:1.3.99.3	ro01504, ro01875, ro01932, ro02214, ro02297, ro02341, ro02696, ro03059, ro03093, ro03965, ro04596, ro04636, ro04692, ro04693, ro04748, ro04754, ro05247, ro05713, ro05756, ro05827, ro05896, ro06399, ro06629, ro06682, ro07119, ro08438, ro09029, ro10128, ro10306, ro10307, ro10357
Lauroyl-CoA:acetyl-CoA C-acyltransferase	R03858	Lauroyl-CoA + Acetyl-CoA <=> CoA + 3-Oxotetradecanoyl-CoA	C01832 + C00024 <=> C00010 + C05261	-1	-Inf	Inf	ec:2.3.1.16	ro02294, ro05543, ro06853, ro10318, ro11185		(Kanehisa, Goto et al. 2004)
Tetradecanoyl-CoA:(acceptor) 2,3-oxidoreductase	R03990	Tetradecanoyl-CoA + FAD <=> trans-Tetradec-2-enoyl-CoA + FADH2	C02593 + C00016 <=> C05273 + C01352	1	0	Inf	ec:1.3.3.6	ro02047		(Kanehisa, Goto et al. 2004)
							ec:1.3.99.13	ro00550, ro02345, ro02627, ro02715, ro02754, ro03954, ro05132, ro06787, ro08138
							ec:1.3.99.3	ro01504, ro01875, ro01932, ro02214, ro02297, ro02341, ro02696, ro03059, ro03093, ro03965, ro04596, ro04636, ro04692, ro04693, ro04748, ro04754, ro05247, ro05713, ro05756, ro05827, ro05896, ro06399, ro06629, ro06682, ro07119, ro08438, ro09029, ro10128, ro10306, ro10307, ro10357
myristoyl-CoA:acetylCoA C-myristoyltransferase	R03991	Tetradecanoyl-CoA + Acetyl-CoA <=> CoA + 3-Oxopalmitoyl-CoA	C02593 + C00024 <=> C00010 + C05259	-1	-Inf	Inf	ec:2.3.1.16	ro02294, ro05543, ro06853, ro10318, ro11185		(Kanehisa, Goto et al. 2004)
(S)-3-Hydroxydodecanoyl-CoA hydro-lyase	R04170	(S)-3-Hydroxydodecanoyl-CoA <=> 2-trans-Dodecenoyl-CoA + H2O	C05262 <=> C03221 + C00001	-1	-Inf	Inf	ec:4.2.1.17	ro00085, ro00401, ro01505, ro01538, ro01540, ro01928, ro01936, ro02286, ro02289, ro02308, ro02669, ro02688, ro02697, ro02707, ro02860, ro02862, ro03070, ro03243, ro03948, ro03957, ro04094, ro04205, ro04249, ro04252, ro04398, ro04594, ro04652, ro04688, ro05033, ro05401, ro06025, ro06118, ro06453, ro06513, ro06681, ro06695, ro07067, ro07071, ro07072, ro08039, ro08049, ro08144, ro08870, ro08944, ro0…		(Kanehisa, Goto et al. 2004)
(S)-3-Hydroxyhexadecanoyl-CoA:NAD+ oxidoreductase	R04737	(S)-3-Hydroxyhexadecanoyl-CoA + NAD+ <=> 3-Oxopalmitoyl-CoA + NADH + H+	C05258 + C00003 <=> C05259 + C00004 + C00080	1	-Inf	Inf	ec:1.1.1.35	ro04205		(Kanehisa, Goto et al. 2004)
(S)-3-Hydroxyhexadecanoyl-CoA hydro-lyase	R04738	(S)-3-Hydroxyhexadecanoyl-CoA <=> trans-Hexadec-2-enoyl-CoA + H2O	C05258 <=> C05272 + C00001	-1	-Inf	Inf	ec:4.2.1.17	ro00085, ro00401, ro01505, ro01538, ro01540, ro01928, ro01936, ro02286, ro02289, ro02308, ro02669, ro02688, ro02697, ro02707, ro02860, ro02862, ro03070, ro03243, ro03948, ro03957, ro04094, ro04205, ro04249, ro04252, ro04398, ro04594, ro04652, ro04688, ro05033, ro05401, ro06025, ro06118, ro06453, ro06513, ro06681, ro06695, ro07067, ro07071, ro07072, ro08039, ro08049, ro08144, ro08870, ro08944, ro0…		(Kanehisa, Goto et al. 2004)
(S)-3-Hydroxytetradecanoyl-CoA:NAD+ oxidoreductase	R04739	(S)-3-Hydroxytetradecanoyl-CoA + NAD+ <=> 3-Oxotetradecanoyl-CoA + NADH	C05260 + C00003 <=> C05261 + C00004	1	-Inf	Inf	ec:1.1.1.35	ro04205		(Kanehisa, Goto et al. 2004)
(S)-3-Hydroxytetradecanoyl-CoA hydro-lyase	R04740	(S)-3-Hydroxytetradecanoyl-CoA <=> trans-Tetradec-2-enoyl-CoA + H2O	C05260 <=> C05273 + C00001	-1	-Inf	Inf	ec:4.2.1.17	ro00085, ro00401, ro01505, ro01538, ro01540, ro01928, ro01936, ro02286, ro02289, ro02308, ro02669, ro02688, ro02697, ro02707, ro02860, ro02862, ro03070, ro03243, ro03948, ro03957, ro04094, ro04205, ro04249, ro04252, ro04398, ro04594, ro04652, ro04688, ro05033, ro05401, ro06025, ro06118, ro06453, ro06513, ro06681, ro06695, ro07067, ro07071, ro07072, ro08039, ro08049, ro08144, ro08870, ro08944, ro0…		(Kanehisa, Goto et al. 2004)
(S)-3-hydroxydodecanoyl-CoA:NAD+ oxidoreductase	R04741	(S)-3-Hydroxydodecanoyl-CoA + NAD+ <=> 3-Oxododecanoyl-CoA + NADH + H+	C05262 + C00003 <=> C05263 + C00004 + C00080	1	-Inf	Inf	ec:1.1.1.35	ro04205		(Kanehisa, Goto et al. 2004)
Decanoyl-CoA:acetyl-CoA C-acyltransferase	R04742	Decanoyl-CoA + Acetyl-CoA <=> CoA + 3-Oxododecanoyl-CoA	C05274 + C00024 <=> C00010 + C05263	-1	-Inf	Inf	ec:2.3.1.16	ro02294, ro05543, ro06853, ro10318, ro11185		(Kanehisa, Goto et al. 2004)
(S)-Hydroxydecanoyl-CoA hydro-lyase	R04744	(S)-Hydroxydecanoyl-CoA <=> trans-Dec-2-enoyl-CoA + H2O	C05264 <=> C05275 + C00001	-1	-Inf	Inf	ec:4.2.1.17	ro00085, ro00401, ro01505, ro01538, ro01540, ro01928, ro01936, ro02286, ro02289, ro02308, ro02669, ro02688, ro02697, ro02707, ro02860, ro02862, ro03070, ro03243, ro03948, ro03957, ro04094, ro04205, ro04249, ro04252, ro04398, ro04594, ro04652, ro04688, ro05033, ro05401, ro06025, ro06118, ro06453, ro06513, ro06681, ro06695, ro07067, ro07071, ro07072, ro08039, ro08049, ro08144, ro08870, ro08944, ro0…		(Kanehisa, Goto et al. 2004)
(S)-Hydroxyoctanoyl-CoA hydro-lyase	R04746	(S)-Hydroxyoctanoyl-CoA <=> trans-Oct-2-enoyl-CoA + H2O	C05266 <=> C05276 + C00001	-1	-Inf	Inf	ec:4.2.1.17	ro00085, ro00401, ro01505, ro01538, ro01540, ro01928, ro01936, ro02286, ro02289, ro02308, ro02669, ro02688, ro02697, ro02707, ro02860, ro02862, ro03070, ro03243, ro03948, ro03957, ro04094, ro04205, ro04249, ro04252, ro04398, ro04594, ro04652, ro04688, ro05033, ro05401, ro06025, ro06118, ro06453, ro06513, ro06681, ro06695, ro07067, ro07071, ro07072, ro08039, ro08049, ro08144, ro08870, ro08944, ro0…		(Kanehisa, Goto et al. 2004)
Hexanoyl-CoA:acetyl-CoA C-acyltransferase	R04747	Hexanoyl-CoA + Acetyl-CoA <=> CoA + 3-Oxooctanoyl-CoA	C05270 + C00024 <=> C00010 + C05267	-1	-Inf	Inf	ec:2.3.1.16	ro02294, ro05543, ro06853, ro10318, ro11185		(Kanehisa, Goto et al. 2004)
(S)-Hydroxyhexanoyl-CoA hydro-lyase	R04749	(S)-Hydroxyhexanoyl-CoA <=> trans-Hex-2-enoyl-CoA + H2O	C05268 <=> C05271 + C00001	-1	-Inf	Inf	ec:4.2.1.17	ro00085, ro00401, ro01505, ro01538, ro01540, ro01928, ro01936, ro02286, ro02289, ro02308, ro02669, ro02688, ro02697, ro02707, ro02860, ro02862, ro03070, ro03243, ro03948, ro03957, ro04094, ro04205, ro04249, ro04252, ro04398, ro04594, ro04652, ro04688, ro05033, ro05401, ro06025, ro06118, ro06453, ro06513, ro06681, ro06695, ro07067, ro07071, ro07072, ro08039, ro08049, ro08144, ro08870, ro08944, ro0…		(Kanehisa, Goto et al. 2004)
Hexanoyl-CoA:(acceptor) 2,3-oxidoreductase	R04751	Hexanoyl-CoA + FAD <=> trans-Hex-2-enoyl-CoA + FADH2	C05270 + C00016 <=> C05271 + C01352	1	0	Inf	ec:1.3.3.6	ro02047		(Kanehisa, Goto et al. 2004)
							ec:1.3.99.13	ro00550, ro02345, ro02627, ro02715, ro02754, ro03954, ro05132, ro06787, ro08138
							ec:1.3.99.2	ro02521, ro03348, ro03612, ro03878, ro05203, ro06400
							ec:1.3.99.3	ro01504, ro01875, ro01932, ro02214, ro02297, ro02341, ro02696, ro03059, ro03093, ro03965, ro04596, ro04636, ro04692, ro04693, ro04748, ro04754, ro05247, ro05713, ro05756, ro05827, ro05896, ro06399, ro06629, ro06682, ro07119, ro08438, ro09029, ro10128, ro10306, ro10307, ro10357
Decanoyl-CoA:(acceptor) 2,3-oxidoreductase	R04754	Decanoyl-CoA + FAD <=> trans-Dec-2-enoyl-CoA + FADH2	C05274 + C00016 <=> C05275 + C01352	1	0	Inf	ec:1.3.3.6	ro02047		(Kanehisa, Goto et al. 2004)
							ec:1.3.99.13	ro00550, ro02345, ro02627, ro02715, ro02754, ro03954, ro05132, ro06787, ro08138
							ec:1.3.99.3	ro01504, ro01875, ro01932, ro02214, ro02297, ro02341, ro02696, ro03059, ro03093, ro03965, ro04596, ro04636, ro04692, ro04693, ro04748, ro04754, ro05247, ro05713, ro05756, ro05827, ro05896, ro06399, ro06629, ro06682, ro07119, ro08438, ro09029, ro10128, ro10306, ro10307, ro10357
succinyl-CoA:acetoacetate CoA-transferase	R00410	Succinyl-CoA + Acetoacetate <=> Succinate + Acetoacetyl-CoA	C00091 + C00164 <=> C00042 + C00332	1	0	Inf	ec:2.8.3.5	ro01333, ro01334, ro03780, ro03781, ro03893, ro03894		(Kanehisa, Goto et al. 2004)
(S)-3-hydroxy-3-methylglutaryl-CoA acetoacetate-lyase (acetyl-CoA-forming)	R01360	(S)-3-Hydroxy-3-methylglutaryl-CoA <=> Acetyl-CoA + Acetoacetate	C00356 <=> C00024 + C00164	1	-Inf	Inf	ec:4.1.3.4	ro04924, ro05078		(Kanehisa, Goto et al. 2004)
(R)-3-Hydroxybutanoate:NAD+ oxidoreductase	R01361	(R)-3-Hydroxybutanoate + NAD+ <=> Acetoacetate + NADH + H+	C01089 + C00003 <=> C00164 + C00004 + C00080	1	-Inf	Inf	ec:1.1.1.30	ro04778		(Kanehisa, Goto et al. 2004)
Acetoacetate carboxy-lyase (acetone-forming)	R01366	Acetoacetate <=> Acetone + CO2	C00164 <=> C00207 + C00011	-1	-Inf	Inf	ec:4.1.1.4	ro08625		(Kanehisa, Goto et al. 2004)
Isopentenyl-diphosphate delta3-delta2-isomerase	R01123	Isopentenyl diphosphate <=> Dimethylallyl diphosphate	C00129 <=> C00235	1	-Inf	Inf	ec:5.3.3.2	ro00239		(Kanehisa, Goto et al. 2004)
	R05612	all-trans-Hexaprenyl diphosphate + Isopentenyl diphosphate <=> all-trans-Heptaprenyl diphosphate + Diphosphate	C01230 + C00129 <=> C04216 + C00013	1	0	Inf				(Kanehisa, Goto et al. 2004)
CTP: 2-C-Methyl-D-erythritol 4-phosphate cytidylyltransferase	R05633	2-C-Methyl-D-erythritol 4-phosphate + CTP <=> 4-(Cytidine 5'-diphospho)-2-C-methyl-D-erythritol + Diphosphate	C11434 + C00063 <=> C11435 + C00013	1	0	Inf	ec:2.7.7.60	ro04460		(Kanehisa, Goto et al. 2004)
ATP:4-(Cytidine 5'-diphospho)-2-C-methyl-D-erythritol 2-phosphotransferase	R05634	4-(Cytidine 5'-diphospho)-2-C-methyl-D-erythritol + ATP <=> 2-Phospho-4-(cytidine 5'-diphospho)-2-C-methyl-D-erythritol + ADP	C11435 + C00002 <=> C11436 + C00008	1	-Inf	Inf	ec:2.7.1.148	ro05684		(Kanehisa, Goto et al. 2004)
1-Deoxy-D-xylulose-5-phosphate pyruvate-lyase (carboxylating)	R05636	Pyruvate + D-Glyceraldehyde 3-phosphate <=> 1-Deoxy-D-xylulose 5-phosphate + CO2	C00022 + C00118 <=> C11437 + C00011	1	0	Inf	ec:2.2.1.7	ro06843		(Kanehisa, Goto et al. 2004)
2-Phospho-4-(cytidine 5'-diphospho)-2-C-methyl-D-erythritol CMP-lyase (cyclizing)	R05637	2-Phospho-4-(cytidine 5'-diphospho)-2-C-methyl-D-erythritol <=> 2-C-Methyl-D-erythritol 2,4-cyclodiphosphate + CMP	C11436 <=> C11453 + C00055	1	-Inf	Inf	ec:4.6.1.12	ro04461		(Kanehisa, Goto et al. 2004)
1-Deoxy-D-xylulose-5-phosphate isomeroreductase	R05688	2-C-Methyl-D-erythritol 4-phosphate + NADP+ <=> 1-Deoxy-D-xylulose 5-phosphate + NADPH + H+	C11434 + C00006 <=> C11437 + C00005 + C00080	-1	-Inf	Inf	ec:1.1.1.267	ro06588		(Kanehisa, Goto et al. 2004)
isopentenyl-diphosphate:NAD(P)+ oxidoreductase	R05884	1-Hydroxy-2-methyl-2-butenyl 4-diphosphate + NADPH + H+ <=> Isopentenyl diphosphate + NADP+ + H2O	C11811 + C00005 + C00080 <=> C00129 + C00006 + C00001	1	0	Inf	ec:1.17.1.2	ro05870		(Kanehisa, Goto et al. 2004)
chorismate hydroxymutase	R01717	Chorismate <=> Isochorismate	C00251 <=> C00885	1	-Inf	Inf	ec:5.4.4.2	ro04795, ro05194		(Kanehisa, Goto et al. 2004)
O-Succinylbenzoate:CoA ligase (AMP-forming)	R04030	ATP + 2-Succinylbenzoate + CoA <=> AMP + Diphosphate + 2-Succinylbenzoyl-CoA	C00002 + C02730 + C00010 <=> C00020 + C00013 + C03160	1	0	Inf	ec:6.2.1.26	ro02011		(Kanehisa, Goto et al. 2004)
	R04031	2-Succinylbenzoate + H2O <=> (1R,6R)-6-Hydroxy-2-succinylcyclohexa-2,4-diene-1-carboxylate	C02730 + C00001 <=> C05817	-1	0	Inf	ec:4.2.1.113	ro02001		(Kanehisa, Goto et al. 2004)
	R04988	2-Octaprenyl-6-hydroxyphenol + S-Adenosyl-L-methionine <=> 2-Octaprenyl-6-methoxyphenol + S-Adenosyl-L-homocysteine	C05811 + C00019 <=> C05812 + C00021	1	-Inf	Inf				(Kanehisa, Goto et al. 2004)
UDP-L-rhamnose:flavonol-3-O-D-glucoside L-rhamnosyltransferase	R04990	2-Octaprenyl-6-methoxy-1,4-benzoquinone + S-Adenosyl-L-methionine <=> 2-Octaprenyl-3-methyl-6-methoxy-1,4-benzoquinone + S-Adenosyl-L-homocysteine	C05813 + C00019 <=> C05814 + C00021	1	-Inf	Inf				(Kanehisa, Goto et al. 2004)
	R04993	2-Demethylmenaquinone + S-Adenosyl-L-methionine <=> Menaquinone + S-Adenosyl-L-homocysteine	C05818 + C00019 <=> C00828 + C00021	1	0	Inf				(Kanehisa, Goto et al. 2004)
	R05614	2-Octaprenyl-3-methyl-5-hydroxy-6-methoxy-1,4-benzoquinone + S-Adenosyl-L-methionine <=> Ubiquinone-8 + S-Adenosyl-L-homocysteine	C05815 + C00019 <=> C17569 + C00021	1	-Inf	Inf	ec:2.1.1.64	ro05098, ro06461, ro07034		(Kanehisa, Goto et al. 2004)
	R05617	1,4-Dihydroxy-2-naphthoate + all-trans-Octaprenyl diphosphate <=> 2-Demethylmenaquinone + Diphosphate + CO2	C03657 + C04146 <=> C05818 + C00013 + C00011	1	0	Inf	ec:2.5.1.74	ro02021		(Kanehisa, Goto et al. 2004)
	R06858	1,4-Dihydroxy-2-naphthoate + Phytyl diphosphate <=> 2-Phytyl-1,4-naphthoquinone + CO2 + Diphosphate	C03657 + C05427 <=> C13309 + C00011 + C00013	1	0	Inf	ec:2.5.1.74	ro02021		(Kanehisa, Goto et al. 2004)
	R06859	2-Phytyl-1,4-naphthoquinone + S-Adenosyl-L-methionine <=> Phylloquinone + S-Adenosyl-L-homocysteine	C13309 + C00019 <=> C02059 + C00021	1	0	Inf				(Kanehisa, Goto et al. 2004)
	R07263	2-Succinylbenzoyl-CoA <=> 1,4-Dihydroxy-2-naphthoyl-CoA + H2O	C03160 <=> C15547 + C00001	1	-Inf	Inf	ec:4.1.3.36	ro02003, ro02630, ro11181		(Kanehisa, Goto et al. 2004)
2-succinyl-5-enolpyruvyl-6-hydroxy-3-cyclohexene-1-carboxylate synthase	R08165	Isochorismate + 2-Oxoglutarate <=> 2-Succinyl-5-enolpyruvyl-6-hydroxy-3-cyclohexene-1-carboxylate + CO2	C00885 + C00026 <=> C16519 + C00011	1	0	Inf	ec:2.2.1.9	ro01997		(Kanehisa, Goto et al. 2004)
17alpha-Hydroxypregnenolone:NAD+ 3-oxidoreductase	R03327	17alpha-Hydroxypregnenolone + NAD+ <=> 17alpha-Hydroxyprogesterone + NADH + H+	C05138 + C00003 <=> C01176 + C00004 + C00080	1	-Inf	Inf	ec:5.3.3.1	ro03609, ro09001		(Kanehisa, Goto et al. 2004)
3beta-Hydroxyandrost-5-en-17-one:NAD+ 3-oxidoreductase/delta5-delta-4 isomerase	R01837	3beta-Hydroxyandrost-5-en-17-one + NAD+ <=> Androst-4-ene-3,17-dione + NADH + H+	C01227 + C00003 <=> C00280 + C00004 + C00080	1	-Inf	Inf	ec:5.3.3.1	ro03609, ro09001		(Kanehisa, Goto et al. 2004)
Testosterone delta5-delat4-isomerase; Androst-5-ene-3beta,17beta-diol:NAD+ 3-oxidoreductase	R02499	Testosterone + H+ + NADH <=> Androst-5-ene-3beta,17beta-diol + NAD+	C00535 + C00080 + C00004 <=> C04295 + C00003	-1	-Inf	Inf	ec:5.3.3.1	ro03609, ro09001		(Kanehisa, Goto et al. 2004)
urea-1-carboxylate amidohydrolase	R00005	Urea-1-carboxylate + H2O <=> 2 CO2 + 2 NH3	C01010 + C00001 <=> 2 C00011 + 2 C00014	1	0	Inf	ec:3.5.1.54	ro06922		(Kanehisa, Goto et al. 2004)
Urea amidohydrolase	R00131	Urea + H2O <=> CO2 + 2 NH3	C00086 + C00001 <=> C00011 + 2 C00014	1	0	Inf	ec:3.5.1.5	ro05678, ro05679, ro05680		(Kanehisa, Goto et al. 2004)
ATP:L-glutamate 5-phosphotransferase	R00239	ATP + L-Glutamate <=> ADP + L-Glutamyl 5-phosphate	C00002 + C00025 <=> C00008 + C03287	1	-Inf	Inf	ec:2.7.2.11	ro01310		(Kanehisa, Goto et al. 2004)
Acetyl-CoA:L-glutamate N-acetyltransferase	R00259	Acetyl-CoA + L-Glutamate <=> CoA + N-Acetyl-L-glutamate	C00024 + C00025 <=> C00010 + C00624	1	-Inf	Inf	ec:2.3.1.1	ro00955, ro06753		(Kanehisa, Goto et al. 2004)
N2-Acetyl-L-ornithine amidohydrolase	R00669	N-Acetylornithine + H2O <=> Acetate + L-Ornithine	C00437 + C00001 <=> C00033 + C00077	1	0	Inf	ec:3.5.1.14	ro06260		(Kanehisa, Goto et al. 2004)
							ec:3.5.1.16	ro08464, ro08621
Urea:carbon-dioxide ligase (ADP-forming)	R00774	ATP + Urea + HCO3- <=> ADP + Orthophosphate + Urea-1-carboxylate	C00002 + C00086 + C00288 <=> C00008 + C00009 + C01010	1	-Inf	Inf	ec:6.3.4.6	ro02135		(Kanehisa, Goto et al. 2004)
2-(Nomega-L-arginino)succinate arginine-lyase (fumarate-forming)	R01086	N-(L-Arginino)succinate <=> Fumarate + L-Arginine	C03406 <=> C00122 + C00062	1	-Inf	Inf	ec:4.3.2.1	ro00949		(Kanehisa, Goto et al. 2004)
Putrescine:oxygen oxidoreductase (deaminating)	R01151	Putrescine + Oxygen + H2O <=> 4-Aminobutanal + NH3 + H2O2	C00134 + C00007 + C00001 <=> C00555 + C00014 + C00027	1	0	Inf	ec:1.4.3.10	ro05606		(Kanehisa, Goto et al. 2004)
Agmatine amidinohydrolase	R01157	Agmatine + H2O <=> Putrescine + Urea	C00179 + C00001 <=> C00134 + C00086	1	-Inf	Inf	ec:3.5.3.11	ro03527		(Kanehisa, Goto et al. 2004)
Carbamoyl-phosphate:L-ornithine carbamoyltransferase	R01398	Carbamoyl phosphate + L-Ornithine <=> Orthophosphate + L-Citrulline	C00169 + C00077 <=> C00009 + C00327	1	-Inf	Inf	ec:2.1.3.3	ro00952		(Kanehisa, Goto et al. 2004)
S-methyl-5'-thioadenosine:phosphate S-methyl-5-thio-alpha-D-ribosyl-transferase	R01402	5'-Methylthioadenosine + Orthophosphate <=> Adenine + S-Methyl-5-thio-D-ribose 1-phosphate	C00170 + C00009 <=> C00147 + C04188	1	0	Inf	ec:2.4.2.28	ro02578, ro04261		(Kanehisa, Goto et al. 2004)
Agmatine iminohydrolase	R01416	Agmatine + H2O <=> N-Carbamoylputrescine + NH3	C00179 + C00001 <=> C00436 + C00014	1	0	Inf	ec:3.5.3.12	ro04385, ro05591		(Kanehisa, Goto et al. 2004)
S-adenosylmethioninamine:putrescine 3-aminopropyltransferase	R01920	S-Adenosylmethioninamine + Putrescine <=> 5'-Methylthioadenosine + Spermidine	C01137 + C00134 <=> C00170 + C00315	1	0	Inf	ec:2.5.1.16	ro02313, ro02466		(Kanehisa, Goto et al. 2004)
L-Citrulline:L-aspartate ligase (AMP-forming)	R01954	ATP + L-Citrulline + L-Aspartate <=> AMP + Diphosphate + N-(L-Arginino)succinate	C00002 + C00327 + C00049 <=> C00020 + C00013 + C03406	1	0	Inf	ec:6.3.4.5	ro00950		(Kanehisa, Goto et al. 2004)
4-Aminobutyraldehyde:NAD+ oxidoreductase	R01986	4-Aminobutanal + NADP+ + H2O <=> 4-Aminobutanoate + NADPH + H+	C00555 + C00006 + C00001 <=> C00334 + C00005 + C00080	1	-Inf	Inf	ec:1.2.1.3	ro00340, ro00395, ro00646, ro02498, ro03066, ro03790, ro03974, ro04375, ro04663, ro05244, ro06081, ro06111, ro06275, ro06678, ro07077, ro08090, ro08151, ro08917, ro10302, ro11056		(Kanehisa, Goto et al. 2004)
N2-Acetyl-L-ornithine:2-oxoglutarate aminotransferase	R02283	N-Acetylornithine + 2-Oxoglutarate <=> N-Acetyl-L-glutamate 5-semialdehyde + L-Glutamate	C00437 + C00026 <=> C01250 + C00025	-1	-Inf	Inf	ec:2.6.1.11	ro00953, ro03546, ro05386, ro10420		(Kanehisa, Goto et al. 2004)
ATP:N-acetyl-L-glutamate 5-phosphotransferase	R02649	ATP + N-Acetyl-L-glutamate <=> ADP + N-Acetyl-L-glutamate 5-phosphate	C00002 + C00624 <=> C00008 + C04133	1	-Inf	Inf	ec:2.7.2.8	ro00954		(Kanehisa, Goto et al. 2004)
L-Glutamate-5-semialdehyde:NADP+ 5-oxidoreductase (phosphorylationg)	R03313	L-Glutamate 5-semialdehyde + Orthophosphate + NADP+ <=> L-Glutamyl 5-phosphate + NADPH + H+	C01165 + C00009 + C00006 <=> C03287 + C00005 + C00080	-1	0	Inf	ec:1.2.1.41	ro01300		(Kanehisa, Goto et al. 2004)
N-Acetyl-L-glutamate-5-semialdehyde:NADP+ 5-oxidoreductase (phosphrylating)	R03443	N-Acetyl-L-glutamate 5-semialdehyde + Orthophosphate + NADP+ <=> N-Acetyl-L-glutamate 5-phosphate + NADPH + H+	C01250 + C00009 + C00006 <=> C04133 + C00005 + C00080	-1	-Inf	Inf	ec:1.2.1.38	ro00956		(Kanehisa, Goto et al. 2004)
N-Acetylputrescine:oxygen oxidoreductase(deaminating)(flavin-containing)	R04025	N-Acetylputrescine + H2O + Oxygen <=> N4-Acetylaminobutanal + NH3 + H2O2	C02714 + C00001 + C00007 <=> C05936 + C00014 + C00027	1	0	Inf	ec:1.4.3.4	ro01769, ro05707		(Kanehisa, Goto et al. 2004)
N4-Acetylaminobutanal:NAD+ oxidoreductase	R05050	N4-Acetylaminobutanal + NAD+ + H2O <=> 4-Acetamidobutanoate + NADH + H+	C05936 + C00003 + C00001 <=> C02946 + C00004 + C00080	1	-Inf	Inf	ec:1.2.1.3	ro00340, ro00395, ro00646, ro02498, ro03066, ro03790, ro03974, ro04375, ro04663, ro05244, ro06081, ro06111, ro06275, ro06678, ro07077, ro08090, ro08151, ro08917, ro10302, ro11056		(Kanehisa, Goto et al. 2004)
ATP diphosphate-lyase (cyclizing; 3',5'-cyclic-AMP-forming)	R00089	ATP <=> 3',5'-Cyclic AMP + Diphosphate	C00002 <=> C00575 + C00013	1	0	Inf	ec:4.6.1.1	ro01460, ro01942, ro02184, ro05084, ro05168		(Kanehisa, Goto et al. 2004)
ATP:AMP phosphotransferase	R00127	ATP + AMP <=> 2 ADP	C00002 + C00020 <=> 2 C00008	1	-Inf	Inf	ec:2.7.4.3	ro06154, ro07078		(Kanehisa, Goto et al. 2004)
Adenosine 5'-monophosphate phosphohydrolase	R00183	AMP + H2O <=> Adenosine + Orthophosphate	C00020 + C00001 <=> C00212 + C00009	1	0	Inf	ec:3.1.3.5	ro04127		(Kanehisa, Goto et al. 2004)
ATP:adenosine 5'-phosphotransferase	R00185	ATP + Adenosine <=> ADP + AMP	C00002 + C00212 <=> C00008 + C00020	1	0	Inf	ec:2.7.1.20	ro01139		(Kanehisa, Goto et al. 2004)
AMP:diphosphate phospho-D-ribosyltransferase	R00190	AMP + Diphosphate <=> Adenine + 5-Phospho-alpha-D-ribose 1-diphosphate	C00020 + C00013 <=> C00147 + C00119	-1	0	Inf	ec:2.4.2.7	ro06899		(Kanehisa, Goto et al. 2004)
							ec:2.4.2.8	ro04404
ATP:GDP phosphotransferase	R00330	ATP + GDP <=> ADP + GTP	C00002 + C00035 <=> C00008 + C00044	1	-Inf	Inf	ec:2.7.4.6	ro01315		(Kanehisa, Goto et al. 2004)
ATP:GMP phosphotransferase	R00332	ATP + GMP <=> ADP + GDP	C00002 + C00144 <=> C00008 + C00035	1	-Inf	Inf	ec:2.7.4.8	ro07155		(Kanehisa, Goto et al. 2004)
GTP diphosphohydrolase (diphosphate-forming); Guanosine 5'-triphosphate pyrophosphohydrolase	R00426	GTP + H2O <=> GMP + Diphosphate	C00044 + C00001 <=> C00144 + C00013	1	0	Inf	ec:3.6.1.19	ro05761		(Kanehisa, Goto et al. 2004)
ATP:GTP 3'-diphosphotransferase	R00429	ATP + GTP <=> AMP + Guanosine 3'-diphosphate 5'-triphosphate	C00002 + C00044 <=> C00020 + C04494	1	0	Inf	ec:2.7.6.5	ro06900		(Kanehisa, Goto et al. 2004)
GTP:pyruvate 2-O-phosphotransferase	R00430	GTP + Pyruvate <=> GDP + Phosphoenolpyruvate	C00044 + C00022 <=> C00035 + C00074	1	-Inf	Inf	ec:2.7.1.40	ro01007, ro02565, ro03221, ro04800		(Kanehisa, Goto et al. 2004)
GTP diphosphate-lyase (cyclizing; 3',5'-cyclic-GMP-forming)	R00434	GTP <=> 3',5'-Cyclic GMP + Diphosphate	C00044 <=> C00942 + C00013	1	0	Inf	ec:4.6.1.1	ro01460, ro01942, ro02184, ro05084, ro05168		(Kanehisa, Goto et al. 2004)
ATP:adenylylsulfate 3'-phosphotransferase	R00509	ATP + Adenylyl sulfate <=> ADP + 3'-Phosphoadenylyl sulfate	C00002 + C00224 <=> C00008 + C00053	1	0	Inf	ec:2.7.1.25	ro01267, ro01518		(Kanehisa, Goto et al. 2004)
ATP:sulfate adenylyltransferase	R00529	ATP + Sulfate <=> Diphosphate + Adenylyl sulfate	C00002 + C00059 <=> C00013 + C00224	1	0	Inf	ec:2.7.7.4	ro01253, ro01254, ro01266, ro01267, ro01518, ro01519		(Kanehisa, Goto et al. 2004)
Inosine 5'-triphosphate pyrophosphohydrolase	R00720	ITP + H2O <=> IMP + Diphosphate	C00081 + C00001 <=> C00130 + C00013	1	0	Inf	ec:3.6.1.19	ro05761		(Kanehisa, Goto et al. 2004)
ATP:IDP phosphotransferase	R00722	ATP + IDP <=> ADP + ITP	C00002 + C00104 <=> C00008 + C00081	1	-Inf	Inf	ec:2.7.4.6	ro01315		(Kanehisa, Goto et al. 2004)
ADP-ribose ribophosphohydrolase	R01054	ADP-ribose + H2O <=> AMP + D-Ribose 5-phosphate	C00301 + C00001 <=> C00020 + C00117	1	0	Inf	ec:3.6.1.13	ro00930		(Kanehisa, Goto et al. 2004)
5-phosphoribosylamine:diphosphate phospho-alpha-D-ribosyltransferase (glutamate-amidating)	R01072	5-Phosphoribosylamine + Diphosphate + L-Glutamate <=> L-Glutamine + 5-Phospho-alpha-D-ribose 1-diphosphate + H2O	C03090 + C00013 + C00025 <=> C00064 + C00119 + C00001	-1	0	Inf	ec:2.4.2.14	ro04840		(Kanehisa, Goto et al. 2004)
N6-(1,2-dicarboxyethyl)AMP AMP-lyase (fumarate-forming)	R01083	N6-(1,2-Dicarboxyethyl)-AMP <=> Fumarate + AMP	C03794 <=> C00122 + C00020	1	-Inf	Inf	ec:4.3.2.2	ro00315, ro04787		(Kanehisa, Goto et al. 2004)
Inosine 5'-monophosphate phosphohydrolase	R01126	IMP + H2O <=> Inosine + Orthophosphate	C00130 + C00001 <=> C00294 + C00009	1	0	Inf	ec:3.1.3.5	ro04127		(Kanehisa, Goto et al. 2004)
IMP 1,2-hydrolase (decyclizing)	R01127	IMP + H2O <=> 1-(5'-Phosphoribosyl)-5-formamido-4-imidazolecarboxamide	C00130 + C00001 <=> C04734	-1	-Inf	Inf	ec:2.1.2.3	ro05579		(Kanehisa, Goto et al. 2004)
							ec:3.5.4.10	ro05579
IMP:NAD+ oxidoreductase	R01130	IMP + NAD+ + H2O <=> Xanthosine 5'-phosphate + NADH + H+	C00130 + C00003 + C00001 <=> C00655 + C00004 + C00080	1	0	Inf	ec:1.1.1.205	ro06199, ro06200, ro07243		(Kanehisa, Goto et al. 2004)
IMP:diphosphate phospho-D-ribosyltransferase	R01132	IMP + Diphosphate <=> Hypoxanthine + 5-Phospho-alpha-D-ribose 1-diphosphate	C00130 + C00013 <=> C00262 + C00119	-1	0	Inf	ec:2.4.2.8	ro04404		(Kanehisa, Goto et al. 2004)
IMP:L-aspartate ligase (GDP-forming)	R01135	GTP + IMP + L-Aspartate <=> GDP + Orthophosphate + N6-(1,2-Dicarboxyethyl)-AMP	C00044 + C00130 + C00049 <=> C00035 + C00009 + C03794	1	0	Inf	ec:6.3.4.4	ro05551, ro08616		(Kanehisa, Goto et al. 2004)
ATP:dADP phosphotransferase	R01137	ATP + dADP <=> ADP + dATP	C00002 + C00206 <=> C00008 + C00131	1	-Inf	Inf	ec:2.7.4.6	ro01315		(Kanehisa, Goto et al. 2004)
dATP:pyruvate 2-O-phosphotransferase	R01138	dATP + Pyruvate <=> dADP + Phosphoenolpyruvate	C00131 + C00022 <=> C00206 + C00074	1	-Inf	Inf	ec:2.7.1.40	ro01007, ro02565, ro03221, ro04800		(Kanehisa, Goto et al. 2004)
Guanosine 5'-monophosphate phosphohydrolase	R01227	GMP + H2O <=> Guanosine + Orthophosphate	C00144 + C00001 <=> C00387 + C00009	1	0	Inf	ec:3.1.3.5	ro04127		(Kanehisa, Goto et al. 2004)
GMP:diphosphate 5-phospho-alpha-D-ribosyltransferase	R01229	GMP + Diphosphate <=> Guanine + 5-Phospho-alpha-D-ribose 1-diphosphate	C00144 + C00013 <=> C00242 + C00119	-1	0	Inf	ec:2.4.2.7	ro06899		(Kanehisa, Goto et al. 2004)
							ec:2.4.2.8	ro04404
Xanthosine-5'-phosphate:ammonia ligase (AMP-forming)	R01230	ATP + Xanthosine 5'-phosphate + NH3 <=> AMP + Diphosphate + GMP	C00002 + C00655 + C00014 <=> C00020 + C00013 + C00144	1	0	Inf	ec:6.3.5.2	ro06202		(Kanehisa, Goto et al. 2004)
Xanthosine-5'-phosphate:L-glutamine amido-ligase (AMP-forming)	R01231	ATP + Xanthosine 5'-phosphate + L-Glutamine + H2O <=> AMP + Diphosphate + GMP + L-Glutamate	C00002 + C00655 + C00064 + C00001 <=> C00020 + C00013 + C00144 + C00025	1	0	Inf	ec:6.3.5.2	ro06202		(Kanehisa, Goto et al. 2004)
Adenosine ribohydrolase	R01245	Adenosine + H2O <=> Adenine + D-Ribose	C00212 + C00001 <=> C00147 + C00121	1	-Inf	Inf	ec:3.2.2.1	ro00276, ro06433, ro07236		(Kanehisa, Goto et al. 2004)
ATP:dAMP phosphotransferase	R01547	ATP + dAMP <=> ADP + dADP	C00002 + C00360 <=> C00008 + C00206	-1	-Inf	Inf	ec:2.7.4.3	ro06154, ro07078		(Kanehisa, Goto et al. 2004)
Adenosine aminohydrolase	R01560	Adenosine + H2O <=> Inosine + NH3	C00212 + C00001 <=> C00294 + C00014	1	0	Inf	ec:3.5.4.4	ro06027, ro06251		(Kanehisa, Goto et al. 2004)
Adenosine:phosphate alpha-D-ribosyltransferase	R01561	Adenosine + Orthophosphate <=> Adenine + alpha-D-Ribose 1-phosphate	C00212 + C00009 <=> C00147 + C00620	-1	-Inf	Inf	ec:2.4.2.1	ro06257		(Kanehisa, Goto et al. 2004)
Guanine aminohydrolase	R01676	Guanine + H2O <=> Xanthine + NH3	C00242 + C00001 <=> C00385 + C00014	1	0	Inf	ec:3.5.4.3	ro03824		(Kanehisa, Goto et al. 2004)
Guanosine ribohydrolase	R01677	Guanosine + H2O <=> Guanine + D-Ribose	C00387 + C00001 <=> C00242 + C00121	1	-Inf	Inf	ec:3.2.2.1	ro00276, ro06433, ro07236		(Kanehisa, Goto et al. 2004)
hypoxanthine:NAD+ oxidoreductase	R01768	Hypoxanthine + NAD+ + H2O <=> Xanthine + NADH + H+	C00262 + C00003 + C00001 <=> C00385 + C00004 + C00080	1	0	Inf	ec:1.17.1.4	ro00134, ro00135		(Kanehisa, Goto et al. 2004)
Inosine ribohydrolase	R01770	Inosine + H2O <=> Hypoxanthine + D-Ribose	C00294 + C00001 <=> C00262 + C00121	1	-Inf	Inf	ec:3.2.2.1	ro00276, ro06433, ro07236		(Kanehisa, Goto et al. 2004)
2'-Deoxyguanosine 5'-triphosphate diphosphohydrolase	R01855	dGTP + H2O <=> dGMP + Diphosphate	C00286 + C00001 <=> C00362 + C00013	1	0	Inf	ec:3.6.1.19	ro05761		(Kanehisa, Goto et al. 2004)
dGTP triphosphohydrolase	R01856	dGTP + H2O <=> Deoxyguanosine + Triphosphate	C00286 + C00001 <=> C00330 + C00536	1	0	Inf	ec:3.1.5.1	ro01216		(Kanehisa, Goto et al. 2004)
ATP:dGDP phosphotransferase	R01857	ATP + dGDP <=> ADP + dGTP	C00002 + C00361 <=> C00008 + C00286	1	-Inf	Inf	ec:2.7.4.6	ro01315		(Kanehisa, Goto et al. 2004)
dGTP:pyruvate 2-O-phosphotransferase	R01858	dGTP + Pyruvate <=> dGDP + Phosphoenolpyruvate	C00286 + C00022 <=> C00361 + C00074	-1	0	Inf	ec:2.7.1.40	ro01007, ro02565, ro03221, ro04800		(Kanehisa, Goto et al. 2004)
inosine:phosphate alpha-D-ribosyltransferase	R01863	Inosine + Orthophosphate <=> Hypoxanthine + alpha-D-Ribose 1-phosphate	C00294 + C00009 <=> C00262 + C00620	1	-Inf	Inf	ec:2.4.2.1	ro06257		(Kanehisa, Goto et al. 2004)
2'-Deoxyguanosine 5'-monophosphate phosphohydrolase	R01968	dGMP + H2O <=> Deoxyguanosine + Orthophosphate	C00362 + C00001 <=> C00330 + C00009	1	0	Inf	ec:3.1.3.5	ro04127		(Kanehisa, Goto et al. 2004)
Deoxyguanosine:orthophosphate ribosyltransferase	R01969	Deoxyguanosine + Orthophosphate <=> Guanine + 2-Deoxy-D-ribose 1-phosphate	C00330 + C00009 <=> C00242 + C00672	1	-Inf	Inf	ec:2.4.2.1	ro06257		(Kanehisa, Goto et al. 2004)
							ec:2.4.2.4	ro06250
2'-Deoxyadenosine 5'-diphosphate:oxidized-thioredoxin 2'-oxidoreductase	R02017	dADP + Thioredoxin disulfide + H2O <=> Thioredoxin + ADP	C00206 + C00343 + C00001 <=> C00342 + C00008	-1	0	Inf	ec:1.17.4.1	ro06217, ro06441, ro06442		(Kanehisa, Goto et al. 2004)
2'-Deoxyguanosine 5'-diphosphate:oxidized-thioredoxin 2'-oxidoreductase	R02019	dGDP + Thioredoxin disulfide + H2O <=> GDP + Thioredoxin	C00361 + C00343 + C00001 <=> C00035 + C00342	-1	0	Inf	ec:1.17.4.1	ro06217, ro06441, ro06442		(Kanehisa, Goto et al. 2004)
2'-Deoxyadenosine 5'-monophosphate phosphohydrolase	R02088	dAMP + H2O <=> Deoxyadenosine + Orthophosphate	C00360 + C00001 <=> C00559 + C00009	1	0	Inf	ec:3.1.3.5	ro04127		(Kanehisa, Goto et al. 2004)
ATP:dGMP phosphotransferase	R02090	ATP + dGMP <=> ADP + dGDP	C00002 + C00362 <=> C00008 + C00361	1	-Inf	Inf	ec:2.7.4.8	ro07155		(Kanehisa, Goto et al. 2004)
xanthine:NAD+ oxidoreductase	R02103	Xanthine + NAD+ + H2O <=> Urate + NADH + H+	C00385 + C00003 + C00001 <=> C00366 + C00004 + C00080	1	0	Inf	ec:1.17.1.4	ro00134, ro00135		(Kanehisa, Goto et al. 2004)
Urate:oxygen oxidoreductase	R02106	Urate + Oxygen + H2O <=> 5-Hydroxyisourate + H2O2	C00366 + C00007 + C00001 <=> C11821 + C00027	1	0	Inf	ec:1.7.3.3	ro01568, ro04509		(Kanehisa, Goto et al. 2004)
XMP:pyrophosphate phosphoribosyltransferase	R02142	Xanthosine 5'-phosphate + Diphosphate <=> Xanthine + 5-Phospho-alpha-D-ribose 1-diphosphate	C00655 + C00013 <=> C00385 + C00119	-1	0	Inf	ec:2.4.2.8	ro04404		(Kanehisa, Goto et al. 2004)
Xanthosine ribohydrolase	R02143	Xanthosine + H2O <=> Xanthine + D-Ribose	C01762 + C00001 <=> C00385 + C00121	1	0	Inf	ec:3.2.2.1	ro00276, ro06433, ro07236		(Kanehisa, Goto et al. 2004)
guanosine:phosphate alpha-D-ribosyltransferase	R02147	Guanosine + Orthophosphate <=> Guanine + alpha-D-Ribose 1-phosphate	C00387 + C00009 <=> C00242 + C00620	1	-Inf	Inf	ec:2.4.2.1	ro06257		(Kanehisa, Goto et al. 2004)
Xanthosine:orthophosphate ribosyltransferase	R02297	Xanthosine + Orthophosphate <=> Xanthine + alpha-D-Ribose 1-phosphate	C01762 + C00009 <=> C00385 + C00620	-1	-Inf	Inf	ec:2.4.2.1	ro06257		(Kanehisa, Goto et al. 2004)
Allantoate amidinohydrolase	R02422	Allantoate + H2O <=> (-)-Ureidoglycolate + Urea	C00499 + C00001 <=> C00603 + C00086	1	-Inf	Inf	ec:3.5.3.4	ro02572		(Kanehisa, Goto et al. 2004)
(S)(+)-Allantoin amidohydrolase	R02425	(S)(+)-Allantoin + H2O <=> Allantoate	C02350 + C00001 <=> C00499	1	-Inf	Inf	ec:3.5.2.5	ro02570		(Kanehisa, Goto et al. 2004)
Deoxyadenosine aminohydrolase	R02556	Deoxyadenosine + H2O <=> Deoxyinosine + NH3	C00559 + C00001 <=> C05512 + C00014	1	0	Inf	ec:3.5.4.4	ro06027, ro06251		(Kanehisa, Goto et al. 2004)
Deoxyadenosine:orthophosphate ribosyltransferase	R02557	Deoxyadenosine + Orthophosphate <=> Adenine + 2-Deoxy-D-ribose 1-phosphate	C00559 + C00009 <=> C00147 + C00672	1	-Inf	Inf	ec:2.4.2.1	ro06257		(Kanehisa, Goto et al. 2004)
Xanthosine 5'-phosphate phosphohydrolase	R02719	Xanthosine 5'-phosphate + H2O <=> Xanthosine + Orthophosphate	C00655 + C00001 <=> C01762 + C00009	1	0	Inf	ec:3.1.3.5	ro04127		(Kanehisa, Goto et al. 2004)
XTP pyrophosphohydrolase	R02720	XTP + H2O <=> Xanthosine 5'-phosphate + Diphosphate	C00700 + C00001 <=> C00655 + C00013	1	0	Inf	ec:3.6.1.19	ro05761		(Kanehisa, Goto et al. 2004)
Deoxyinosine:orthophosphate ribosyltransferase	R02748	Deoxyinosine + Orthophosphate <=> Hypoxanthine + 2-Deoxy-D-ribose 1-phosphate	C05512 + C00009 <=> C00262 + C00672	1	-Inf	Inf	ec:2.4.2.1	ro06257		(Kanehisa, Goto et al. 2004)
							ec:2.4.2.4	ro06250
Guanosine 3'-diphosphate 5'-triphosphate 5'-phosphohydrolase	R03409	Guanosine 3'-diphosphate 5'-triphosphate + H2O <=> Guanosine 3',5'-bis(diphosphate) + Orthophosphate	C04494 + C00001 <=> C01228 + C00009	1	0	Inf	ec:3.6.1.11	ro02065		(Kanehisa, Goto et al. 2004)
5-Phospho-D-ribosylamine:glycine ligase (ADP-forming)	R04144	ATP + 5-Phosphoribosylamine + Glycine <=> ADP + Orthophosphate + 5'-Phosphoribosylglycinamide	C00002 + C03090 + C00037 <=> C00008 + C00009 + C03838	1	-Inf	Inf	ec:6.3.4.13	ro04777		(Kanehisa, Goto et al. 2004)
2-(Formamido)-N1-(5-phosphoribosyl)acetamidine cyclo-ligase (ADP-forming)	R04208	ATP + 2-(Formamido)-N1-(5'-phosphoribosyl)acetamidine <=> ADP + Orthophosphate + Aminoimidazole ribotide	C00002 + C04640 <=> C00008 + C00009 + C03373	1	0	Inf	ec:6.3.3.1	ro04841		(Kanehisa, Goto et al. 2004)
1-(5-phospho-D-ribosyl)-5-amino-4-imidazolecarboxylate carboxy-lyase	R04209	1-(5-Phospho-D-ribosyl)-5-amino-4-imidazolecarboxylate <=> Aminoimidazole ribotide + CO2	C04751 <=> C03373 + C00011	-1	0	Inf				(Kanehisa, Goto et al. 2004)
10-Formyltetrahydrofolate:5'-phosphoribosylglycinamide formyltransferase	R04325	10-Formyltetrahydrofolate + 5'-Phosphoribosylglycinamide <=> Tetrahydrofolate + 5'-Phosphoribosyl-N-formylglycinamide	C00234 + C03838 <=> C00101 + C04376	1	0	Inf	ec:2.1.2.2	ro02245, ro05578		(Kanehisa, Goto et al. 2004)
1-(5'-Phosphoribosyl)-5-amino-4-imidazolecarboxamide:pyrophosphate phosphoribosyltransferase	R04378	1-(5'-Phosphoribosyl)-5-amino-4-imidazolecarboxamide + Diphosphate <=> 5-Amino-4-imidazolecarboxyamide + 5-Phospho-alpha-D-ribose 1-diphosphate	C04677 + C00013 <=> C04051 + C00119	1	-Inf	Inf	ec:2.4.2.7	ro06899		(Kanehisa, Goto et al. 2004)
5'-Phosphoribosylformylglycinamide:L-glutamine amido-ligase (ADP-forming)	R04463	ATP + 5'-Phosphoribosyl-N-formylglycinamide + L-Glutamine + H2O <=> ADP + Orthophosphate + 2-(Formamido)-N1-(5'-phosphoribosyl)acetamidine + L-Glutamate	C00002 + C04376 + C00064 + C00001 <=> C00008 + C00009 + C04640 + C00025	1	0	Inf	ec:6.3.5.3	ro04826, ro04827, ro04835		(Kanehisa, Goto et al. 2004)
1-(5'-Phosphoribosyl)-5-amino-4-(N-succinocarboxamide)-imidazole AMP-lyase	R04559	1-(5'-Phosphoribosyl)-5-amino-4-(N-succinocarboxamide)-imidazole <=> Fumarate + 1-(5'-Phosphoribosyl)-5-amino-4-imidazolecarboxamide	C04823 <=> C00122 + C04677	1	-Inf	Inf	ec:4.3.2.2	ro00315, ro04787		(Kanehisa, Goto et al. 2004)
10-Formyltetrahydrofolate:5'-phosphoribosyl-5-amino-4-imidazolecarboxamide formyltransferase	R04560	10-Formyltetrahydrofolate + 1-(5'-Phosphoribosyl)-5-amino-4-imidazolecarboxamide <=> Tetrahydrofolate + 1-(5'-Phosphoribosyl)-5-formamido-4-imidazolecarboxamide	C00234 + C04677 <=> C00101 + C04734	1	-Inf	Inf	ec:2.1.2.3	ro05579		(Kanehisa, Goto et al. 2004)
1-(5-Phosphoribosyl)-5-amino-4-carboxyimidazole:L-aspartate ligase (ADP-forming)	R04591	ATP + 1-(5-Phospho-D-ribosyl)-5-amino-4-imidazolecarboxylate + L-Aspartate <=> ADP + Orthophosphate + 1-(5'-Phosphoribosyl)-5-amino-4-(N-succinocarboxamide)-imidazole	C00002 + C04751 + C00049 <=> C00008 + C00009 + C04823	1	-Inf	Inf	ec:6.3.2.6	ro04817		(Kanehisa, Goto et al. 2004)
ATP:UDP phosphotransferase	R00156	ATP + UDP <=> ADP + UTP	C00002 + C00015 <=> C00008 + C00075	1	-Inf	Inf	ec:2.7.4.6	ro01315		(Kanehisa, Goto et al. 2004)
ATP:UMP phosphotransferase	R00158	ATP + UMP <=> ADP + UDP	C00002 + C00105 <=> C00008 + C00015	1	-Inf	Inf	ec:2.7.4.14	ro00924		(Kanehisa, Goto et al. 2004)
							ec:2.7.4.22	ro06580
Cytidine-5'-monophosphate phosphohydrolase	R00511	CMP + H2O <=> Cytidine + Orthophosphate	C00055 + C00001 <=> C00475 + C00009	1	0	Inf	ec:3.1.3.5	ro04127		(Kanehisa, Goto et al. 2004)
ATP:CMP phosphotransferase	R00512	ATP + CMP <=> ADP + CDP	C00002 + C00055 <=> C00008 + C00112	1	-Inf	Inf	ec:2.7.4.14	ro00924		(Kanehisa, Goto et al. 2004)
CTP aminohydrolase	R00568	CTP + H2O <=> UTP + NH3	C00063 + C00001 <=> C00075 + C00014	1	0	Inf	ec:3.5.4.13	ro05342		(Kanehisa, Goto et al. 2004)
ATP:CDP phosphotransferase	R00570	ATP + CDP <=> ADP + CTP	C00002 + C00112 <=> C00008 + C00063	1	-Inf	Inf	ec:2.7.4.6	ro01315		(Kanehisa, Goto et al. 2004)
UTP:ammonia ligase (ADP-forming)	R00571	ATP + UTP + NH3 <=> ADP + Orthophosphate + CTP	C00002 + C00075 + C00014 <=> C00008 + C00009 + C00063	1	0	Inf	ec:6.3.4.2	ro00931		(Kanehisa, Goto et al. 2004)
UTP:L-glutamine amido-ligase (ADP-forming)	R00573	ATP + UTP + L-Glutamine + H2O <=> ADP + Orthophosphate + CTP + L-Glutamate	C00002 + C00075 + C00064 + C00001 <=> C00008 + C00009 + C00063 + C00025	1	0	Inf	ec:6.3.4.2	ro00931		(Kanehisa, Goto et al. 2004)
hydrogen-carbonate:L-glutamine amido-ligase (ADP-forming, carbamate-phosphorylating)	R00575	2 ATP + L-Glutamine + HCO3- + H2O <=> 2 ADP + Orthophosphate + L-Glutamate + Carbamoyl phosphate	2 C00002 + C00064 + C00288 + C00001 <=> 2 C00008 + C00009 + C00025 + C00169	1	0	Inf	ec:6.3.5.5	ro07151, ro07152		(Kanehisa, Goto et al. 2004)
Uridine triphosphate pyrophosphohydrolase	R00662	UTP + H2O <=> UMP + Diphosphate	C00075 + C00001 <=> C00105 + C00013	1	0	Inf	ec:3.6.1.19	ro05761		(Kanehisa, Goto et al. 2004)
Uridine 5'-monophosphate phosphohydrolase	R00963	UMP + H2O <=> Uridine + Orthophosphate	C00105 + C00001 <=> C00299 + C00009	1	0	Inf	ec:3.1.3.5	ro04127		(Kanehisa, Goto et al. 2004)
orotidine-5'-phosphate carboxy-lyase (UMP-forming)	R00965	Orotidine 5'-phosphate <=> UMP + CO2	C01103 <=> C00105 + C00011	1	-Inf	Inf	ec:4.1.1.23	ro07153		(Kanehisa, Goto et al. 2004)
UMP:diphosphate phospho-alpha-D-ribosyltransferase	R00966	UMP + Diphosphate <=> Uracil + 5-Phospho-alpha-D-ribose 1-diphosphate	C00105 + C00013 <=> C00106 + C00119	-1	0	Inf	ec:2.4.2.9	ro00256, ro06255, ro07147		(Kanehisa, Goto et al. 2004)
Cytosine aminohydrolase	R00974	Cytosine + H2O <=> Uracil + NH3	C00380 + C00001 <=> C00106 + C00014	1	0	Inf	ec:3.5.4.1	ro00597, ro00599, ro05151		(Kanehisa, Goto et al. 2004)
uracil hydro-lyase (adding D-ribose 5-phosphate;pseudouridine-5'-phosphate-forming)	R01055	Uracil + D-Ribose 5-phosphate <=> Pseudouridine 5'-phosphate + H2O	C00106 + C00117 <=> C01168 + C00001	1	-Inf	Inf	ec:4.2.1.70	ro04895		(Kanehisa, Goto et al. 2004)
carbamoyl-phosphate:L-aspartate carbamoyltransferase	R01397	Carbamoyl phosphate + L-Aspartate <=> Orthophosphate + N-Carbamoyl-L-aspartate	C00169 + C00049 <=> C00009 + C00438	1	0	Inf	ec:2.1.3.2	ro07148		(Kanehisa, Goto et al. 2004)
5-Methylcytosine aminohydrolase	R01411	5-Methylcytosine + H2O <=> Thymine + NH3	C02376 + C00001 <=> C00178 + C00014	-1	-Inf	Inf	ec:3.5.4.1	ro00597, ro00599, ro05151		(Kanehisa, Goto et al. 2004)
Thymidylate 5'-phosphohydrolase	R01569	dTMP + H2O <=> Thymidine + Orthophosphate	C00364 + C00001 <=> C00214 + C00009	1	0	Inf	ec:3.1.3.5	ro04127		(Kanehisa, Goto et al. 2004)
thymidine:phosphate deoxy-alpha-D-ribosyltransferase	R01570	Thymidine + Orthophosphate <=> Thymine + 2-Deoxy-D-ribose 1-phosphate	C00214 + C00009 <=> C00178 + C00672	1	-Inf	Inf	ec:2.4.2.4	ro06250		(Kanehisa, Goto et al. 2004)
2'-Deoxycytidine 5'-monophosphate phosphohydrolase	R01664	dCMP + H2O <=> Deoxycytidine + Orthophosphate	C00239 + C00001 <=> C00881 + C00009	1	0	Inf	ec:3.1.3.5	ro04127		(Kanehisa, Goto et al. 2004)
ATP:dCMP phosphotransferase	R01665	ATP + dCMP <=> ADP + dCDP	C00002 + C00239 <=> C00008 + C00705	1	-Inf	Inf	ec:2.7.4.14	ro00924		(Kanehisa, Goto et al. 2004)
Orotidine-5'-phosphate:diphosphate phospho-alpha-D-ribosyl-transferase	R01870	Orotidine 5'-phosphate + Diphosphate <=> Orotate + 5-Phospho-alpha-D-ribose 1-diphosphate	C01103 + C00013 <=> C00295 + C00119	-1	-Inf	Inf	ec:2.4.2.10	ro05518		(Kanehisa, Goto et al. 2004)
Cytidine aminohydrolase	R01878	Cytidine + H2O <=> Uridine + NH3	C00475 + C00001 <=> C00299 + C00014	1	0	Inf	ec:3.5.4.5	ro06249		(Kanehisa, Goto et al. 2004)
(S)-dihydroorotate amidohydrolase	R01993	(S)-Dihydroorotate + H2O <=> N-Carbamoyl-L-aspartate	C00337 + C00001 <=> C00438	-1	-Inf	Inf	ec:3.5.2.3	ro07149		(Kanehisa, Goto et al. 2004)
NADPH:oxidized-thioredoxin oxidoreductase	R02016	Thioredoxin + NADP+ <=> Thioredoxin disulfide + NADPH + H+	C00342 + C00006 <=> C00343 + C00005 + C00080	-1	0	Inf	ec:1.8.1.9	ro03650, ro04004, ro04104, ro06701, ro09062		(Kanehisa, Goto et al. 2004)
2'-Deoxyuridine 5'-diphosphate:oxidized-thioredoxin 2'-oxidoreductase	R02018	dUDP + Thioredoxin disulfide + H2O <=> Thioredoxin + UDP	C01346 + C00343 + C00001 <=> C00342 + C00015	-1	0	Inf	ec:1.17.4.1	ro06217, ro06441, ro06442		(Kanehisa, Goto et al. 2004)
2'-Deoxycytidine diphosphate:oxidized-thioredoxin 2'-oxidoreductase	R02024	dCDP + Thioredoxin disulfide + H2O <=> Thioredoxin + CDP	C00705 + C00343 + C00001 <=> C00342 + C00112	-1	0	Inf	ec:1.17.4.1	ro06217, ro06441, ro06442		(Kanehisa, Goto et al. 2004)
ATP:dTDP phosphotransferase	R02093	ATP + dTDP <=> ADP + dTTP	C00002 + C00363 <=> C00008 + C00459	1	-Inf	Inf	ec:2.7.4.6	ro01315		(Kanehisa, Goto et al. 2004)
ATP:dTMP phosphotransferase	R02094	ATP + dTMP <=> ADP + dTDP	C00002 + C00364 <=> C00008 + C00363	1	-Inf	Inf	ec:2.7.4.9	ro06323		(Kanehisa, Goto et al. 2004)
ATP:dUMP phosphotransferase	R02098	ATP + dUMP <=> ADP + dUDP	C00002 + C00365 <=> C00008 + C01346	1	-Inf	Inf	ec:2.7.4.9	ro06323		(Kanehisa, Goto et al. 2004)
dUTP nucleotidohydrolase	R02100	dUTP + H2O <=> dUMP + Diphosphate	C00460 + C00001 <=> C00365 + C00013	1	0	Inf	ec:3.6.1.19	ro05761		(Kanehisa, Goto et al. 2004)
							ec:3.6.1.23	ro06829
5,10-Methylenetetrahydrofolate:dUMP C-methyltransferase	R02101	dUMP + 5,10-Methylenetetrahydrofolate <=> Dihydrofolate + dTMP	C00365 + C00143 <=> C00415 + C00364	1	0	Inf	ec:2.1.1.45	ro02248		(Kanehisa, Goto et al. 2004)
dCTP aminohydrolase	R02325	dCTP + H2O <=> dUTP + NH3	C00458 + C00001 <=> C00460 + C00014	1	0	Inf	ec:3.5.4.13	ro05342		(Kanehisa, Goto et al. 2004)
ATP:dCDP phosphotransferase	R02326	ATP + dCDP <=> ADP + dCTP	C00002 + C00705 <=> C00008 + C00458	1	-Inf	Inf	ec:2.7.4.6	ro01315		(Kanehisa, Goto et al. 2004)
ATP:dUDP phosphotransferase	R02331	ATP + dUDP <=> ADP + dUTP	C00002 + C01346 <=> C00008 + C00460	1	-Inf	Inf	ec:2.7.4.6	ro01315		(Kanehisa, Goto et al. 2004)
deoxyuridine:orthophosphate 2-deoxy-D-ribosyltransferase; deoxyuridine:orthophosphate ribosyltransferase	R02484	Deoxyuridine + Orthophosphate <=> Uracil + 2-Deoxy-D-ribose 1-phosphate	C00526 + C00009 <=> C00106 + C00672	1	-Inf	Inf	ec:2.4.2.1	ro06257		(Kanehisa, Goto et al. 2004)
							ec:2.4.2.4	ro06250
Deoxycytidine aminohydrolase	R02485	Deoxycytidine + H2O <=> Deoxyuridine + NH3	C00881 + C00001 <=> C00526 + C00014	1	0	Inf	ec:3.5.4.5	ro06249		(Kanehisa, Goto et al. 2004)
5,10-methylenetetrahydrofolate,FADH2:dUMP C-methyltransferase	R06613	5,10-Methylenetetrahydrofolate + dUMP + FADH2 <=> Tetrahydrofolate + dTMP + FAD	C00143 + C00365 + C01352 <=> C00101 + C00364 + C00016	1	0	Inf	ec:2.1.1.148	ro06746		(Kanehisa, Goto et al. 2004)
L-glutamate:NAD+ oxidoreductase (transaminating)	R00093	2 L-Glutamate + NAD+ <=> L-Glutamine + 2-Oxoglutarate + NADH + H+	2 C00025 + C00003 <=> C00064 + C00026 + C00004 + C00080	-1	0	Inf	ec:1.4.1.14	ro01008, ro01009, ro03717, ro03718		(Kanehisa, Goto et al. 2004)
L-Glutamate:NAD+ oxidoreductase (deaminating)	R00243	L-Glutamate + NAD+ + H2O <=> 2-Oxoglutarate + NH3 + NADH + H+	C00025 + C00003 + C00001 <=> C00026 + C00014 + C00004 + C00080	1	-Inf	Inf	ec:1.4.1.3	ro00339, ro00573, ro03043, ro03288, ro08786		(Kanehisa, Goto et al. 2004)
L-Glutamate:ammonia ligase (ADP-forming)	R00253	ATP + L-Glutamate + NH3 <=> ADP + Orthophosphate + L-Glutamine	C00002 + C00025 + C00014 <=> C00008 + C00009 + C00064	1	0	Inf	ec:6.3.1.2	ro01157, ro01167, ro01721, ro02820, ro05312		(Kanehisa, Goto et al. 2004)
L-Glutamine amidohydrolase	R00256	L-Glutamine + H2O <=> L-Glutamate + NH3	C00064 + C00001 <=> C00025 + C00014	1	0	Inf	ec:3.5.1.2	ro06842		(Kanehisa, Goto et al. 2004)
							ec:6.3.5.4	ro01138, ro05010
							ec:6.3.5.5	ro07151, ro07152
glutamate racemase	R00260	L-Glutamate <=> D-Glutamate	C00025 <=> C00217	-1	-Inf	Inf	ec:5.1.1.3	ro02207, ro05452, ro06051		(Kanehisa, Goto et al. 2004)
L-glutamate 1-carboxy-lyase (4-aminobutanoate-forming)	R00261	L-Glutamate <=> 4-Aminobutanoate + CO2	C00025 <=> C00334 + C00011	1	0	Inf	ec:4.1.1.15	ro06016		(Kanehisa, Goto et al. 2004)
(S)-1-pyrroline-5-carboxylate:NAD+ oxidoreductase	R00707	(S)-1-Pyrroline-5-carboxylate + NAD+ + 2 H2O <=> L-Glutamate + NADH + H+	C03912 + C00003 + 2 C00001 <=> C00025 + C00004 + C00080	1	-Inf	Inf	ec:1.5.1.12	ro00348, ro05951		(Kanehisa, Goto et al. 2004)
Succinate-semialdehyde:NAD+ oxidoreductase	R00713	Succinate semialdehyde + NAD+ + H2O <=> Succinate + NADH + H+	C00232 + C00003 + C00001 <=> C00042 + C00004 + C00080	1	0	Inf	ec:1.2.1.16	ro00587, ro00658, ro00822, ro01994, ro02683, ro02902, ro03101, ro03944, ro04543, ro05568, ro05596, ro08792		(Kanehisa, Goto et al. 2004)
L-glutamine:D-fructose-6-phosphate isomerase (deaminating); L-glutamine:D-fructose-6-phosphate aminotransferase (hexose isomerizing)	R00768	L-Glutamine + D-Fructose 6-phosphate <=> L-Glutamate + D-Glucosamine 6-phosphate	C00064 + C00085 <=> C00025 + C00352	1	0	Inf	ec:2.6.1.16	ro06177		(Kanehisa, Goto et al. 2004)
4-aminobutanoate:2-oxoglutarate aminotransferase	R01648	4-Aminobutanoate + 2-Oxoglutarate <=> Succinate semialdehyde + L-Glutamate	C00334 + C00026 <=> C00232 + C00025	1	0	Inf	ec:2.6.1.19	ro04469, ro04544, ro05598, ro08620, ro08787		(Kanehisa, Goto et al. 2004)
L-glutamate:tRNA(Glu) ligase (AMP-forming)	R05578	tRNA(Glu) + L-Glutamate + ATP <=> L-Glutamyl-tRNA(Glu) + Diphosphate + AMP	C01641 + C00025 + C00002 <=> C02987 + C00013 + C00020	1	0	Inf	ec:6.1.1.17	ro04178, ro06493		(Kanehisa, Goto et al. 2004)
L-Aspartic acid:oxygen oxidoreductase (deaminating)	R00357	L-Aspartate + H2O + Oxygen <=> Oxaloacetate + NH3 + H2O2	C00049 + C00001 + C00007 <=> C00036 + C00014 + C00027	1	0	Inf	ec:1.4.3.16	ro01037		(Kanehisa, Goto et al. 2004)
alanine racemase	R00401	L-Alanine <=> D-Alanine	C00041 <=> C00133	1	-Inf	Inf	ec:5.1.1.1	ro06180		(Kanehisa, Goto et al. 2004)
L-Asparagine amidohydrolase	R00485	L-Asparagine + H2O <=> L-Aspartate + NH3	C00152 + C00001 <=> C00049 + C00014	1	0	Inf	ec:3.5.1.1	ro03209, ro04451		(Kanehisa, Goto et al. 2004)
L-aspartate 1-carboxy-lyase (beta-alanine-forming)	R00489	L-Aspartate <=> beta-Alanine + CO2	C00049 <=> C00099 + C00011	1	0	Inf	ec:4.1.1.11	ro04416		(Kanehisa, Goto et al. 2004)
							ec:4.1.1.15	ro06016
L-Aspartate ammonia-lyase	R00490	L-Aspartate <=> Fumarate + NH3	C00049 <=> C00122 + C00014	1	-Inf	Inf	ec:4.3.1.1	ro02944, ro04453, ro04556		(Kanehisa, Goto et al. 2004)
aspartate racemase	R00491	L-Aspartate <=> D-Aspartate	C00049 <=> C00402	1	0	Inf	ec:5.1.1.13	ro06664		(Kanehisa, Goto et al. 2004)
L-aspartate:L-glutamine amido-ligase (AMP-forming)	R00578	ATP + L-Aspartate + L-Glutamine + H2O <=> AMP + Diphosphate + L-Asparagine + L-Glutamate	C00002 + C00049 + C00064 + C00001 <=> C00020 + C00013 + C00152 + C00025	1	0	Inf	ec:6.3.5.4	ro01138, ro05010		(Kanehisa, Goto et al. 2004)
beta-alanine:2-oxoglutarate aminotransferase	R00908	beta-Alanine + 2-Oxoglutarate <=> 3-Oxopropanoate + L-Glutamate	C00099 + C00026 <=> C00222 + C00025	-1	-Inf	Inf	ec:2.6.1.19	ro04469, ro04544, ro05598, ro08620, ro08787		(Kanehisa, Goto et al. 2004)
L-serine ammonia-lyase	R00220	L-Serine <=> Pyruvate + NH3	C00065 <=> C00022 + C00014	1	0	Inf	ec:4.3.1.17	ro01828, ro02934, ro05336		(Kanehisa, Goto et al. 2004)
							ec:4.3.1.19	ro01065, ro01945, ro05846
ATP:L-aspartate 4-phosphotransferase	R00480	ATP + L-Aspartate <=> ADP + 4-Phospho-L-aspartate	C00002 + C00049 <=> C00008 + C03082	1	0	Inf	ec:2.7.2.4	ro04291		(Kanehisa, Goto et al. 2004)
O-phospho-L-serine phosphohydrolase	R00582	O-Phospho-L-serine + H2O <=> L-Serine + Orthophosphate	C01005 + C00001 <=> C00065 + C00009	1	0	Inf	ec:3.1.3.3	ro02056, ro05647, ro06447		(Kanehisa, Goto et al. 2004)
sarcosine:oxygen oxidoreductase (demethylating)	R00610	Sarcosine + H2O + Oxygen <=> Glycine + Formaldehyde + H2O2	C00213 + C00001 + C00007 <=> C00037 + C00067 + C00027	1	0	Inf	ec:1.5.3.1	ro00338, ro01821, ro01822, ro01823, ro01824, ro03302		(Kanehisa, Goto et al. 2004)
L-serine hydro-lyase (adding hydrogen sulfide, L-cysteine-forming)	R00891	L-Serine + Hydrogen sulfide <=> L-Cysteine + H2O	C00065 + C00283 <=> C00097 + C00001	1	-Inf	Inf	ec:4.2.1.22	ro05843		(Kanehisa, Goto et al. 2004)
5,10-Methylenetetrahydrofolate:glycine hydroxymethyltransferase	R00945	5,10-Methylenetetrahydrofolate + Glycine + H2O <=> Tetrahydrofolate + L-Serine	C00143 + C00037 + C00001 <=> C00101 + C00065	1	-Inf	Inf	ec:2.1.2.1	ro01820, ro02933, ro05335, ro05859		(Kanehisa, Goto et al. 2004)
L-threonine ammonia-lyase (2-oxobutanoate-forming)	R00996	L-Threonine <=> 2-Oxobutanoate + NH3	C00188 <=> C00109 + C00014	1	0	Inf	ec:4.3.1.19	ro01065, ro01945, ro05846		(Kanehisa, Goto et al. 2004)
L-cystathionine cysteine-lyase (deaminating; 2-oxobutanoate-forming)	R01001	L-Cystathionine + H2O <=> L-Cysteine + NH3 + 2-Oxobutanoate	C02291 + C00001 <=> C00097 + C00014 + C00109	1	0	Inf	ec:4.4.1.1	ro06506		(Kanehisa, Goto et al. 2004)
L-serine hydro-lyase (adding homocysteine; L-cystathionine-forming)	R01290	L-Serine + L-Homocysteine <=> L-Cystathionine + H2O	C00065 + C00155 <=> C02291 + C00001	1	-Inf	Inf	ec:4.2.1.22	ro05843		(Kanehisa, Goto et al. 2004)
O-phospho-L-homoserine phosphate-lyase (adding water;L-threonine-forming)	R01466	O-Phospho-L-homoserine + H2O <=> L-Threonine + Orthophosphate	C01102 + C00001 <=> C00188 + C00009	1	0	Inf	ec:4.2.3.1	ro01487		(Kanehisa, Goto et al. 2004)
3-Phospho-D-glycerate:NAD+ 2-oxidoreductase	R01513	3-Phospho-D-glycerate + NAD+ <=> 3-Phosphonooxypyruvate + NADH + H+	C00197 + C00003 <=> C03232 + C00004 + C00080	1	-Inf	Inf	ec:1.1.1.95	ro02903, ro03298, ro04630, ro06489, ro08844, ro08891		(Kanehisa, Goto et al. 2004)
ATP:(R)-glycerate 3-phosphotransferase	R01514	ATP + D-Glycerate <=> ADP + 3-Phospho-D-glycerate	C00002 + C00258 <=> C00008 + C00197	1	0	Inf	ec:2.7.1.31	ro01141, ro02573, ro03229, ro04801, ro04922		(Kanehisa, Goto et al. 2004)
ATP:L-homoserine O-phosphotransferase	R01771	ATP + L-Homoserine <=> ADP + O-Phospho-L-homoserine	C00002 + C00263 <=> C00008 + C01102	1	-Inf	Inf	ec:2.7.1.39	ro01486		(Kanehisa, Goto et al. 2004)
L-Homoserine:NAD+ oxidoreductase	R01773	L-Homoserine + NAD+ <=> L-Aspartate 4-semialdehyde + NADH + H+	C00263 + C00003 <=> C00441 + C00004 + C00080	-1	-Inf	Inf	ec:1.1.1.3	ro01488		(Kanehisa, Goto et al. 2004)
CDP-diacylglycerol:L-serine 3-phosphatidyltransferase	R01800	CDP-diacylglycerol + L-Serine <=> CMP + Phosphatidylserine	C00269 + C00065 <=> C00055 + C02737	1	0	Inf	ec:2.7.8.8	ro02160		(Kanehisa, Goto et al. 2004)
Phosphatidylethanolamine ethanolaminephosphohydrolase	R02052	Phosphatidylethanolamine + H2O <=> 1,2-Diacyl-sn-glycerol + Ethanolamine phosphate	C00350 + C00001 <=> C00641 + C00346	1	0	Inf	ec:3.1.4.3	ro02476		(Kanehisa, Goto et al. 2004)
Phsophatidyl-L-serine carboxy-lyase	R02055	Phosphatidylserine <=> Phosphatidylethanolamine + CO2	C02737 <=> C00350 + C00011	1	0	Inf	ec:4.1.1.65	ro02159		(Kanehisa, Goto et al. 2004)
L-Aspartate-4-semialdehyde:NADP+ oxidoreductase (phosphorylating)	R02291	L-Aspartate 4-semialdehyde + Orthophosphate + NADP+ <=> 4-Phospho-L-aspartate + NADPH + H+	C00441 + C00009 + C00006 <=> C03082 + C00005 + C00080	-1	-Inf	Inf	ec:1.2.1.11	ro04292		(Kanehisa, Goto et al. 2004)
aminoacetone:oxygen oxidoreductase(deaminating)	R02529	Aminoacetone + H2O + Oxygen <=> Methylglyoxal + NH3 + H2O2	C01888 + C00001 + C00007 <=> C00546 + C00014 + C00027	1	0	Inf	ec:1.4.3.21	ro02608, ro02834, ro05597, ro08476		(Kanehisa, Goto et al. 2004)
							ec:1.4.3.4	ro01769, ro05707
p-cumic alcohol:NAD+ oxidoreductase	R02565	Betaine aldehyde + NAD+ + H2O <=> Betaine + NADH + 2 H+	C00576 + C00003 + C00001 <=> C00719 + C00004 + 2 C00080	1	-Inf	Inf	ec:1.2.1.8	ro00373, ro00383, ro01771, ro01807, ro01879, ro02831, ro03079, ro05182, ro05290, ro08207		(Kanehisa, Goto et al. 2004)
glycine:lipoylprotein oxidoreductase (decarboxylating and acceptor-aminomethylating)	R03425	Glycine + Lipoylprotein <=> S-Aminomethyldihydrolipoylprotein + CO2	C00037 + C02051 <=> C01242 + C00011	1	0	Inf	ec:1.4.4.2	ro00902, ro02930, ro08466, ro08467		(Kanehisa, Goto et al. 2004)
dihydrolipoylprotein:NAD+ oxidoreductase	R03815	Dihydrolipoylprotein + NAD+ <=> Lipoylprotein + NADH + H+	C02972 + C00003 <=> C02051 + C00004 + C00080	1	-Inf	Inf	ec:1.8.1.4	ro02140, ro02927, ro03318, ro03377, ro05562, ro06262, ro11024		(Kanehisa, Goto et al. 2004)
S-aminomethyldihydrolipoylprotein:(6S)-tetrahydrofolate aminomethyltransferase (ammonia-forming)	R04125	S-Aminomethyldihydrolipoylprotein + Tetrahydrofolate <=> Dihydrolipoylprotein + 5,10-Methylenetetrahydrofolate + NH3	C01242 + C00101 <=> C02972 + C00143 + C00014	1	0	Inf	ec:2.1.2.10	ro01148, ro02931		(Kanehisa, Goto et al. 2004)
3-Phosphoserine:2-oxoglutarate aminotransferase	R04173	O-Phospho-L-serine + 2-Oxoglutarate <=> 3-Phosphonooxypyruvate + L-Glutamate	C01005 + C00026 <=> C03232 + C00025	-1	-Inf	Inf	ec:2.6.1.52	ro04992		(Kanehisa, Goto et al. 2004)
L-2,4-diaminobutyrate:2-oxoglutarate 4-aminotransferase	R06977	L-Glutamate + L-Aspartate 4-semialdehyde <=> 2-Oxoglutarate + L-2,4-Diaminobutanoate	C00025 + C00441 <=> C00026 + C03283	1	-Inf	Inf	ec:2.6.1.76	ro01306		(Kanehisa, Goto et al. 2004)
L-2,4-diaminobutyrate acetyltransferase	R06978	L-2,4-Diaminobutanoate + Acetyl-CoA <=> N-gamma-Acetyldiaminobutyrate + CoA	C03283 + C00024 <=> C06442 + C00010	1	-Inf	Inf	ec:2.3.1.178	ro01305		(Kanehisa, Goto et al. 2004)
Ectoine hydro-lyase	R06979	N-gamma-Acetyldiaminobutyrate <=> H2O + Ectoine	C06442 <=> C00001 + C06231	1	-Inf	Inf	ec:4.2.1.108	ro01307		(Kanehisa, Goto et al. 2004)
	R08050	Ectoine + 2-Oxoglutarate + Oxygen <=> 5-Hydroxyectoine + Succinate + CO2	C06231 + C00026 + C00007 <=> C16432 + C00042 + C00011	1	0	Inf				(Kanehisa, Goto et al. 2004)
ATP:L-methionine S-adenosyltransferase	R00177	Orthophosphate + Diphosphate + S-Adenosyl-L-methionine <=> ATP + L-Methionine + H2O	C00009 + C00013 + C00019 <=> C00002 + C00073 + C00001	-1	0	Inf	ec:2.5.1.6	ro07158		(Kanehisa, Goto et al. 2004)
S-Adenosyl-L-homocysteine hydrolase	R00192	S-Adenosyl-L-homocysteine + H2O <=> Adenosine + L-Homocysteine	C00021 + C00001 <=> C00212 + C00155	1	-Inf	Inf	ec:3.3.1.1	ro06322		(Kanehisa, Goto et al. 2004)
5-Methyltetrahydrofolate:L-homocysteine S-methyltransferase	R00946	5-Methyltetrahydrofolate + L-Homocysteine <=> Tetrahydrofolate + L-Methionine	C00440 + C00155 <=> C00101 + C00073	1	-Inf	Inf	ec:2.1.1.13	ro00859		(Kanehisa, Goto et al. 2004)
O-Succinyl-L-homoserine succinate-lyase (deaminating; 2-oxobutanoate-forming)	R00999	O-Succinyl-L-homoserine + H2O <=> 2-Oxobutanoate + Succinate + NH3	C01118 + C00001 <=> C00109 + C00042 + C00014	1	0	Inf	ec:2.5.1.48	ro05845		(Kanehisa, Goto et al. 2004)
O-acetyl-L-homoserine:hydrogen sulfide S-(3-amino-3-carboxypropyl)transferase; O-acetyl-L-homoserine acetate-lyase (adding hydrogen sulfide)	R01287	O-Acetyl-L-homoserine + Hydrogen sulfide <=> L-Homocysteine + Acetate	C01077 + C00283 <=> C00155 + C00033	1	0	Inf	ec:2.5.1.49	ro01767, ro05069, ro06237		(Kanehisa, Goto et al. 2004)
O4-succinyl-L-homoserine:hydrogen sulfide S-(3-amino-3-carboxypropyl)transferase; O-succinyl-L-homoserine succinate-lyase (adding hydrogen sulfide)	R01288	O-Succinyl-L-homoserine + Hydrogen sulfide <=> L-Homocysteine + Succinate	C01118 + C00283 <=> C00155 + C00042	1	-Inf	Inf	ec:2.5.1.48	ro05845		(Kanehisa, Goto et al. 2004)
Acetyl-CoA:L-homoserine O-acetyltransferase	R01776	Acetyl-CoA + L-Homoserine <=> CoA + O-Acetyl-L-homoserine	C00024 + C00263 <=> C00010 + C01077	1	-Inf	Inf	ec:2.3.1.31	ro06236, ro08186, ro10186		(Kanehisa, Goto et al. 2004)
O-acetyl-L-homoserine acetate-lyase (L-homocysteine forming)	R02026	O-Acetyl-L-homoserine + Thiosulfate + Thioredoxin + H+ <=> L-Homocysteine + Sulfite + Thioredoxin disulfide + Acetate	C01077 + C00320 + C00342 + C00080 <=> C00155 + C00094 + C00343 + C00033	1	0	Inf				(Kanehisa, Goto et al. 2004)
O-Acetyl-L-homoserine succinate-lyase (adding cysteine)	R03217	O-Acetyl-L-homoserine + L-Cysteine <=> L-Cystathionine + Acetate	C01077 + C00097 <=> C02291 + C00033	1	0	Inf	ec:2.5.1.48	ro05845		(Kanehisa, Goto et al. 2004)
O-Succinyl-L-homoserine succinate-lyase (adding cysteine)	R03260	O-Succinyl-L-homoserine + L-Cysteine <=> L-Cystathionine + Succinate	C01118 + C00097 <=> C02291 + C00042	1	-Inf	Inf	ec:2.5.1.48	ro05845		(Kanehisa, Goto et al. 2004)
acetyl-CoA:L-serine O-acetyltransferase	R00586	L-Serine + Acetyl-CoA <=> O-Acetyl-L-serine + CoA	C00065 + C00024 <=> C00979 + C00010	1	-Inf	Inf	ec:2.3.1.30	ro05440		(Kanehisa, Goto et al. 2004)
L-Cysteine hydrogen-sulfide-lyase (deaminating; pyruvate-forming)	R00782	L-Cysteine + H2O <=> Hydrogen sulfide + Pyruvate + NH3	C00097 + C00001 <=> C00283 + C00022 + C00014	1	0	Inf	ec:4.4.1.1	ro06506		(Kanehisa, Goto et al. 2004)
							ec:4.4.1.8	ro08885
O3-acetyl-L-serine:hydrogen-sulfide 2-amino-2-carboxyethyltransferase; O3-acetyl-L-serine acetate-lyase (adding hydrogen sulfide)	R00897	O-Acetyl-L-serine + Hydrogen sulfide <=> L-Cysteine + Acetate	C00979 + C00283 <=> C00097 + C00033	1	0	Inf	ec:2.5.1.47	ro01436, ro02027, ro10436		(Kanehisa, Goto et al. 2004)
O3-acetyl-L-serine:thiosulfate 2-amino-2-carboxyethyltransferase (reducing, L-cysteine-forming); O3-acetyl-L-serine acetate-lyase (thiosulfate-reducing, L-cysteine-forming)	R04859	O-Acetyl-L-serine + Thiosulfate + Thioredoxin + H+ <=> L-Cysteine + Sulfite + Thioredoxin disulfide + Acetate	C00979 + C00320 + C00342 + C00080 <=> C00097 + C00094 + C00343 + C00033	1	0	Inf	ec:2.5.1.47	ro01436, ro02027, ro10436		(Kanehisa, Goto et al. 2004)
							ec:2.5.1.49	ro01767, ro05069, ro06237
(R)-Methylmalonyl-CoA CoA-carbonylmutase	R00833	(R)-Methylmalonyl-CoA <=> Succinyl-CoA	C01213 <=> C00091	-1	0	Inf	ec:5.4.99.2	ro07233(mutA, small subunit), ro07234(mutB,large subunit)		(Kanehisa, Goto et al. 2004)
acetyl-CoA:propanoyl-CoA 2-C-acetyltransferase; 2-methylacetoacetyl-CoA thiolase	R00927	Propanoyl-CoA + Acetyl-CoA <=> CoA + 2-Methylacetoacetyl-CoA	C00100 + C00024 <=> C00010 + C03344	-1	-Inf	Inf	ec:2.3.1.16	ro02294, ro05543, ro06853, ro10318, ro11185		(Kanehisa, Goto et al. 2004)
							ec:2.3.1.9	ro00399, ro01340, ro01455, ro01623, ro01876, ro02517, ro02734, ro03022, ro03024, ro03391, ro03460, ro03892, ro04204, ro04599, ro04678, ro04683, ro05200, ro05257, ro05686, ro05815, ro05841, ro06115, ro08871
(S)-Methylmalonate semialdehyde:NAD+ oxidoreductase (CoA-propanoylating)	R00935	(S)-Methylmalonate semialdehyde + CoA + NAD+ <=> Propanoyl-CoA + CO2 + NADH + H+	C06002 + C00010 + C00003 <=> C00100 + C00011 + C00004 + C00080	1	0	Inf	ec:1.2.1.27	ro01357, ro01542, ro04468, ro04548, ro10225		(Kanehisa, Goto et al. 2004)
L-leucine:NAD+ oxidoreductase (deaminating)	R01088	L-Leucine + H2O + NAD+ <=> 4-Methyl-2-oxopentanoate + NH3 + NADH + H+	C00123 + C00001 + C00003 <=> C00233 + C00014 + C00004 + C00080	1	-Inf	Inf	ec:1.4.1.9	ro01628		(Kanehisa, Goto et al. 2004)
L-Leucine:2-oxoglutarate aminotransferase	R01090	L-Leucine + 2-Oxoglutarate <=> 4-Methyl-2-oxopentanoate + L-Glutamate	C00123 + C00026 <=> C00233 + C00025	1	0	Inf	ec:2.6.1.42	ro01147, ro02970, ro04442		(Kanehisa, Goto et al. 2004)
L-Valine:2-oxoglutarate aminotransferase	R01214	L-Valine + 2-Oxoglutarate <=> 3-Methyl-2-oxobutanoic acid + L-Glutamate	C00183 + C00026 <=> C00141 + C00025	1	-Inf	Inf	ec:2.6.1.42	ro01147, ro02970, ro04442		(Kanehisa, Goto et al. 2004)
Propanoyl-CoA:carbon-dioxide ligase (ADP-forming)	R01859	ATP + Propanoyl-CoA + HCO3- <=> ADP + Orthophosphate + (S)-Methylmalonyl-CoA	C00002 + C00100 + C00288 <=> C00008 + C00009 + C00683	1	0	Inf	ec:6.4.1.3	ro01930, ro06292		(Kanehisa, Goto et al. 2004)
L-Isoleucine:2-oxoglutarate aminotransferase	R02199	L-Isoleucine + 2-Oxoglutarate <=> (S)-3-Methyl-2-oxopentanoic acid + L-Glutamate	C00407 + C00026 <=> C00671 + C00025	1	-Inf	Inf	ec:2.6.1.42	ro01147, ro02970, ro04442		(Kanehisa, Goto et al. 2004)
(S)-Methylmalonate semialdehyde:NAD+ oxidoreductase	R03869	(S)-Methylmalonate semialdehyde + NAD+ + H2O <=> Methylmalonate + NADH + H+	C06002 + C00003 + C00001 <=> C02170 + C00004 + C00080	1	0	Inf	ec:1.2.1.3	ro00340, ro00395, ro00646, ro02498, ro03066, ro03790, ro03974, ro04375, ro04663, ro05244, ro06081, ro06111, ro06275, ro06678, ro07077, ro08090, ro08151, ro08917, ro10302, ro11056		(Kanehisa, Goto et al. 2004)
3-Methylbutanoyl-CoA:(acceptor) 2,3-oxidoreductase	R04095	3-Methylbutanoyl-CoA + FAD <=> 3-Methylcrotonyl-CoA + FADH2	C02939 + C00016 <=> C03069 + C01352	1	-Inf	Inf	ec:1.3.99.10	ro11032		(Kanehisa, Goto et al. 2004)
							ec:1.3.99.3	ro01504, ro01875, ro01932, ro02214, ro02297, ro02341, ro02696, ro03059, ro03093, ro03965, ro04596, ro04636, ro04692, ro04693, ro04748, ro04754, ro05247, ro05713, ro05756, ro05827, ro05896, ro06399, ro06629, ro06682, ro07119, ro08438, ro09029, ro10128, ro10306, ro10307, ro10357
3-Hydroxyisopentyl-CoA hydro-lyase	R04137	3-Hydroxyisovaleryl-CoA <=> 3-Methylcrotonyl-CoA + H2O	C05998 <=> C03069 + C00001	1	-Inf	Inf	ec:4.2.1.17	ro00085, ro00401, ro01505, ro01538, ro01540, ro01928, ro01936, ro02286, ro02289, ro02308, ro02669, ro02688, ro02697, ro02707, ro02860, ro02862, ro03070, ro03243, ro03948, ro03957, ro04094, ro04205, ro04249, ro04252, ro04398, ro04594, ro04652, ro04688, ro05033, ro05401, ro06025, ro06118, ro06453, ro06513, ro06681, ro06695, ro07067, ro07071, ro07072, ro08039, ro08049, ro08144, ro08870, ro08944, ro0…		(Kanehisa, Goto et al. 2004)
(2S,3S)-3-hydroxy-2-methylbutanoyl-CoA:NAD+ oxidoreductase	R04203	(2S,3S)-3-Hydroxy-2-methylbutanoyl-CoA + NAD+ <=> 2-Methylacetoacetyl-CoA + NADH + H+	C04405 + C00003 <=> C03344 + C00004 + C00080	1	-Inf	Inf	ec:1.1.1.35	ro04205		(Kanehisa, Goto et al. 2004)
(2S,3S)-3-Hydroxy-2-methylbutanoyl-CoA hydro-liase	R04204	(2S,3S)-3-Hydroxy-2-methylbutanoyl-CoA <=> 2-Methylbut-2-enoyl-CoA + H2O	C04405 <=> C03345 + C00001	-1	-Inf	Inf	ec:4.2.1.17	ro00085, ro00401, ro01505, ro01538, ro01540, ro01928, ro01936, ro02286, ro02289, ro02308, ro02669, ro02688, ro02697, ro02707, ro02860, ro02862, ro03070, ro03243, ro03948, ro03957, ro04094, ro04205, ro04249, ro04252, ro04398, ro04594, ro04652, ro04688, ro05033, ro05401, ro06025, ro06118, ro06453, ro06513, ro06681, ro06695, ro07067, ro07071, ro07072, ro08039, ro08049, ro08144, ro08870, ro08944, ro0…		(Kanehisa, Goto et al. 2004)
(S)-3-Hydroxyisobutyryl-CoA hydro-lyase	R04224	2-Methylprop-2-enoyl-CoA + H2O <=> (S)-3-Hydroxyisobutyryl-CoA	C03460 + C00001 <=> C06000	1	-Inf	Inf	ec:4.2.1.17	ro00085, ro00401, ro01505, ro01538, ro01540, ro01928, ro01936, ro02286, ro02289, ro02308, ro02669, ro02688, ro02697, ro02707, ro02860, ro02862, ro03070, ro03243, ro03948, ro03957, ro04094, ro04205, ro04249, ro04252, ro04398, ro04594, ro04652, ro04688, ro05033, ro05401, ro06025, ro06118, ro06453, ro06513, ro06681, ro06695, ro07067, ro07071, ro07072, ro08039, ro08049, ro08144, ro08870, ro08944, ro0…		(Kanehisa, Goto et al. 2004)
3-Hydroxy-2-methylpropanoate:NAD+ oxidoreductase	R05066	(S)-3-Hydroxyisobutyrate + NAD+ <=> (S)-Methylmalonate semialdehyde + NADH + H+	C06001 + C00003 <=> C06002 + C00004 + C00080	1	0	Inf	ec:1.1.1.31	ro01539, ro05332, ro07079, ro08845		(Kanehisa, Goto et al. 2004)
							ec:1.1.1.35	ro04205
	R07599	3-Methyl-2-oxobutanoic acid + Thiamin diphosphate <=> 2-Methyl-1-hydroxypropyl-ThPP + CO2	C00141 + C00068 <=> C15976 + C00011	1	-Inf	Inf	ec:1.2.4.4	ro03301		(Kanehisa, Goto et al. 2004)
	R07600	2-Methyl-1-hydroxypropyl-ThPP + Enzyme N6-(lipoyl)lysine <=> [Dihydrolipoyllysine-residue (2-methylpropanoyl)transferase] S-(2-methylpropanoyl)dihydrolipoyllysine + Thiamin diphosphate	C15976 + C15972 <=> C15977 + C00068	1	-Inf	Inf	ec:1.2.4.4	ro03301		(Kanehisa, Goto et al. 2004)
	R07601	4-Methyl-2-oxopentanoate + Thiamin diphosphate <=> 3-Methyl-1-hydroxybutyl-ThPP + CO2	C00233 + C00068 <=> C15974 + C00011	1	-Inf	Inf	ec:1.2.4.4	ro03301		(Kanehisa, Goto et al. 2004)
	R07602	3-Methyl-1-hydroxybutyl-ThPP + Enzyme N6-(lipoyl)lysine <=> [Dihydrolipoyllysine-residue (2-methylpropanoyl)transferase] S-(3-methylbutanoyl)dihydrolipoyllysine + Thiamin diphosphate	C15974 + C15972 <=> C15975 + C00068	1	-Inf	Inf	ec:1.2.4.4	ro03301		(Kanehisa, Goto et al. 2004)
	R07603	(S)-3-Methyl-2-oxopentanoic acid + Thiamin diphosphate <=> 2-Methyl-1-hydroxybutyl-ThPP + CO2	C00671 + C00068 <=> C15978 + C00011	1	-Inf	Inf	ec:1.2.4.4	ro03301		(Kanehisa, Goto et al. 2004)
	R07604	2-Methyl-1-hydroxybutyl-ThPP + Enzyme N6-(lipoyl)lysine <=> [Dihydrolipoyllysine-residue (2-methylpropanoyl)transferase] S-(2-methylbutanoyl)dihydrolipoyllysine + Thiamin diphosphate	C15978 + C15972 <=> C15979 + C00068	1	-Inf	Inf	ec:1.2.4.4	ro03301		(Kanehisa, Goto et al. 2004)
	R08086	Geranial + NAD+ + H2O <=> Geranic acid + NADH + H+	C01499 + C00003 + C00001 <=> C16461 + C00004 + C00080	1	-Inf	Inf				(Kanehisa, Goto et al. 2004)
	R08087	(R)-(+)-Citronellal + NAD+ + H2O <=> Citronellate + NADH + H+	C09848 + C00003 + C00001 <=> C16462 + C00004 + C00080	1	0	Inf				(Kanehisa, Goto et al. 2004)
citronellyl-CoA ligase	R08088	Citronellate + CoA + ATP <=> Citronellyl-CoA + AMP + Diphosphate	C16462 + C00010 + C00002 <=> C16464 + C00020 + C00013	1	0	Inf				(Kanehisa, Goto et al. 2004)
7-methyl-3-oxo-6-octenoyl-CoA:acetyl-CoA C-acyltransferase	R08091	7-Methyl-3-oxo-6-octenoyl-CoA + CoA <=> 5-Methylhex-4-enoyl-CoA + Acetyl-CoA	C16466 + C00010 <=> C16470 + C00024	1	-Inf	Inf	ec:2.3.1.16	ro02294, ro05543, ro06853, ro10318, ro11185		(Kanehisa, Goto et al. 2004)
	R08092	5-Methylhex-4-enoyl-CoA + FAD <=> (2E)-5-Methylhexa-2,4-dienoyl-CoA + FADH2	C16470 + C00016 <=> C16468 + C01352	1	-Inf	Inf				(Kanehisa, Goto et al. 2004)
3-hydroxy-5-methylhex-4-enoyl-CoA hydro-lyase	R08093	(2E)-5-Methylhexa-2,4-dienoyl-CoA + H2O <=> 3-Hydroxy-5-methylhex-4-enoyl-CoA	C16468 + C00001 <=> C16469	1	-Inf	Inf	ec:4.2.1.17	ro00085, ro00401, ro01505, ro01538, ro01540, ro01928, ro01936, ro02286, ro02289, ro02308, ro02669, ro02688, ro02697, ro02707, ro02860, ro02862, ro03070, ro03243, ro03948, ro03957, ro04094, ro04205, ro04249, ro04252, ro04398, ro04594, ro04652, ro04688, ro05033, ro05401, ro06025, ro06118, ro06453, ro06513, ro06681, ro06695, ro07067, ro07071, ro07072, ro08039, ro08049, ro08144, ro08870, ro08944, ro0…		(Kanehisa, Goto et al. 2004)
3-hydroxy-5-methylhex-4-enoyl-CoA:NAD+ oxidoreductase	R08094	3-Hydroxy-5-methylhex-4-enoyl-CoA + NAD+ <=> 5-Methyl-3-oxo-4-hexenoyl-CoA + NADH + H+	C16469 + C00003 <=> C16471 + C00004 + C00080	1	-Inf	Inf	ec:1.1.1.35	ro04205		(Kanehisa, Goto et al. 2004)
3-methylcrotonyl-CoA:acetyl-CoA C-acyltransferase	R08095	5-Methyl-3-oxo-4-hexenoyl-CoA + CoA <=> 3-Methylcrotonyl-CoA + Acetyl-CoA	C16471 + C00010 <=> C03069 + C00024	1	-Inf	Inf	ec:2.3.1.16	ro02294, ro05543, ro06853, ro10318, ro11185		(Kanehisa, Goto et al. 2004)
	R08096	(S)-(-)-Citronellal + NAD+ + H2O <=> Citronellate + NADH + H+	C11384 + C00003 + C00001 <=> C16462 + C00004 + C00080	1	0	Inf				(Kanehisa, Goto et al. 2004)
	R08097	Geranic acid + CoA <=> trans-Geranyl-CoA + H2O	C16461 + C00010 <=> C16465 + C00001	1	-Inf	Inf				(Kanehisa, Goto et al. 2004)
(2R,3S)-3-methylmalate:NAD+ oxidoreductase	R00994	2-Oxobutanoate + CO2 + NADH + H+ <=> D-erythro-3-Methylmalate + NAD+	C00109 + C00011 + C00004 + C00080 <=> C06032 + C00003	-1	-Inf	Inf	ec:1.1.1.85	ro00322, ro00984, ro06490		(Kanehisa, Goto et al. 2004)
acetyl-CoA:3-methyl-2-oxobutanoate C-acetyltransferase (thioester-hydrolysing, carboxymethyl-forming); 3-Carboxy-3-hydroxy-4-methylpentanoate 3-methyl-2-oxobutanoate-lyase (CoA-acetylating)	R01213	(2S)-2-Isopropylmalate + CoA <=> Acetyl-CoA + 3-Methyl-2-oxobutanoic acid + H2O	C02504 + C00010 <=> C00024 + C00141 + C00001	-1	-Inf	Inf	ec:2.3.3.13	ro04225, ro05165		(Kanehisa, Goto et al. 2004)
L-Valine:NAD+ oxidoreductase(deaminating)	R01434	L-Valine + H2O + NAD+ <=> 3-Methyl-2-oxobutanoic acid + NH3 + NADH + H+	C00183 + C00001 + C00003 <=> C00141 + C00014 + C00004 + C00080	-1	0	Inf	ec:1.4.1.9	ro01628		(Kanehisa, Goto et al. 2004)
L-Isoleucine:NAD+ oxidoreductase(deaminating)	R02196	L-Isoleucine + NAD+ + H2O <=> (S)-3-Methyl-2-oxopentanoic acid + NH3 + NADH + H+	C00407 + C00003 + C00001 <=> C00671 + C00014 + C00004 + C00080	-1	0	Inf	ec:1.4.1.9	ro01628		(Kanehisa, Goto et al. 2004)
(R)-2-Methylmalate hydro-lyase	R03896	(R)-2-Methylmalate <=> 2-Methylmaleate + H2O	C02612 <=> C02226 + C00001	1	-Inf	Inf	ec:4.2.1.35	ro00726, ro00727, ro06499, ro06500		(Kanehisa, Goto et al. 2004)
	R03898	2-Methylmaleate + H2O <=> D-erythro-3-Methylmalate	C02226 + C00001 <=> C06032	1	-Inf	Inf				(Kanehisa, Goto et al. 2004)
2-Isopropylmalate hydro-lyase	R03968	(2S)-2-Isopropylmalate <=> 2-Isopropylmaleate + H2O	C02504 <=> C02631 + C00001	1	-Inf	Inf	ec:4.2.1.33	ro00726, ro00727, ro06499, ro06500		(Kanehisa, Goto et al. 2004)
3-Isopropylmalate hydro-lyase	R04001	(2R,3S)-3-Isopropylmalate <=> 2-Isopropylmaleate + H2O	C04411 <=> C02631 + C00001	-1	-Inf	Inf	ec:4.2.1.33	ro00726, ro00727, ro06499, ro06500		(Kanehisa, Goto et al. 2004)
3-Isopropylmalate:NAD+ oxidoreductase	R04426	(2R,3S)-3-Isopropylmalate + NAD+ <=> (2S)-2-Isopropyl-3-oxosuccinate + NADH + H+	C04411 + C00003 <=> C04236 + C00004 + C00080	1	-Inf	Inf	ec:1.1.1.85	ro00322, ro00984, ro06490		(Kanehisa, Goto et al. 2004)
(R)-2,3-Dihydroxy-3-methylbutanoate:NADP+ oxidoreductase (isomerizing)	R04440	(R)-2,3-Dihydroxy-3-methylbutanoate + NADP+ <=> 3-Hydroxy-3-methyl-2-oxobutanoic acid + NADPH + H+	C04272 + C00006 <=> C04181 + C00005 + C00080	-1	-Inf	Inf	ec:1.1.1.86	ro06488		(Kanehisa, Goto et al. 2004)
(R)-2,3-Dihydroxy-3-methylbutanoate hydro-lyase	R04441	(R)-2,3-Dihydroxy-3-methylbutanoate <=> 3-Methyl-2-oxobutanoic acid + H2O	C04272 <=> C00141 + C00001	1	-Inf	Inf	ec:4.2.1.9	ro05087, ro06484		(Kanehisa, Goto et al. 2004)
(S)-2-Acetolactate pyruvate-lyase (carboxylating)	R04672	(S)-2-Acetolactate + Thiamin diphosphate <=> 2-(alpha-Hydroxyethyl)thiamine diphosphate + Pyruvate	C06010 + C00068 <=> C05125 + C00022	-1	-Inf	Inf	ec:2.2.1.6	ro01259, ro03980, ro04554, ro04562, ro05712, ro06486, ro06487		(Kanehisa, Goto et al. 2004)
(S)-2-Aceto-2-hydroxybutanoate pyruvate-lyase (carboxylating)	R04673	2-Oxobutanoate + 2-(alpha-Hydroxyethyl)thiamine diphosphate <=> (S)-2-Aceto-2-hydroxybutanoate + Thiamin diphosphate	C00109 + C05125 <=> C06006 + C00068	1	-Inf	Inf	ec:2.2.1.6	ro01259, ro03980, ro04554, ro04562, ro05712, ro06486, ro06487		(Kanehisa, Goto et al. 2004)
(R)-2,3-Dihydroxy-3-methylpentanoate:NADP+ oxidoreductase (isomerizing)	R05068	(R)-2,3-Dihydroxy-3-methylpentanoate + NADP+ <=> (R)-3-Hydroxy-3-methyl-2-oxopentanoate + NADPH + H+	C06007 + C00006 <=> C14463 + C00005 + C00080	-1	-Inf	Inf	ec:1.1.1.86	ro06488		(Kanehisa, Goto et al. 2004)
(S)-2-Aceto-2-hydroxybutanoate:NADP+ oxidoreductase (isomerizing)	R05069	(S)-2-Aceto-2-hydroxybutanoate <=> (R)-3-Hydroxy-3-methyl-2-oxopentanoate	C06006 <=> C14463	1	-Inf	Inf	ec:1.1.1.86	ro06488		(Kanehisa, Goto et al. 2004)
(R)-2,3-Dihydroxy-3-methylpentanoate hydro-lyase	R05070	(R)-2,3-Dihydroxy-3-methylpentanoate <=> (S)-3-Methyl-2-oxopentanoic acid + H2O	C06007 <=> C00671 + C00001	1	-Inf	Inf	ec:4.2.1.9	ro05087, ro06484		(Kanehisa, Goto et al. 2004)
(S)-2-Acetolactate methylmutase	R05071	(S)-2-Acetolactate <=> 3-Hydroxy-3-methyl-2-oxobutanoic acid	C06010 <=> C04181	1	-Inf	Inf	ec:1.1.1.86	ro06488		(Kanehisa, Goto et al. 2004)
meso-2,6-diaminoheptanedioate carboxy-lyase (L-lysine-forming)	R00451	meso-2,6-Diaminoheptanedioate <=> L-Lysine + CO2	C00680 <=> C00047 + C00011	1	0	Inf	ec:4.1.1.20	ro01489		(Kanehisa, Goto et al. 2004)
L-Lysine:2-oxoglutarate 6-aminotransferase	R00457	L-Lysine + 2-Oxoglutarate <=> L-2-Aminoadipate 6-semialdehyde + L-Glutamate	C00047 + C00026 <=> C04076 + C00025	1	-Inf	Inf	ec:2.6.1.36	ro06277		(Kanehisa, Goto et al. 2004)
L-Aspartate-4-semialdehyde hydro-lyase (adding pyruvate and cyclizing)	R02292	L-Aspartate 4-semialdehyde + Pyruvate <=> L-2,3-Dihydrodipicolinate + 2 H2O	C00441 + C00022 <=> C03340 + 2 C00001	1	-Inf	Inf	ec:4.2.1.52	ro00613, ro02876, ro02890, ro05285, ro06747, ro07087, ro08969		(Kanehisa, Goto et al. 2004)
N-Succinyl-LL-2,6-diaminoheptanedioate amidohydrolase	R02734	N-Succinyl-LL-2,6-diaminoheptanedioate + H2O <=> Succinate + LL-2,6-Diaminoheptanedioate	C04421 + C00001 <=> C00042 + C00666	1	-Inf	Inf	ec:3.5.1.18	ro05964		(Kanehisa, Goto et al. 2004)
LL-2,6-Diaminoheptanedioate 2-epimerase	R02735	LL-2,6-Diaminoheptanedioate <=> meso-2,6-Diaminoheptanedioate	C00666 <=> C00680	1	-Inf	Inf	ec:5.1.1.7	ro06777		(Kanehisa, Goto et al. 2004)
2,3,4,5-Tetrahydrodipicolinate:NAD+ oxidoreductase	R04198	2,3,4,5-Tetrahydrodipicolinate + NAD+ <=> L-2,3-Dihydrodipicolinate + NADH + H+	C03972 + C00003 <=> C03340 + C00004 + C00080	-1	-Inf	Inf	ec:1.3.1.26	ro06739		(Kanehisa, Goto et al. 2004)
Succinyl-CoA:2,3,4,5-tetrahydropyridine-2,6-dicarboxylate N-succinyltransferase	R04365	Succinyl-CoA + 2,3,4,5-Tetrahydrodipicolinate + H2O <=> CoA + N-Succinyl-2-L-amino-6-oxoheptanedioate	C00091 + C03972 + C00001 <=> C00010 + C04462	1	-Inf	Inf	ec:2.3.1.117	ro05962		(Kanehisa, Goto et al. 2004)
Glutaryl-CoA:dihydrolipoamide S-succinyltransferase	R02571	Glutaryl-CoA + Enzyme N6-(dihydrolipoyl)lysine <=> CoA + [Dihydrolipoyllysine-residue succinyltransferase] S-glutaryldihydrolipoyllysine	C00527 + C15973 <=> C00010 + C06157	-1	-Inf	Inf	ec:2.3.1.61	ro00543, ro01151, ro11029		(Kanehisa, Goto et al. 2004)
L-Glutamate 5-semialdehyde:NAD+ oxidoreductase	R00245	L-Glutamate 5-semialdehyde + NAD+ + H2O <=> L-Glutamate + NADH + H+	C01165 + C00003 + C00001 <=> C00025 + C00004 + C00080	1	-Inf	Inf	ec:1.5.1.12	ro00348, ro05951		(Kanehisa, Goto et al. 2004)
D-4-Hydroxy-2-oxoglutarate glyoxylate-lyase	R00471	D-4-Hydroxy-2-oxoglutarate <=> Pyruvate + Glyoxylate	C05946 <=> C00022 + C00048	1	-Inf	Inf	ec:4.1.2.14	ro02367, ro02464, ro02786		(Kanehisa, Goto et al. 2004)
							ec:4.1.3.16	ro02367, ro02464, ro02786
L-Arginine iminohydrolase	R00552	L-Arginine + H2O <=> L-Citrulline + NH3	C00062 + C00001 <=> C00327 + C00014	1	0	Inf	ec:3.5.3.6	ro05654		(Kanehisa, Goto et al. 2004)
L-Arginine,NADPH:oxygen oxidoreductase (nitric-oxide-forming)	R00557	2 L-Arginine + 4 Oxygen + 3 NADPH + 3 H+ <=> 2 Nitric oxide + 2 L-Citrulline + 3 NADP+ + 4 H2O	2 C00062 + 4 C00007 + 3 C00005 + 3 C00080 <=> 2 C00533 + 2 C00327 + 3 C00006 + 4 C00001	1	0	Inf	ec:1.14.13.39	ro02793		(Kanehisa, Goto et al. 2004)
L-Ornithine:2-oxo-acid aminotransferase	R00667	L-Ornithine + 2-Oxoglutarate <=> L-Glutamate 5-semialdehyde + L-Glutamate	C00077 + C00026 <=> C01165 + C00025	1	0	Inf	ec:2.6.1.13	ro06169		(Kanehisa, Goto et al. 2004)
L-ornithine ammonia-lyase (cyclizing; L-proline-forming)	R00671	L-Ornithine <=> L-Proline + NH3	C00077 <=> C00148 + C00014	1	0	Inf	ec:4.3.1.12	ro04990		(Kanehisa, Goto et al. 2004)
L-Proline:NAD+ 5-oxidoreductase	R01248	L-Proline + NAD+ <=> (S)-1-Pyrroline-5-carboxylate + NADH + H+	C00148 + C00003 <=> C03912 + C00004 + C00080	1	-Inf	Inf	ec:1.5.1.2	ro02061		(Kanehisa, Goto et al. 2004)
proline racemase	R01255	L-Proline <=> D-Proline	C00148 <=> C00763	1	-Inf	Inf	ec:5.1.1.4	ro05288		(Kanehisa, Goto et al. 2004)
N-Methylimidazolidine-2,4-dione amidohydrolase (ATP-hydrolysing)	R03187	ATP + N-Methylhydantoin + 2 H2O <=> ADP + Orthophosphate + N-Carbamoylsarcosine	C00002 + C02565 + 2 C00001 <=> C00008 + C00009 + C01043	1	0	Inf	ec:3.5.2.14	ro00479, ro00480, ro03486, ro03487, ro10160		(Kanehisa, Goto et al. 2004)
trans-4-Hydroxy-L-proline:NAD+ 5-oxidoreductase	R03291	trans-4-Hydroxy-L-proline + NAD+ <=> L-1-Pyrroline-3-hydroxy-5-carboxylate + NADH + H+	C01157 + C00003 <=> C04281 + C00004 + C00080	-1	0	Inf	ec:1.5.1.2	ro02061		(Kanehisa, Goto et al. 2004)
L-1-Pyrroline-3-hydroxy-5-carboxylate:NAD+ oxidoreductase	R04444	L-1-Pyrroline-3-hydroxy-5-carboxylate + NAD+ + 2 H2O <=> L-erythro-4-Hydroxyglutamate + NADH + H+	C04281 + C00003 + 2 C00001 <=> C05947 + C00004 + C00080	1	-Inf	Inf	ec:1.5.1.12	ro00348, ro05951		(Kanehisa, Goto et al. 2004)
L-erythro-4-Hydroxyglutamate:NAD+ oxidoreductase	R05051	L-erythro-4-Hydroxyglutamate + NADH + H+ <=> L-4-Hydroxyglutamate semialdehyde + NAD+ + H2O	C05947 + C00004 + C00080 <=> C05938 + C00003 + C00001	-1	-Inf	Inf	ec:1.5.1.12	ro00348, ro05951		(Kanehisa, Goto et al. 2004)
							ec:1.5.99.8	ro00349
4-imidazolone-5-propanoate:oxygen oxidoreductase	R00069	Hydantoin-5-propionate + H2O2 <=> 4-Imidazolone-5-propanoate + Oxygen + H2O	C05565 + C00027 <=> C03680 + C00007 + C00001	-1	0	Inf				(Kanehisa, Goto et al. 2004)
1-(5-phospho-D-ribosyl)-ATP:diphosphate phospho-alpha-D-ribosyl-transferase	R01071	1-(5-Phospho-D-ribosyl)-ATP + Diphosphate <=> ATP + 5-Phospho-alpha-D-ribose 1-diphosphate	C02739 + C00013 <=> C00002 + C00119	-1	0	Inf	ec:2.4.2.17	ro00854		(Kanehisa, Goto et al. 2004)
L-histidinal:NAD+ oxidoreductase	R01163	L-Histidinal + H2O + NAD+ <=> L-Histidine + NADH + H+	C01929 + C00001 + C00003 <=> C00135 + C00004 + C00080	1	0	Inf	ec:1.1.1.23	ro01031, ro04557		(Kanehisa, Goto et al. 2004)
L-histidine ammonia-lyase (urocanate-forming)	R01168	L-Histidine <=> Urocanate + NH3	C00135 <=> C00785 + C00014	1	-Inf	Inf	ec:4.3.1.3	ro02154, ro02588		(Kanehisa, Goto et al. 2004)
N-Formimino-L-glutamate formiminohydrolase	R02285	N-Formimino-L-glutamate + H2O <=> L-Glutamate + Formamide	C00439 + C00001 <=> C00025 + C00488	1	0	Inf	ec:3.5.3.8	ro04640		(Kanehisa, Goto et al. 2004)
4-imidazolone-5-propanoate amidohydrolase	R02288	4-Imidazolone-5-propanoate + H2O <=> N-Formimino-L-glutamate	C03680 + C00001 <=> C00439	1	-Inf	Inf	ec:3.5.2.7	ro04641		(Kanehisa, Goto et al. 2004)
4,5-Dihydro-4-oxo-5-imidazolepropanoate hydro-lyase	R02914	4-Imidazolone-5-propanoate <=> Urocanate + H2O	C03680 <=> C00785 + C00001	-1	-Inf	Inf	ec:4.2.1.49	ro04642		(Kanehisa, Goto et al. 2004)
L-Histidinol:NAD+ oxidoreductase	R03012	L-Histidinol + NAD+ <=> L-Histidinal + NADH + H+	C00860 + C00003 <=> C01929 + C00004 + C00080	1	0	Inf	ec:1.1.1.23	ro01031, ro04557		(Kanehisa, Goto et al. 2004)
5-Amino-2-oxopentanoate:2-oxoglutarate aminotransferase	R03243	L-Histidinol phosphate + 2-Oxoglutarate <=> 3-(Imidazol-4-yl)-2-oxopropyl phosphate + L-Glutamate	C01100 + C00026 <=> C01267 + C00025	-1	-Inf	Inf	ec:2.6.1.9	ro01030, ro01184, ro01256, ro04128		(Kanehisa, Goto et al. 2004)
D-erythro-1-(Imidazol-4-yl)glycerol 3-phosphate hydro-lyase	R03457	D-erythro-1-(Imidazol-4-yl)glycerol 3-phosphate <=> 3-(Imidazol-4-yl)-2-oxopropyl phosphate + H2O	C04666 <=> C01267 + C00001	1	-Inf	Inf	ec:4.2.1.19	ro01029		(Kanehisa, Goto et al. 2004)
Phosphoribosyl-ATP pyrophosphohydrolase	R04035	1-(5-Phospho-D-ribosyl)-ATP + H2O <=> Phosphoribosyl-AMP + Diphosphate	C02739 + C00001 <=> C02741 + C00013	1	0	Inf	ec:3.6.1.31	ro00855		(Kanehisa, Goto et al. 2004)
1-(5-phospho-D-ribosyl)-AMP 1,6-hydrolase	R04037	Phosphoribosyl-AMP + H2O <=> 5-(5-Phospho-D-ribosylaminoformimino)-1-(5-phosphoribosyl)-imidazole-4-carboxamide	C02741 + C00001 <=> C04896	1	-Inf	Inf	ec:3.5.4.19	ro01021		(Kanehisa, Goto et al. 2004)
	R04558	N-(5'-Phospho-D-1'-ribulosylformimino)-5-amino-1-(5''-phospho-D-ribosyl)-4-imidazolecarboxamide + L-Glutamine <=> D-erythro-1-(Imidazol-4-yl)glycerol 3-phosphate + 1-(5'-Phosphoribosyl)-5-amino-4-imidazolecarboxamide + L-Glutamate	C04916 + C00064 <=> C04666 + C04677 + C00025	1	-Inf	Inf				(Kanehisa, Goto et al. 2004)
N-(5'-Phospho-D-ribosylformimino)-5-amino-1-(5''-phospho-D-ribosyl)-4-imidazolecarboxamide ketol-isomerase	R04640	5-(5-Phospho-D-ribosylaminoformimino)-1-(5-phosphoribosyl)-imidazole-4-carboxamide <=> N-(5'-Phospho-D-1'-ribulosylformimino)-5-amino-1-(5''-phospho-D-ribosyl)-4-imidazolecarboxamide	C04896 <=> C04916	1	-Inf	Inf	ec:5.3.1.16	ro01024		(Kanehisa, Goto et al. 2004)
L-Tyrosine:2-oxoglutarate aminotransferase	R00734	L-Tyrosine + 2-Oxoglutarate <=> 3-(4-Hydroxyphenyl)pyruvate + L-Glutamate	C00082 + C00026 <=> C01179 + C00025	-1	0	Inf	ec:2.6.1.9	ro01030, ro01184, ro01256, ro04128		(Kanehisa, Goto et al. 2004)
4-fumarylacetoacetate fumarylhydrolase	R01364	Acetoacetate + Fumarate <=> 4-Fumarylacetoacetate + H2O	C00164 + C00122 <=> C01061 + C00001	-1	-Inf	Inf	ec:3.7.1.2	ro02309		(Kanehisa, Goto et al. 2004)
4-hydroxy-2-oxo-heptandioate succinate semialdehyde-lyase (pyruvate-forming)	R01645	4-Hydroxy-2-oxo-heptanedioate <=> Succinate semialdehyde + Pyruvate	C05601 <=> C00232 + C00022	1	-Inf	Inf				(Kanehisa, Goto et al. 2004)
	R01647	Succinate semialdehyde + Pyruvate <=> 2,4-Dihydroxyhept-2-enedioate	C00232 + C00022 <=> C06201	-1	-Inf	Inf				(Kanehisa, Goto et al. 2004)
Tyramine:oxygen oxidoreductase(deaminating)(flavin-containing)	R02382	Tyramine + H2O + Oxygen <=> 4-Hydroxyphenylacetaldehyde + NH3 + H2O2	C00483 + C00001 + C00007 <=> C03765 + C00014 + C00027	1	0	Inf	ec:1.4.3.21	ro02608, ro02834, ro05597, ro08476		(Kanehisa, Goto et al. 2004)
							ec:1.4.3.4	ro01769, ro05707
Monophenol,L-dopa:oxygen oxidoreductase	R02383	Tyramine + Oxygen + NADH + H+ <=> Dopamine + NAD+ + H2O	C00483 + C00007 + C00004 + C00080 <=> C03758 + C00003 + C00001	1	0	Inf				(Kanehisa, Goto et al. 2004)
	R02518	Homogentisate + Oxygen + NADPH <=> Gentisate aldehyde + CO2 + NADP+ + H+ + H2O	C00544 + C00007 + C00005 <=> C05585 + C00011 + C00006 + C00080 + C00001	1	0	Inf				(Kanehisa, Goto et al. 2004)
Homogentisate:oxygen 1,2-oxidoreductase (decyclizing)	R02519	Homogentisate + Oxygen <=> 4-Maleylacetoacetate	C00544 + C00007 <=> C01036	1	0	Inf	ec:1.13.11.5	ro02311		(Kanehisa, Goto et al. 2004)
4-Hydroxyphenylpyruvate:oxygen oxidoreductase (hydroxylating,decarboxylating)	R02521	3-(4-Hydroxyphenyl)pyruvate + Oxygen <=> Homogentisate + CO2	C01179 + C00007 <=> C00544 + C00011	1	0	Inf	ec:1.13.11.27	ro01367, ro02040, ro03041, ro03170, ro05074		(Kanehisa, Goto et al. 2004)
Gentisate:oxygen 1,2-oxidoreductase (decyclizing)	R02656	2,5-Dihydroxybenzoate + Oxygen <=> Maleylpyruvate	C00628 + C00007 <=> C02167	1	0	Inf	ec:1.13.11.4	ro01866		(Kanehisa, Goto et al. 2004)
4-Hydroxyphenylacetaldehyde:NAD+ oxidoreductase	R02695	4-Hydroxyphenylacetaldehyde + NAD+ + H2O <=> 4-Hydroxyphenylacetate + NADH + H+	C03765 + C00003 + C00001 <=> C00642 + C00004 + C00080	1	-Inf	Inf	ec:1.2.1.5	ro01724		(Kanehisa, Goto et al. 2004)
4-hydroxyphenylacetate,NADH:oxygen oxidoreductase (3-hydroxylating)	R02698	4-Hydroxyphenylacetate + Oxygen + NADH + H+ <=> 3,4-Dihydroxyphenylacetate + NAD+ + H2O	C00642 + C00007 + C00004 + C00080 <=> C01161 + C00003 + C00001	1	0	Inf	ec:1.14.13.3	ro01782, ro02380, ro02514, ro02847, ro03853, ro03872, ro08077		(Kanehisa, Goto et al. 2004)
3-Hydroxyphenylacetate,NADH:oxygen oxidoreductase (3-hydroxylating)	R03299	3-Hydroxyphenylacetate + Oxygen + NADH + H+ <=> 3,4-Dihydroxyphenylacetate + NAD+ + H2O	C05593 + C00007 + C00004 + C00080 <=> C01161 + C00003 + C00001	1	0	Inf	ec:1.14.13.3	ro01782, ro02380, ro02514, ro02847, ro03853, ro03872, ro08077		(Kanehisa, Goto et al. 2004)
3,4-Dihydroxyphenylacetaldehyde:NAD+ oxidoreductase	R03300	3,4-Dihydroxyphenylacetaldehyde + NAD+ + H2O <=> 3,4-Dihydroxyphenylacetate + NADH + H+	C04043 + C00003 + C00001 <=> C01161 + C00004 + C00080	1	0	Inf	ec:1.2.1.5	ro01724		(Kanehisa, Goto et al. 2004)
3-Maleylpyruvate cis-trans-isomerase	R03868	Maleylpyruvate <=> 3-Fumarylpyruvate	C02167 <=> C02514	1	-Inf	Inf				(Kanehisa, Goto et al. 2004)
	R04131	2-Oxohept-3-enedioate + H2O <=> 4-Hydroxy-2-oxo-heptanedioate	C03063 + C00001 <=> C05601	1	-Inf	Inf				(Kanehisa, Goto et al. 2004)
4-(2-Aminoethyl)-1,2-benzenediol:oxygen oxidoreductase(deaminating)(flavin-containing)	R04300	Dopamine + H2O + Oxygen <=> 3,4-Dihydroxyphenylacetaldehyde + NH3 + H2O2	C03758 + C00001 + C00007 <=> C04043 + C00014 + C00027	1	0	Inf	ec:1.4.3.21	ro02608, ro02834, ro05597, ro08476		(Kanehisa, Goto et al. 2004)
							ec:1.4.3.4	ro01769, ro05707
4-Hydroxyphenylethanol:NAD+ oxidoreductase	R04304	4-Hydroxyphenylethanol + NAD+ <=> 4-Hydroxyphenylacetaldehyde + NADH + H+	C06044 + C00003 <=> C03765 + C00004 + C00080	-1	0	Inf	ec:1.1.1.90	ro02648, ro02661, ro03285		(Kanehisa, Goto et al. 2004)
	R04895	2-Hydroxyhepta-2,4-dienedioate + H2O <=> 4-Hydroxy-2-oxo-heptanedioate	C05600 + C00001 <=> C05601	1	-Inf	Inf				(Kanehisa, Goto et al. 2004)
	R05257	2,3-Dihydroxy 1,1,1-Trichloro-2,2-bis(4'-chlorophenyl)ethane + Oxygen <=> 6-Oxo-2-hydroxy-7-(4'-chlorophenyl)-3,8,8,8-tetrachloroocta-2E,4E-dienoate	C06650 + C00007 <=> C06651	1	0	Inf				(Kanehisa, Goto et al. 2004)
	R05376	Bis(4'-chlorophenyl)methane + CO2 <=> Bis(4'-chlorophenyl)acetate	C06641 + C00011 <=> C06640	-1	-Inf	Inf				(Kanehisa, Goto et al. 2004)
	R05395	cis-2,3-Dihydrodiol 1,1,1-Trichloro-2,2-bis(4'-chlorophenyl)ethane + NAD+ <=> 2,3-Dihydroxy 1,1,1-Trichloro-2,2-bis(4'-chlorophenyl)ethane + NADH + H+	C06649 + C00003 <=> C06650 + C00004 + C00080	1	-Inf	Inf				(Kanehisa, Goto et al. 2004)
L-phenylalanine:NAD+ oxidoreductase (deaminating)	R00688	L-Phenylalanine + H2O + NAD+ <=> Phenylpyruvate + NH3 + NADH + H+	C00079 + C00001 + C00003 <=> C00166 + C00014 + C00004 + C00080	1	-Inf	Inf				(Kanehisa, Goto et al. 2004)
L-Phenylalanine:2-oxoglutarate aminotransferase	R00694	L-Phenylalanine + 2-Oxoglutarate <=> Phenylpyruvate + L-Glutamate	C00079 + C00026 <=> C00166 + C00025	-1	0	Inf	ec:2.6.1.9	ro01030, ro01184, ro01256, ro04128		(Kanehisa, Goto et al. 2004)
4-hydroxy-2-oxopentanoate pyruvate-lyase (acetaldehyde-forming)	R00750	Acetaldehyde + Pyruvate <=> 4-Hydroxy-2-oxopentanoate	C00084 + C00022 <=> C03589	-1	0	Inf	ec:4.1.3.39	ro00515, ro03867, ro04535, ro05801, ro08083, ro09019, ro10112		(Kanehisa, Goto et al. 2004)
Phenylpyruvate:oxygen oxidoreductase (hydroxylating,decarboxylating)	R01372	Phenylpyruvate + Oxygen <=> 2-Hydroxyphenylacetate + CO2	C00166 + C00007 <=> C05852 + C00011	1	0	Inf	ec:1.13.11.27	ro01367, ro02040, ro03041, ro03170, ro05074		(Kanehisa, Goto et al. 2004)
Phenylacetaldehyde:NAD+ oxidoreductase	R02536	Phenylacetaldehyde + NAD+ + H2O <=> Phenylacetic acid + NADH + H+	C00601 + C00003 + C00001 <=> C07086 + C00004 + C00080	1	-Inf	Inf	ec:1.2.1.5	ro01724		(Kanehisa, Goto et al. 2004)
Phenylacetate:CoA ligase	R02539	ATP + Phenylacetic acid + CoA <=> AMP + Diphosphate + Phenylacetyl-CoA	C00002 + C07086 + C00010 <=> C00020 + C00013 + C00582	1	0	Inf	ec:6.2.1.30	ro02854, ro10301		(Kanehisa, Goto et al. 2004)
2-phenylacetamide amidohydrolase	R02540	2-Phenylacetamide + H2O <=> Phenylacetic acid + NH3	C02505 + C00001 <=> C07086 + C00014	1	0	Inf	ec:3.5.1.4	ro00359, ro01236, ro02852, ro03211, ro03496, ro04008, ro04406, ro04575, ro04799, ro05297, ro10169		(Kanehisa, Goto et al. 2004)
	R02601	2-Hydroxy-2,4-pentadienoate + H2O <=> 4-Hydroxy-2-oxopentanoate	C00596 + C00001 <=> C03589	1	0	Inf	ec:4.2.1.80	ro00517, ro03881, ro08085, ro10117		(Kanehisa, Goto et al. 2004)
2-Hydroxy-6-oxonona-2,4-diene-1,9-dioate succinylhydrolase	R02603	2-Hydroxy-2,4-pentadienoate + Succinate <=> 2-Hydroxy-6-oxonona-2,4-diene-1,9-dioate + H2O	C00596 + C00042 <=> C04479 + C00001	-1	-Inf	Inf				(Kanehisa, Goto et al. 2004)
Phenylethylalcohol:NAD+ oxidoreductase	R02611	Phenylethyl alcohol + NAD+ <=> Phenylacetaldehyde + NADH + H+	C05853 + C00003 <=> C00601 + C00004 + C00080	1	-Inf	Inf	ec:1.1.1.90	ro02648, ro02661, ro03285		(Kanehisa, Goto et al. 2004)
Phenethylamine:oxygen oxidoreductase (deaminating)	R02613	Phenethylamine + Oxygen + H2O <=> Phenylacetaldehyde + NH3 + H2O2	C05332 + C00007 + C00001 <=> C00601 + C00014 + C00027	1	0	Inf	ec:1.4.3.21	ro02608, ro02834, ro05597, ro08476		(Kanehisa, Goto et al. 2004)
							ec:1.4.3.4	ro01769, ro05707
	R04376	3-(2,3-Dihydroxyphenyl)propanoate + Oxygen <=> 2-Hydroxy-6-oxonona-2,4-diene-1,9-dioate	C04044 + C00007 <=> C04479	1	0	Inf	ec:1.13.11.16	ro00518		(Kanehisa, Goto et al. 2004)
	R05841	Phenylacetyl-CoA + Glycine <=> Phenylacetylglycine + CoA	C00582 + C00037 <=> C05598 + C00010	1	0	Inf				(Kanehisa, Goto et al. 2004)
3-phenylpropanoate,NADH:oxygen oxidoreductase (2,3-hydroxylating)	R06782	Phenylpropanoate + Oxygen + NADH + H+ <=> cis-3-(Carboxy-ethyl)-3,5-cyclo-hexadiene-1,2-diol + NAD+	C05629 + C00007 + C00004 + C00080 <=> C11588 + C00003	1	0	Inf	ec:1.14.12.19	ro08176, ro08177		(Kanehisa, Goto et al. 2004)
trans-cinnamate,NADH:oxygen oxidoreductase (2,3-hydroxylating)	R06783	trans-Cinnamate + Oxygen + NADH + H+ <=> cis-3-(3-Carboxyethenyl)-3,5-cyclohexadiene-1,2-diol + NAD+	C00423 + C00007 + C00004 + C00080 <=> C12622 + C00003	1	0	Inf	ec:1.14.12.19	ro08176, ro08177		(Kanehisa, Goto et al. 2004)
	R06784	cis-3-(Carboxy-ethyl)-3,5-cyclo-hexadiene-1,2-diol + NAD+ <=> 3-(2,3-Dihydroxyphenyl)propanoate + NADH + H+	C11588 + C00003 <=> C04044 + C00004 + C00080	1	-Inf	Inf				(Kanehisa, Goto et al. 2004)
	R06785	cis-3-(3-Carboxyethenyl)-3,5-cyclohexadiene-1,2-diol + NAD+ <=> trans-2,3-Dihydroxycinnamate + NADH + H+	C12622 + C00003 <=> C12623 + C00004 + C00080	1	-Inf	Inf				(Kanehisa, Goto et al. 2004)
	R06786	3-(3-Hydroxy-phenyl)-propanoic acid + Oxygen + NADH + H+ <=> 3-(2,3-Dihydroxyphenyl)propanoate + H2O + NAD+	C11457 + C00007 + C00004 + C00080 <=> C04044 + C00001 + C00003	1	0	Inf				(Kanehisa, Goto et al. 2004)
	R06787	trans-3-Hydroxycinnamate + Oxygen + NADH + H+ <=> trans-2,3-Dihydroxycinnamate + H2O + NAD+	C12621 + C00007 + C00004 + C00080 <=> C12623 + C00001 + C00003	1	0	Inf				(Kanehisa, Goto et al. 2004)
	R06788	trans-2,3-Dihydroxycinnamate + Oxygen <=> 2-Hydroxy-6-ketononatrienedioate	C12623 + C00007 <=> C12624	1	0	Inf	ec:1.13.11.16	ro00518		(Kanehisa, Goto et al. 2004)
	R06789	2-Hydroxy-6-ketononatrienedioate + H2O <=> 2-Hydroxy-2,4-pentadienoate + Fumarate	C12624 + C00001 <=> C00596 + C00122	1	-Inf	Inf				(Kanehisa, Goto et al. 2004)
Resorcinol,NADPH:oxogen oxidoreductase (2-hydroxylating)	R05249	Resorcinol + Oxygen + NADPH + H+ <=> Benzene-1,2,4-triol + NADP+ + H2O	C01751 + C00007 + C00005 + C00080 <=> C02814 + C00006 + C00001	1	0	Inf	ec:1.14.13.7	ro02379, ro08076		(Kanehisa, Goto et al. 2004)
	R05258	p-Benzoquinone + Nitrite + NADP+ + H2O <=> 4-Nitrophenol + Oxygen + NADPH + H+	C00472 + C00088 + C00006 + C00001 <=> C00870 + C00007 + C00005 + C00080	-1	0	Inf				(Kanehisa, Goto et al. 2004)
	R05265	4-Nitrocatechol + Oxygen + 3 H+ <=> Benzene-1,2,4-triol + Nitrite + H2O	C02235 + C00007 + 3 C00080 <=> C02814 + C00088 + C00001	1	0	Inf				(Kanehisa, Goto et al. 2004)
Chloroacetic acid halidohydrolase	R05287	Chloroacetic acid + H2O <=> Glycolate + Hydrochloric acid	C06755 + C00001 <=> C00160 + C01327	1	-Inf	Inf	ec:3.8.1.2	ro00230		(Kanehisa, Goto et al. 2004)
	R06831	1,2,4-Trichlorobenzene + NADH + H+ + Oxygen <=> 3,4,6-Trichloro-cis-1,2-dihydroxycyclohexa-3,5-diene + NAD+	C06594 + C00004 + C00080 + C00007 <=> C12832 + C00003	1	0	Inf				(Kanehisa, Goto et al. 2004)
catechol:oxygen 1,2-oxidoreductase	R06833	3,4,6-Trichlorocatechol + Oxygen <=> 2,3,5-Trichloro-cis,cis-muconate	C12831 + C00007 <=> C12833	1	0	Inf	ec:1.13.11.1	ro02373, ro02515, ro08069, ro08511		(Kanehisa, Goto et al. 2004)
4-carboxymethylenebut-2-en-4-olide lactonohydrolase	R06835	2,5-Dichloro-carboxymethylenebut-2-en-4-olide + H2O <=> 2,5-Dichloro-4-oxohex-2-enedioate	C12834 + C00001 <=> C12835	1	-Inf	Inf	ec:3.1.1.45	ro01784, ro02271, ro03727, ro04129		(Kanehisa, Goto et al. 2004)
4-carboxymethylenebut-2-en-4-olide lactonohydrolase	R06838	trans-4-Carboxymethylenebut-2-en-4-olide + H2O <=> 2-Maleylacetate	C12838 + C00001 <=> C02222	1	-Inf	Inf	ec:3.1.1.45	ro01784, ro02271, ro03727, ro04129		(Kanehisa, Goto et al. 2004)
catechol:oxygen 1,2-oxidoreductase	R06839	3-Chlorocatechol + Oxygen <=> 2-Chloro-cis,cis-muconate	C05618 + C00007 <=> C03572	1	0	Inf	ec:1.13.11.1	ro02373, ro02515, ro08069, ro08511		(Kanehisa, Goto et al. 2004)
3-oxoadipate:NAD(P)+ oxidoreductase	R06848	2,5-Dichloro-4-oxohex-2-enedioate + 2 NADH + 2 H+ <=> 2-Chloro-3-oxoadipate + Hydrochloric acid + 2 NAD+	C12835 + 2 C00004 + 2 C00080 <=> C12836 + C01327 + 2 C00003	1	-Inf	Inf	ec:1.3.1.32	ro01858, ro02996, ro08510, ro11309		(Kanehisa, Goto et al. 2004)
	R06851	p-Benzenediol + NADPH + H+ + Oxygen <=> Benzene-1,2,4-triol + NADP+ + H2O	C00530 + C00005 + C00080 + C00007 <=> C02814 + C00006 + C00001	1	0	Inf				(Kanehisa, Goto et al. 2004)
	R06853	Benzene-1,2,4-triol <=> 2-Hydroxy-1,4-benzoquinone	C02814 <=> C07103	1	-Inf	Inf				(Kanehisa, Goto et al. 2004)
	R06854	2-Hydroxy-1,4-benzoquinone <=> p-Benzoquinone + H2O	C07103 <=> C00472 + C00001	1	0	Inf				(Kanehisa, Goto et al. 2004)
	R06856	Chlorobenzene + Oxygen + NADH + H+ <=> 3-Chloro-cis-1,2-dihydroxycyclohexa-3,5-diene + NAD+	C06990 + C00007 + C00004 + C00080 <=> C12837 + C00003	1	0	Inf				(Kanehisa, Goto et al. 2004)
3-chlorocatechol:oxygen 1,2-oxidoreductase (decyclizing)	R07827	3-Chlorocatechol + Oxygen <=> 3-Chloro-2-hydroxymuconic semialdehyde	C05618 + C00007 <=> C16266	1	0	Inf	ec:1.13.11.39	ro05803, ro08055, ro09005		(Kanehisa, Goto et al. 2004)
(1R,6S)-1,6-dihydroxycyclohexa-2,4-diene-1-carboxylate:NAD+ oxidoreductase (decarboxylating)	R00813	1,6-Dihydroxy-cis-2,4-cyclohexadiene-1-carboxylic acid + NAD+ <=> Catechol + NADH + CO2 + H+	C06321 + C00003 <=> C00090 + C00004 + C00011 + C00080	1	0	Inf	ec:1.3.1.25	ro02387		(Kanehisa, Goto et al. 2004)
Catechol:oxygen 2,3-oxidoreductase (decyclizing)	R00816	Catechol + Oxygen <=> 2-Hydroxymuconate semialdehyde	C00090 + C00007 <=> C00682	1	0	Inf	ec:1.13.11.2	ro03865, ro08079		(Kanehisa, Goto et al. 2004)
Catechol:oxygen 1,2-oxidoreductase(decyclizing)	R00817	Catechol + Oxygen <=> cis,cis-Muconate	C00090 + C00007 <=> C02480	1	0	Inf	ec:1.13.11.1	ro02373, ro02515, ro08069, ro08511		(Kanehisa, Goto et al. 2004)
Succinyl-CoA:acetyl-CoA C-acyltransferase; beta-ketoadipyl-CoA thiolase	R00829	Succinyl-CoA + Acetyl-CoA <=> CoA + 3-Oxoadipyl-CoA	C00091 + C00024 <=> C00010 + C02232	-1	0	Inf	ec:2.3.1.16	ro02294, ro05543, ro06853, ro10318, ro11185		(Kanehisa, Goto et al. 2004)
4-hydroxybenzaldehyde:NAD+ oxidoreductase	R01293	4-Hydroxybenzaldehyde + NAD+ + H2O <=> 4-Hydroxybenzoate + NADH + H+	C00633 + C00003 + C00001 <=> C00156 + C00004 + C00080	-1	-Inf	Inf	ec:1.2.1.28	ro02797, ro02986		(Kanehisa, Goto et al. 2004)
4-hydroxybenzoate,NADPH:oxygen oxidoreductase (3-hydroxylating)	R01298	4-Hydroxybenzoate + Oxygen + NADPH + H+ <=> 3,4-Dihydroxybenzoate + NADP+ + H2O	C00156 + C00007 + C00005 + C00080 <=> C00230 + C00006 + C00001	1	0	Inf	ec:1.14.13.2	ro02539		(Kanehisa, Goto et al. 2004)
protocatechuate,NADH:oxygen oxidoreductase (1-hydroxylating, decarboxylating)	R01629	3,4-Dihydroxybenzoate + Oxygen + NADH + H+ <=> Benzene-1,2,4-triol + CO2 + NAD+ + H2O	C00230 + C00007 + C00004 + C00080 <=> C02814 + C00011 + C00003 + C00001	1	0	Inf				(Kanehisa, Goto et al. 2004)
Protocatechuate:oxygen 3,4-oxidoreductase (decyclizing)	R01631	3,4-Dihydroxybenzoate + Oxygen <=> 3-Carboxy-cis,cis-muconate	C00230 + C00007 <=> C01163	1	0	Inf	ec:1.13.11.3	ro01335, ro01336		(Kanehisa, Goto et al. 2004)
4-Oxalocrotonate carboxy-lyase	R02602	(Z)-5-Oxohex-2-enedioate <=> 2-Hydroxy-2,4-pentadienoate + CO2	C03453 <=> C00596 + C00011	1	0	Inf	ec:4.1.1.77	ro03880		(Kanehisa, Goto et al. 2004)
4-Hydroxybenzoylformate carboxy-lyase	R02672	4-Hydroxyphenylglyoxylate <=> 4-Hydroxybenzaldehyde + CO2	C03590 <=> C00633 + C00011	-1	0	Inf	ec:4.1.1.7	ro02795, ro02985		(Kanehisa, Goto et al. 2004)
2-Hydroxymuconate semialdehyde:NAD+ 6-oxidoreductase	R02762	2-Hydroxymuconate semialdehyde + NAD+ + H2O <=> 2-Hydroxymuconate + NADH + H+	C00682 + C00003 + C00001 <=> C02501 + C00004 + C00080	1	0	Inf	ec:1.2.1.32	ro03868		(Kanehisa, Goto et al. 2004)
3-oxoadipate:NAD+ oxidoreductase	R02988	3-Oxoadipate + NAD+ <=> 2-Maleylacetate + NADH + H+	C00846 + C00003 <=> C02222 + C00004 + C00080	-1	0	Inf	ec:1.3.1.32	ro01858, ro02996, ro08510, ro11309		(Kanehisa, Goto et al. 2004)
4-Carboxymethylbut-3-en-4-olide enol-lactonohydrolase	R02991	2-Oxo-2,3-dihydrofuran-5-acetate + H2O <=> 3-Oxoadipate	C03586 + C00001 <=> C00846	1	-Inf	Inf	ec:3.1.1.24	ro01338, ro02519		(Kanehisa, Goto et al. 2004)
2-Carboxy-2,5-dihydro-5-oxofuran-2-acetate lyase (decyclizing)	R03307	2-Carboxy-2,5-dihydro-5-oxofuran-2-acetate <=> 3-Carboxy-cis,cis-muconate	C01278 <=> C01163	-1	-Inf	Inf	ec:5.5.1.2	ro01337		(Kanehisa, Goto et al. 2004)
4-Carboxymuconolactone carboxy-lyase	R03470	2-Carboxy-2,5-dihydro-5-oxofuran-2-acetate <=> 2-Oxo-2,3-dihydrofuran-5-acetate + CO2	C01278 <=> C03586 + C00011	1	-Inf	Inf	ec:4.1.1.44	ro01338, ro02550, ro04660		(Kanehisa, Goto et al. 2004)
	R03966	2-Hydroxymuconate <=> (Z)-5-Oxohex-2-enedioate	C02501 <=> C03453	1	-Inf	Inf				(Kanehisa, Goto et al. 2004)
Benzene-1,2,4-triol:oxygen 1,2-oxidoreductase (decyclizing)	R04061	Benzene-1,2,4-triol + Oxygen <=> 3-Hydroxy-cis,cis-muconate	C02814 + C00007 <=> C03676	1	0	Inf	ec:1.13.11.37	ro02997, ro11310		(Kanehisa, Goto et al. 2004)
	R04223	(Z)-5-Oxohex-2-enedioate + H2O <=> 4-Hydroxy-2-oxopentanoate + CO2	C03453 + C00001 <=> C03589 + C00011	1	0	Inf				(Kanehisa, Goto et al. 2004)
	R04488	4-Carboxy-2-hydroxymuconate semialdehyde + H2O <=> 4-Methylene-2-oxoglutarate + Formate	C04484 + C00001 <=> C06035 + C00058	1	-Inf	Inf				(Kanehisa, Goto et al. 2004)
	R05078	Parapyruvate <=> 4-Methylene-2-oxoglutarate + H2O	C06033 <=> C06035 + C00001	-1	-Inf	Inf				(Kanehisa, Goto et al. 2004)
	R05621	Benzoate + NADH + H+ + Oxygen <=> 1,6-Dihydroxy-cis-2,4-cyclohexadiene-1-carboxylic acid + NAD+	C00180 + C00004 + C00080 + C00007 <=> C06321 + C00003	1	0	Inf	ec:1.14.12.10	ro02384, ro02385		(Kanehisa, Goto et al. 2004)
2,5-Dihydro-5-oxofuran-2-acetate lyase (decyclizing)	R06989	cis,cis-Muconate <=> (S)-5-Oxo-2,5-dihydrofuran-2-acetate	C02480 <=> C14610	1	-Inf	Inf	ec:5.5.1.1	ro02372		(Kanehisa, Goto et al. 2004)
2-Oxo-2,5-dihydrofuran-5-acetate delta3-delat2-isomerase	R06990	(S)-5-Oxo-2,5-dihydrofuran-2-acetate <=> 2-Oxo-2,3-dihydrofuran-5-acetate	C14610 <=> C03586	1	-Inf	Inf	ec:5.3.3.4	ro02371		(Kanehisa, Goto et al. 2004)
2,3-dihydroxybenzenesulfonate 2,3-dioxygenase	R07795	3-Sulfocatechol + Oxygen + H2O <=> 2-Hydroxymuconate + Sulfite	C06336 + C00007 + C00001 <=> C02501 + C00094	1	0	Inf	ec:1.13.11.2	ro03865, ro08079		(Kanehisa, Goto et al. 2004)
	R06883	Bisphenol A + NADH + H+ + Oxygen <=> 1,2-Bis(4-hydroxyphenyl)-2-propanol + NAD+ + H2O	C13624 + C00004 + C00080 + C00007 <=> C13629 + C00003 + C00001	1	0	Inf				(Kanehisa, Goto et al. 2004)
	R06884	Bisphenol A + NADH + H+ + Oxygen <=> 2,2-Bis(4-hydroxyphenyl)-1-propanol + NAD+ + H2O	C13624 + C00004 + C00080 + C00007 <=> C13631 + C00003 + C00001	1	0	Inf				(Kanehisa, Goto et al. 2004)
	R06885	1,2-Bis(4-hydroxyphenyl)-2-propanol <=> 4,4'-Dihydroxy-alpha-methylstilbene + H2O	C13629 <=> C13632 + C00001	1	-Inf	Inf				(Kanehisa, Goto et al. 2004)
	R06888	2,2-Bis(4-hydroxyphenyl)-1-propanol + NADH + H+ + Oxygen <=> 2,3-Bis(4-hydroxyphenyl)-1,2-propanediol + NAD+ + H2O	C13631 + C00004 + C00080 + C00007 <=> C13634 + C00003 + C00001	1	0	Inf				(Kanehisa, Goto et al. 2004)
	R06890	4-Ethylphenol + NADPH + H+ + Oxygen <=> 1-(4'-Hydroxyphenyl)ethanol + NADP+ + H2O	C13637 + C00005 + C00080 + C00007 <=> C13638 + C00006 + C00001	1	0	Inf				(Kanehisa, Goto et al. 2004)
	R06891	1-(4'-Hydroxyphenyl)ethanol + NAD+ <=> 4'-Hydroxyacetophenone + NADH + H+	C13638 + C00003 <=> C10700 + C00004 + C00080	1	-Inf	Inf				(Kanehisa, Goto et al. 2004)
2-fluorobenzoate,NADH:oxygen oxidoreductase (1,2-hydroxylating)	R08100	2-Fluorobenzoate + NADH + H+ + Oxygen <=> 2-Fluorocyclohexadiene-cis,cis-1,2-diol-1-carboxylate + NAD+	C02359 + C00004 + C00080 + C00007 <=> C16482 + C00003	1	0	Inf	ec:1.14.12.10	ro02384, ro02385		(Kanehisa, Goto et al. 2004)
2-fluorobenzoate,NADH:oxygen oxidoreductase (1,2-hydroxylating)	R08101	2-Fluorobenzoate + NADH + H+ + Oxygen <=> 6-Fluorocyclohexadiene-cis,cis-1,2-diol-1-carboxylate + NAD+	C02359 + C00004 + C00080 + C00007 <=> C16481 + C00003	1	0	Inf	ec:1.14.12.10	ro02384, ro02385		(Kanehisa, Goto et al. 2004)
	R08103	Fluorobenzene + NADH + Oxygen + H+ <=> 4-Fluorocyclohexadiene-cis,cis-1,2-diol + NAD+	C11272 + C00004 + C00007 + C00080 <=> C16483 + C00003	1	0	Inf				(Kanehisa, Goto et al. 2004)
	R08104	Fluorobenzene + NADH + H+ + Oxygen <=> 1-Fluorocyclohexadiene-cis,cis-1,2-diol + NAD+	C11272 + C00004 + C00080 + C00007 <=> C16484 + C00003	1	0	Inf				(Kanehisa, Goto et al. 2004)
	R08105	4-Fluorocyclohexadiene-cis,cis-1,2-diol + NAD+ <=> 4-Fluorocatechol + NADH + H+	C16483 + C00003 <=> C16473 + C00004 + C00080	1	-Inf	Inf				(Kanehisa, Goto et al. 2004)
3-fluorobenzoate,NADH:oxygen oxidoreductase (1,2-hydroxylating)	R08108	3-Fluorobenzoate + NADH + Oxygen + H+ <=> 3-Fluorocyclohexadiene-cis,cis-1,2-diol-1-carboxylate + NAD+	C02364 + C00004 + C00007 + C00080 <=> C16478 + C00003	1	0	Inf	ec:1.14.12.10	ro02384, ro02385		(Kanehisa, Goto et al. 2004)
3-fluorobenzoate,NADH:oxygen oxidoreductase (1,2-hydroxylating)	R08109	3-Fluorobenzoate + NADH + H+ + Oxygen <=> 5-Fluorocyclohexadiene-cis,cis-1,2-diol-1-carboxylate + NAD+	C02364 + C00004 + C00080 + C00007 <=> C16479 + C00003	1	0	Inf	ec:1.14.12.10	ro02384, ro02385		(Kanehisa, Goto et al. 2004)
4-fluorobenzoate,NADH:oxygen oxidoreductase (1,2-hydroxylating)	R08110	4-Fluorobenzoate + NADH + H+ + Oxygen <=> 4-Fluorocyclohexadiene-cis,cis-1,2-diol-1-carboxylate + NAD+	C02371 + C00004 + C00080 + C00007 <=> C16480 + C00003	1	0	Inf	ec:1.14.12.10	ro02384, ro02385		(Kanehisa, Goto et al. 2004)
3-fluorocyclohexadiene-cis,cis-1,2-diol-1-carboxylate:NAD+oxidoreductase (decarboxylating)	R08111	3-Fluorocyclohexadiene-cis,cis-1,2-diol-1-carboxylate + NAD+ <=> 3-Fluorocatechol + NADH + CO2 + H+	C16478 + C00003 <=> C16472 + C00004 + C00011 + C00080	1	-Inf	Inf	ec:1.3.1.25	ro02387		(Kanehisa, Goto et al. 2004)
5-Fluorocyclohexadiene-cis,cis-1,2-diol-1-carboxylate:NAD+oxidoreductase (decarboxylating)	R08112	5-Fluorocyclohexadiene-cis,cis-1,2-diol-1-carboxylate + NAD+ <=> 4-Fluorocatechol + NADH + CO2 + H+	C16479 + C00003 <=> C16473 + C00004 + C00011 + C00080	1	-Inf	Inf	ec:1.3.1.25	ro02387		(Kanehisa, Goto et al. 2004)
4-fluorocyclohexadiene-cis,cis-1,2-diol-1-carboxylate:NAD+oxidoreductase (decarboxylating)	R08113	4-Fluorocyclohexadiene-cis,cis-1,2-diol-1-carboxylate + NAD+ <=> 4-Fluorocatechol + NADH + CO2 + H+	C16480 + C00003 <=> C16473 + C00004 + C00011 + C00080	1	-Inf	Inf	ec:1.3.1.25	ro02387		(Kanehisa, Goto et al. 2004)
3-fluorocatechol:oxygen 1,2-oxidoreductase	R08114	3-Fluorocatechol + Oxygen <=> 2-Fluoro-cis,cis-muconate	C16472 + C00007 <=> C16475	1	0	Inf	ec:1.13.11.1	ro02373, ro02515, ro08069, ro08511		(Kanehisa, Goto et al. 2004)
4-fluorocatechol:oxygen 1,2-oxidoreductase	R08115	4-Fluorocatechol + Oxygen <=> 3-Fluoro-cis,cis-muconate	C16473 + C00007 <=> C16474	1	0	Inf	ec:1.13.11.1	ro02373, ro02515, ro08069, ro08511		(Kanehisa, Goto et al. 2004)
4-fluoromuconolactone lyase (decyclizing)	R08116	3-Fluoro-cis,cis-muconate <=> 4-Fluoromuconolactone	C16474 <=> C16476	1	-Inf	Inf	ec:5.5.1.1	ro02372		(Kanehisa, Goto et al. 2004)
5-fluoromuconolactone lactonohydrolase	R08120	5-Fluoromuconolactone + H2O <=> 2-Maleylacetate + Hydrofluoric acid	C16477 + C00001 <=> C02222 + C16487	1	-Inf	Inf	ec:3.1.1.45	ro01784, ro02271, ro03727, ro04129		(Kanehisa, Goto et al. 2004)
4-fluoromuconolactone lactonohydrolase	R08121	4-Fluoromuconolactone + H2O <=> 2-Maleylacetate + Hydrofluoric acid	C16476 + C00001 <=> C02222 + C16487	1	-Inf	Inf	ec:3.1.1.45	ro01784, ro02271, ro03727, ro04129		(Kanehisa, Goto et al. 2004)
L-tryptophan:oxygen 2,3-oxidoreductase (decyclizing)	R00678	L-Tryptophan + Oxygen <=> L-Formylkynurenine	C00078 + C00007 <=> C02700	1	0	Inf	ec:1.13.11.11	ro01801		(Kanehisa, Goto et al. 2004)
L-tryptophan:oxygen 2-oxidoreductase (decarboxylating)	R00679	L-Tryptophan + Oxygen <=> (Indol-3-yl)acetamide + CO2 + H2O	C00078 + C00007 <=> C02693 + C00011 + C00001	1	0	Inf	ec:1.13.12.3	ro03531		(Kanehisa, Goto et al. 2004)
L-Kynurenine hydrolase	R00987	L-Kynurenine + H2O <=> Anthranilate + L-Alanine	C00328 + C00001 <=> C00108 + C00041	1	0	Inf	ec:3.7.1.3	ro01800		(Kanehisa, Goto et al. 2004)
Tryptamine:oxygen oxidoreductase(deaminating)	R02173	Tryptamine + H2O + Oxygen <=> Indole-3-acetaldehyde + NH3 + H2O2	C00398 + C00001 + C00007 <=> C00637 + C00014 + C00027	1	0	Inf	ec:1.4.3.4	ro01769, ro05707		(Kanehisa, Goto et al. 2004)
Indole-3-acetaldehyde:NAD+ oxidoreductase	R02678	Indole-3-acetaldehyde + NAD+ + H2O <=> Indole-3-acetate + NADH + H+	C00637 + C00003 + C00001 <=> C00954 + C00004 + C00080	1	0	Inf	ec:1.2.1.3	ro00340, ro00395, ro00646, ro02498, ro03066, ro03790, ro03974, ro04375, ro04663, ro05244, ro06081, ro06111, ro06275, ro06678, ro07077, ro08090, ro08151, ro08917, ro10302, ro11056		(Kanehisa, Goto et al. 2004)
3-Indoleacetonitrile aminohydrolase	R03093	3-Indoleacetonitrile + 2 H2O <=> Indole-3-acetate + NH3	C02938 + 2 C00001 <=> C00954 + C00014	1	0	Inf	ec:3.5.5.1	ro03332, ro03335, ro03530		(Kanehisa, Goto et al. 2004)
Indole-3-acetamide amidohydrolase	R03096	(Indol-3-yl)acetamide + H2O <=> Indole-3-acetate + NH3	C02693 + C00001 <=> C00954 + C00014	1	0	Inf	ec:3.5.1.4	ro00359, ro01236, ro02852, ro03211, ro03496, ro04008, ro04406, ro04575, ro04799, ro05297, ro10169		(Kanehisa, Goto et al. 2004)
2-Aminomuconate semialdehyde:NAD+ 6-oxidoreductase	R03889	2-Aminomuconate semialdehyde + NAD+ + H2O <=> 2-Aminomuconate + H+ + NADH	C03824 + C00003 + C00001 <=> C02220 + C00080 + C00004	1	-Inf	Inf	ec:1.2.1.32	ro03868		(Kanehisa, Goto et al. 2004)
Formylkynurenine hydrolase	R03936	L-Formylkynurenine + H2O <=> Formylanthranilate + L-Alanine	C02700 + C00001 <=> C05653 + C00041	1	0	Inf	ec:3.7.1.3	ro01800		(Kanehisa, Goto et al. 2004)
Indole-3-acetamide hydro-lyase	R04020	(Indol-3-yl)acetamide <=> 3-Indoleacetonitrile + H2O	C02693 <=> C02938 + C00001	-1	-Inf	Inf	ec:4.2.1.84	ro00360, ro00361		(Kanehisa, Goto et al. 2004)
L-serine hydro-lyase (adding indole; L-tryptophan-forming)	R00674	L-Serine + Indole <=> L-Tryptophan + H2O	C00065 + C00463 <=> C00078 + C00001	1	0	Inf	ec:4.2.1.20	ro01012, ro01013, ro04524		(Kanehisa, Goto et al. 2004)
Chorismate pyruvate-lyase (amino-accepting)	R00986	Chorismate + L-Glutamine <=> Anthranilate + Pyruvate + L-Glutamate	C00251 + C00064 <=> C00108 + C00022 + C00025	1	0	Inf	ec:4.1.3.27	ro01016		(Kanehisa, Goto et al. 2004)
N-(5-Phospho-D-ribosyl)anthranilate:pyrophosphate phosphoribosyl-transferase	R01073	N-(5-Phospho-D-ribosyl)anthranilate + Diphosphate <=> Anthranilate + 5-Phospho-alpha-D-ribose 1-diphosphate	C04302 + C00013 <=> C00108 + C00119	-1	0	Inf	ec:2.4.2.18	ro01128		(Kanehisa, Goto et al. 2004)
prephenate hydro-lyase (decarboxylating; phenylpyruvate-forming)	R01373	Prephenate <=> Phenylpyruvate + H2O + CO2	C00254 <=> C00166 + C00001 + C00011	1	0	Inf	ec:4.2.1.51	ro04033		(Kanehisa, Goto et al. 2004)
5-O-(1-Carboxyvinyl)-3-phosphoshikimate phosphate-lyase (chorismate-forming)	R01714	5-O-(1-Carboxyvinyl)-3-phosphoshikimate <=> Chorismate + Orthophosphate	C01269 <=> C00251 + C00009	1	0	Inf	ec:4.2.3.5	ro07140		(Kanehisa, Goto et al. 2004)
Chorismate pyruvatemutase	R01715	Chorismate <=> Prephenate	C00251 <=> C00254	1	-Inf	Inf				(Kanehisa, Goto et al. 2004)
Prephenate:NAD+ oxidoreductase(decarboxylating)	R01728	Prephenate + NAD+ <=> 3-(4-Hydroxyphenyl)pyruvate + CO2 + NADH + H+	C00254 + C00003 <=> C01179 + C00011 + C00004 + C00080	1	0	Inf	ec:1.3.1.12	ro04152, ro06105		(Kanehisa, Goto et al. 2004)
Phosphoenolpyruvate:D-erythrose-4-phosphate C-(1-carboxyvinyl)transferase (phosphate hydrolysing, 2-carboxy-2-oxoethyl-forming)	R01826	Phosphoenolpyruvate + D-Erythrose 4-phosphate + H2O <=> 2-Dehydro-3-deoxy-D-arabino-heptonate 7-phosphate + Orthophosphate	C00074 + C00279 + C00001 <=> C04691 + C00009	1	0	Inf	ec:2.5.1.54	ro01112, ro04931		(Kanehisa, Goto et al. 2004)
(1S,2R)-1-C-(indol-3-yl)glycerol 3-phosphate D-glyceraldehyde-3-phosphate-lyase	R02340	Indoleglycerol phosphate <=> Indole + D-Glyceraldehyde 3-phosphate	C03506 <=> C00463 + C00118	1	0	Inf	ec:4.2.1.20	ro01012, ro01013, ro04524		(Kanehisa, Goto et al. 2004)
ATP:shikimate 3-phosphotransferase	R02412	ATP + Shikimate <=> ADP + Shikimate 3-phosphate	C00002 + C00493 <=> C00008 + C03175	1	0	Inf	ec:2.7.1.71	ro07141		(Kanehisa, Goto et al. 2004)
Shikimate:NADP+ 3-oxidoreductase	R02413	Shikimate + NADP+ <=> 3-Dehydroshikimate + NADPH + H+	C00493 + C00006 <=> C02637 + C00005 + C00080	-1	-Inf	Inf	ec:1.1.1.25	ro01342, ro01564, ro01853, ro07138		(Kanehisa, Goto et al. 2004)
L-serine hydro-lyase [adding 1-C-(indol-3-yl)glycerol 3-phosphate; L-tryptophan and glyceraldehyde-3-phosphate-forming]	R02722	L-Serine + Indoleglycerol phosphate <=> L-Tryptophan + D-Glyceraldehyde 3-phosphate + H2O	C00065 + C03506 <=> C00078 + C00118 + C00001	1	0	Inf	ec:4.2.1.20	ro01012, ro01013, ro04524		(Kanehisa, Goto et al. 2004)
2-Dehydro-3-deoxy-D-arabino-heptonate 7-phosphate phosphate-lyase (cyclyzing)	R03083	2-Dehydro-3-deoxy-D-arabino-heptonate 7-phosphate <=> 3-Dehydroquinate + Orthophosphate	C04691 <=> C00944 + C00009	1	0	Inf	ec:4.2.3.4	ro07142		(Kanehisa, Goto et al. 2004)
3-Dehydroquinate hydro-lyase	R03084	3-Dehydroquinate <=> 3-Dehydroshikimate + H2O	C00944 <=> C02637 + C00001	1	-Inf	Inf	ec:4.2.1.10	ro01368, ro03051		(Kanehisa, Goto et al. 2004)
Phosphoenolpyruvate:3-phosphoshikimate 5-O-(1-carboxyvinyl)-transferase	R03460	Phosphoenolpyruvate + Shikimate 3-phosphate <=> Orthophosphate + 5-O-(1-Carboxyvinyl)-3-phosphoshikimate	C00074 + C03175 <=> C00009 + C01269	1	-Inf	Inf	ec:2.5.1.19	ro06338		(Kanehisa, Goto et al. 2004)
1-(2-Carboxyphenylamino)-1-deoxy-D-ribulose-5-phosphate carboxy-lyase(cyclizing)	R03508	1-(2-Carboxyphenylamino)-1-deoxy-D-ribulose 5-phosphate <=> Indoleglycerol phosphate + CO2 + H2O	C01302 <=> C03506 + C00011 + C00001	1	-Inf	Inf	ec:4.1.1.48	ro01014		(Kanehisa, Goto et al. 2004)
N-(5-Phospho-beta-D-ribosyl)anthranilate ketol-isomerase	R03509	N-(5-Phospho-D-ribosyl)anthranilate <=> 1-(2-Carboxyphenylamino)-1-deoxy-D-ribulose 5-phosphate	C04302 <=> C01302	1	-Inf	Inf	ec:5.3.1.24	ro01024, ro05141		(Kanehisa, Goto et al. 2004)
3-aminopropanal:NAD+ oxidoreductase	R00904	3-Aminopropanal + NAD+ + H2O <=> beta-Alanine + NADH + H+	C05665 + C00003 + C00001 <=> C00099 + C00004 + C00080	1	-Inf	Inf	ec:1.2.1.3	ro00340, ro00395, ro00646, ro02498, ro03066, ro03790, ro03974, ro04375, ro04663, ro05244, ro06081, ro06111, ro06275, ro06678, ro07077, ro08090, ro08151, ro08917, ro10302, ro11056		(Kanehisa, Goto et al. 2004)
(R)-Pantoate:beta-alanine ligase (AMP-forming)	R02473	ATP + (R)-Pantoate + beta-Alanine <=> AMP + Diphosphate + Pantothenate	C00002 + C00522 + C00099 <=> C00020 + C00013 + C00864	1	0	Inf	ec:6.3.2.1	ro04415		(Kanehisa, Goto et al. 2004)
primary-amine oxidase	R03139	1,3-Diaminopropane + Oxygen + H2O <=> 3-Aminopropanal + NH3 + H2O2	C00986 + C00007 + C00001 <=> C05665 + C00014 + C00027	1	0	Inf	ec:1.4.3.21	ro02608, ro02834, ro05597, ro08476		(Kanehisa, Goto et al. 2004)
acetyl-CoA:phosphate acetyltransferase	R00230	Acetyl-CoA + Orthophosphate <=> CoA + Acetyl phosphate	C00024 + C00009 <=> C00010 + C00227	1	-Inf	Inf	ec:2.3.1.8	ro02197		(Kanehisa, Goto et al. 2004)
ATP:acetate phosphotransferase	R00315	ATP + Acetate <=> ADP + Acetyl phosphate	C00002 + C00033 <=> C00008 + C00227	1	0	0	ec:2.7.2.1	ro02196		(Kanehisa, Goto et al. 2004)
L-Alanine:NAD+ oxidoreductase (deaminating)	R00396	L-Alanine + NAD+ + H2O <=> Pyruvate + NH3 + NADH + H+	C00041 + C00003 + C00001 <=> C00022 + C00014 + C00004 + C00080	1	0	Inf	ec:1.4.1.1	ro03547, ro04466		(Kanehisa, Goto et al. 2004)
3-Sulfo-L-alanine carboxy-lyase (taurine-forming)	R01682	L-Cysteate <=> Taurine + CO2	C00506 <=> C00245 + C00011	1	-Inf	Inf	ec:4.1.1.15	ro06016		(Kanehisa, Goto et al. 2004)
3-Sulfino-L-alanine carboxy-lyase	R02466	3-Sulfino-L-alanine <=> Hypotaurine + CO2	C00606 <=> C00519 + C00011	1	-Inf	Inf	ec:4.1.1.15	ro06016		(Kanehisa, Goto et al. 2004)
Taurine, 2-oxoglutarate:O2 oxidoreductase (sulfite-forming)	R05320	Taurine + 2-Oxoglutarate + Oxygen <=> Sulfite + Aminoacetaldehyde + Succinate + CO2	C00245 + C00026 + C00007 <=> C00094 + C06735 + C00042 + C00011	1	0	Inf	ec:1.14.11.17	ro01729, ro01730, ro02083, ro02477, ro03785		(Kanehisa, Goto et al. 2004)
isethionate:ferricytochrome-c oxidoreductase	R06981	2-Hydroxyethanesulfonate + 2 Ferricytochrome c <=> Sulfoacetaldehyde + 2 Ferrocytochrome c + 2 H+	C05123 + 2 C00125 <=> C00593 + 2 C00126 + 2 C00080	1	-Inf	Inf				(Kanehisa, Goto et al. 2004)
O3-Acetyl-L-serine acetate-lyase (adding hydrogen sulfide)	R03601	O-Acetyl-L-serine + Selenide <=> Selenocysteine + Acetate	C00979 + C01528 <=> C05688 + C00033	1	-Inf	Inf	ec:2.5.1.47	ro01436, ro02027, ro10436		(Kanehisa, Goto et al. 2004)
ATP:L-selenomethione S-adenosyltransferase	R04771	ATP + Selenomethionine + H2O <=> Orthophosphate + Diphosphate + Se-Adenosylselenomethionine	C00002 + C05335 + C00001 <=> C00009 + C00013 + C05691	1	0	Inf	ec:2.5.1.6	ro07158		(Kanehisa, Goto et al. 2004)
Selenocystathionine Lysteine-lyase (deaminating)	R04930	Selenocystathionine + H2O <=> Selenocysteine + NH3 + 2-Oxobutanoate	C05699 + C00001 <=> C05688 + C00014 + C00109	1	0	Inf	ec:4.4.1.1	ro06506		(Kanehisa, Goto et al. 2004)
Se-Adenosylselenohomocysteine hydrolase	R04936	Se-Adenosylselenohomocysteine + H2O <=> Adenosine + Selenohomocysteine	C05692 + C00001 <=> C00212 + C05698	1	-Inf	Inf	ec:3.3.1.1	ro06322		(Kanehisa, Goto et al. 2004)
	R04939	R + Se-Adenosylselenomethionine <=> CH3-R + Se-Adenosylselenohomocysteine	C05693 + C05691 <=> C05694 + C05692	1	-Inf	Inf				(Kanehisa, Goto et al. 2004)
L-Serine hydro-lyase (adding homocysteine)	R04942	L-Serine + Selenohomocysteine <=> Selenocystathionine + H2O	C00065 + C05698 <=> C05699 + C00001	1	-Inf	Inf	ec:4.2.1.22	ro05843		(Kanehisa, Goto et al. 2004)
O-phosphorylhomoserine:selenocysteine Se-(3-amino-3-carboxypropyl)transferase; O-phosphorylhomoserine phosphate-lyase (adding selenocysteine)	R04944	O-Phosphorylhomoserine + Selenocysteine <=> Selenocystathionine + Orthophosphate	C05702 + C05688 <=> C05699 + C00009	1	0	Inf	ec:2.5.1.48	ro05845		(Kanehisa, Goto et al. 2004)
O-Acetylhomoserine succinate-lyase (adding cysteine)	R04945	O-Acetylhomoserine + Selenocysteine <=> Selenocystathionine + Acetate	C05700 + C05688 <=> C05699 + C00033	1	0	Inf	ec:2.5.1.48	ro05845		(Kanehisa, Goto et al. 2004)
O4-succinyl-L-homoserine:L-selenocysteine Se-(3-amino-3-carboxypropyl)transferase; O-succinyl-L-homoserine succinate-lyase (adding selenocysteine)	R04946	O-Succinylhomoserine + Selenocysteine <=> Selenocystathionine + Succinate	C05701 + C05688 <=> C05699 + C00042	1	-Inf	Inf	ec:2.5.1.48	ro05845		(Kanehisa, Goto et al. 2004)
(5-Glutamyl)-peptide:amino-acid 5-glutamyltransferase	R03970	3-Cyano-L-alanine + L-Glutamate <=> gamma-Glutamyl-beta-cyanoalanine + H2O	C02512 + C00025 <=> C05711 + C00001	1	0	Inf	ec:2.3.2.2	ro04237, ro04377		(Kanehisa, Goto et al. 2004)
gamma-Glutamyl-beta-aminopropiononitrile amidohydrolase	R03971	beta-Aminopropionitrile + L-Glutamate <=> gamma-Glutamyl-beta-aminopropiononitrile + H2O	C05670 + C00025 <=> C06114 + C00001	1	0	Inf	ec:2.3.2.2	ro04237, ro04377		(Kanehisa, Goto et al. 2004)
D-Glutamine amidohydrolase	R01579	D-Glutamine + H2O <=> D-Glutamate + NH3	C00819 + C00001 <=> C00217 + C00014	1	0	Inf	ec:3.5.1.2	ro06842		(Kanehisa, Goto et al. 2004)
D-alanine:D-alanine ligase (ADP-forming)	R01150	ATP + 2 D-Alanine <=> ADP + Orthophosphate + D-Alanyl-D-alanine	C00002 + 2 C00133 <=> C00008 + C00009 + C00993	1	-Inf	Inf	ec:6.3.2.4	ro06507		(Kanehisa, Goto et al. 2004)
glutathione:NADP+ oxidoreductase	R00115	2 Glutathione + NADP+ <=> Glutathione disulfide + NADPH + H+	2 C00051 + C00006 <=> C00127 + C00005 + C00080	-1	0	Inf	ec:1.8.1.7	ro06610		(Kanehisa, Goto et al. 2004)
Isocitrate:NADP+ oxidoreductase (decarboxylating)	R00267	Isocitrate + NADP+ <=> 2-Oxoglutarate + CO2 + NADPH + H+	C00311 + C00006 <=> C00026 + C00011 + C00005 + C00080	1	-Inf	Inf	ec:1.1.1.42	ro00618, ro06238		(Kanehisa, Goto et al. 2004)
glutathione:hydrogen-peroxide oxidoreductase	R00274	H2O2 + 2 Glutathione <=> Glutathione disulfide + 2 H2O	C00027 + 2 C00051 <=> C00127 + 2 C00001	1	-Inf	Inf	ec:1.11.1.9	ro04823		(Kanehisa, Goto et al. 2004)
glutathione gamma-glutamylaminopeptidase	R00494	Glutathione + H2O <=> Cys-Gly + L-Glutamate	C00051 + C00001 <=> C01419 + C00025	1	0	Inf	ec:2.3.2.2	ro04237, ro04377		(Kanehisa, Goto et al. 2004)
L-glutamate:L-cysteine gamma-ligase (ADP-forming)	R00894	ATP + L-Glutamate + L-Cysteine <=> ADP + Orthophosphate + gamma-L-Glutamyl-L-cysteine	C00002 + C00025 + C00097 <=> C00008 + C00009 + C00669	1	0	Inf	ec:6.3.2.2	ro05700		(Kanehisa, Goto et al. 2004)
L-cysteinylglycine dipeptidase	R00899	Cys-Gly + H2O <=> L-Cysteine + Glycine	C01419 + C00001 <=> C00097 + C00037	1	0	Inf	ec:3.4.11.1	ro01149		(Kanehisa, Goto et al. 2004)
							ec:3.4.11.2	ro01382, ro01938
(5-Glutamyl)-peptide:amino-acid 5-glutamyltransferase	R03916	R-S-Glutathione + H2O <=> R-S-Cysteinylglycine + L-Glutamate	C02320 + C00001 <=> C05729 + C00025	1	-Inf	Inf	ec:2.3.2.2	ro04237, ro04377		(Kanehisa, Goto et al. 2004)
	R04951	R-S-Cysteinylglycine + H2O <=> S-Substituted L-cysteine + Glycine	C05729 + C00001 <=> C05726 + C00037	1	0	Inf	ec:3.4.11.1	ro01149		(Kanehisa, Goto et al. 2004)
							ec:3.4.11.2	ro01382, ro01938
cellobiose glucohydrolase	R00026	Cellobiose + H2O <=> 2 beta-D-Glucose	C00185 + C00001 <=> 2 C00221	1	-Inf	Inf	ec:3.2.1.21	ro01034, ro02947		(Kanehisa, Goto et al. 2004)
maltose glucohydrolase	R00028	Maltose + H2O <=> 2 alpha-D-Glucose	C00208 + C00001 <=> 2 C00267	1	-Inf	Inf	ec:3.2.1.20	ro01389, ro04274		(Kanehisa, Goto et al. 2004)
sucrose alpha-glucohydrolase	R00802	Sucrose + H2O <=> beta-D-Fructose + alpha-D-Glucose	C00089 + C00001 <=> C02336 + C00267	1	-Inf	Inf	ec:3.2.1.20	ro01389, ro04274		(Kanehisa, Goto et al. 2004)
ATP:alpha-D-glucose-1-phosphate adenyltransferase	R00948	ATP + D-Glucose 1-phosphate <=> Diphosphate + ADP-glucose	C00002 + C00103 <=> C00013 + C00498	1	0	Inf	ec:2.7.7.27	ro05975		(Kanehisa, Goto et al. 2004)
CTP:alpha-D-glucose-1-phosphate cytidylyltransferase	R00956	CTP + D-Glucose 1-phosphate <=> Diphosphate + CDP-glucose	C00063 + C00103 <=> C00013 + C00501	1	-Inf	Inf	ec:2.7.7.33	ro05747		(Kanehisa, Goto et al. 2004)
Maltose alpha-D-glucosylmutase	R01557	Maltose <=> alpha,alpha-Trehalose	C00208 <=> C01083	1	0	Inf	ec:5.4.99.16	ro06041		(Kanehisa, Goto et al. 2004)
UDPglucose:D-glucose-6-phosphate 1-alpha-D-glucosyltransferase	R02737	UDP-glucose + alpha-D-Glucose 6-phosphate <=> UDP + alpha,alpha'-Trehalose 6-phosphate	C00029 + C00668 <=> C00015 + C00689	1	0	Inf	ec:2.4.1.15	ro00090, ro04708		(Kanehisa, Goto et al. 2004)
Trehalose-6-phosphate phosphohydrolase	R02778	alpha,alpha'-Trehalose 6-phosphate + H2O <=> alpha,alpha-Trehalose + Orthophosphate	C00689 + C00001 <=> C01083 + C00009	1	0	Inf	ec:3.1.3.12	ro00045		(Kanehisa, Goto et al. 2004)
D-Glucoside glucohydrolase	R03527	D-Glucoside + H2O <=> ROH + alpha-D-Glucose	C01798 + C00001 <=> C01335 + C00267	1	0	Inf	ec:3.2.1.21	ro01034, ro02947		(Kanehisa, Goto et al. 2004)
ATP:D-fructose 6-phosphotransferase	R03920	ATP + beta-D-Fructose <=> ADP + beta-D-Fructose 6-phosphate	C00002 + C02336 <=> C00008 + C05345	1	-Inf	Inf	ec:2.7.1.4	ro02811		(Kanehisa, Goto et al. 2004)
dTTP:alpha-D-glucose-1-phosphate thymidylyltransferase	R02328	dTTP + D-Glucose 1-phosphate <=> Diphosphate + dTDP-glucose	C00459 + C00103 <=> C00013 + C00842	1	0	Inf	ec:2.7.7.24	ro04097		(Kanehisa, Goto et al. 2004)
dTDP-6-deoxy-L-mannose:NADP+ 4-oxidoreductase	R02777	dTDP-6-deoxy-L-mannose + NADP+ <=> dTDP-4-dehydro-6-deoxy-L-mannose + NADPH + H+	C03319 + C00006 <=> C00688 + C00005 + C00080	-1	0	Inf	ec:1.1.1.133	ro06305		(Kanehisa, Goto et al. 2004)
dTDPglucose 4,6-hydro-lyase	R06513	dTDP-glucose <=> 4,6-Dideoxy-4-oxo-dTDP-D-glucose + H2O	C00842 <=> C11907 + C00001	1	-Inf	Inf	ec:4.2.1.46	ro04098		(Kanehisa, Goto et al. 2004)
dTDP-4-dehydro-6-deoxy-D-glucose 3,5-epimerase	R06514	4,6-Dideoxy-4-oxo-dTDP-D-glucose <=> dTDP-4-dehydro-6-deoxy-L-mannose	C11907 <=> C00688	1	-Inf	Inf	ec:5.1.3.13	ro04096, ro05744		(Kanehisa, Goto et al. 2004)
ATP:D-glucose 6-phosphotransferase	R00299	ATP + D-Glucose <=> ADP + D-Glucose 6-phosphate	C00002 + C00031 <=> C00008 + C00092	1	-Inf	Inf	ec:2.7.1.2	ro01116, ro01359, ro04278, ro05185		(Kanehisa, Goto et al. 2004)
1D-myo-Inositol 1-phosphate phosphohydrolase	R01185	Inositol 1-phosphate + H2O <=> myo-Inositol + Orthophosphate	C01177 + C00001 <=> C00137 + C00009	1	0	Inf	ec:3.1.3.25	ro01023, ro06402, ro06825		(Kanehisa, Goto et al. 2004)
chitobiose N-acetylglucosaminohydrolase	R00022	Chitobiose + H2O <=> 2 N-Acetyl-D-glucosamine	C01674 + C00001 <=> 2 C00140	1	0	Inf	ec:3.2.1.52	ro05196		(Kanehisa, Goto et al. 2004)
UTP:N-acetyl-alpha-D-glucosamine-1-phosphate uridylyltransferase	R00416	UTP + N-Acetyl-alpha-D-glucosamine 1-phosphate <=> Diphosphate + UDP-N-acetyl-D-glucosamine	C00075 + C04501 <=> C00013 + C00043	1	0	Inf	ec:2.7.7.23	ro05724		(Kanehisa, Goto et al. 2004)
Phosphoenolpyruvate:UDP-N-acetyl-D-glucosamine 1-carboxyvinyl-transferase	R00660	Phosphoenolpyruvate + UDP-N-acetyl-D-glucosamine <=> UDP-N-acetyl-3-(1-carboxyvinyl)-D-glucosamine + Orthophosphate	C00074 + C00043 <=> C04631 + C00009	1	0	Inf	ec:2.5.1.7	ro01468		(Kanehisa, Goto et al. 2004)
D-glucosamine-6-phosphate aminohydrolase (ketol isomerizing); D-glucosamine-6-phosphate ketol-isomerase(deaminating)	R00765	D-Glucosamine 6-phosphate + H2O <=> D-Fructose 6-phosphate + NH3	C00352 + C00001 <=> C00085 + C00014	1	0	Inf	ec:3.5.99.6	ro01547		(Kanehisa, Goto et al. 2004)
N-Acetyl-D-glucosamine-6-phosphate amidohydrolase	R02059	N-Acetyl-D-glucosamine 6-phosphate + H2O <=> D-Glucosamine 6-phosphate + Acetate	C00357 + C00001 <=> C00352 + C00033	1	0	Inf	ec:3.5.1.25	ro01548		(Kanehisa, Goto et al. 2004)
D-Glucosamine 1-phosphate 1,6-phosphomutase; D-glucosamine 1,6-phosphomutase	R02060	alpha-D-Glucosamine 1-phosphate <=> D-Glucosamine 6-phosphate	C06156 <=> C00352	-1	-Inf	Inf	ec:5.4.2.10	ro06173		(Kanehisa, Goto et al. 2004)
UDP-N-acetylmuramate:NADP+ oxidoreductase	R03191	UDP-N-acetylmuramate + NAD+ <=> UDP-N-acetyl-3-(1-carboxyvinyl)-D-glucosamine + NADH + H+	C01050 + C00003 <=> C04631 + C00004 + C00080	-1	0	Inf	ec:1.1.1.158	ro02086		(Kanehisa, Goto et al. 2004)
Acetyl-CoA:D-glucosamine-1-phosphate N-acetyltransferase	R05332	Acetyl-CoA + alpha-D-Glucosamine 1-phosphate <=> CoA + N-Acetyl-alpha-D-glucosamine 1-phosphate	C00024 + C06156 <=> C00010 + C04501	1	-Inf	Inf	ec:2.3.1.157	ro05724		(Kanehisa, Goto et al. 2004)
ATP:glycerol 3-phosphotransferase	R00847	ATP + Glycerol <=> ADP + sn-Glycerol 3-phosphate	C00002 + C00116 <=> C00008 + C00093	1	0	Inf	ec:2.7.1.30	ro06264		(Kanehisa, Goto et al. 2004)
ATP:glycerone phosphotransferase	R01011	ATP + Glycerone <=> ADP + Glycerone phosphate	C00002 + C00184 <=> C00008 + C00111	1	-Inf	Inf	ec:2.7.1.29	ro01844		(Kanehisa, Goto et al. 2004)
D-Glyceraldehyde:NAD+ oxidoreductase	R01752	D-Glyceraldehyde + NAD+ + H2O <=> D-Glycerate + NADH + H+	C00577 + C00003 + C00001 <=> C00258 + C00004 + C00080	1	-Inf	Inf	ec:1.2.1.3	ro00340, ro00395, ro00646, ro02498, ro03066, ro03790, ro03974, ro04375, ro04663, ro05244, ro06081, ro06111, ro06275, ro06678, ro07077, ro08090, ro08151, ro08917, ro10302, ro11056		(Kanehisa, Goto et al. 2004)
Propane-1,3-diol:NAD+ 1-oxidoreductase	R02377	Propane-1-ol + NAD+ <=> Propanal + NADH + H+	C05979 + C00003 <=> C00479 + C00004 + C00080	-1	0	Inf	ec:1.1.1.202	ro06057, ro06060		(Kanehisa, Goto et al. 2004)
myo-Inositol:NAD+ 2-oxidoreductase	R01183	myo-Inositol + NAD+ <=> 2,4,6/3,5-Pentahydroxycyclohexanone + NADH + H+	C00137 + C00003 <=> C00691 + C00004 + C00080	1	-Inf	Inf	ec:1.1.1.18	ro01355, ro02992, ro03886, ro05267		(Kanehisa, Goto et al. 2004)
1D-myo-Inositol 4-phosphate phosphohydrolase	R01186	myo-Inositol 4-phosphate + H2O <=> myo-Inositol + Orthophosphate	C03546 + C00001 <=> C00137 + C00009	1	0	Inf	ec:3.1.3.25	ro01023, ro06402, ro06825		(Kanehisa, Goto et al. 2004)
1D-myo-Inositol 3-phosphate phosphohydrolase	R01187	1D-myo-Inositol 3-phosphate + H2O <=> myo-Inositol + Orthophosphate	C04006 + C00001 <=> C00137 + C00009	1	0	Inf	ec:3.1.3.25	ro01023, ro06402, ro06825		(Kanehisa, Goto et al. 2004)
2,4,6/3,5-Pentahydroxycyclohexanone hydro-lyase	R02782	2,4,6/3,5-Pentahydroxycyclohexanone <=> 3D-(3,5/4)-Trihydroxycyclohexane-1,2-dione + H2O	C00691 <=> C04287 + C00001	1	-Inf	Inf	ec:4.2.1.44	ro01354, ro01363		(Kanehisa, Goto et al. 2004)
1-Phosphatidyl-D-myo-inositol inositolphosphohydrolase	R03332	1-Phosphatidyl-D-myo-inositol + H2O <=> Inositol 1-phosphate + 1,2-Diacyl-sn-glycerol	C01194 + C00001 <=> C01177 + C00641	1	0	Inf	ec:3.1.4.3	ro02476		(Kanehisa, Goto et al. 2004)
ATP:5-dehydro-2-deoxy-D-gluconate 6-phosphotransferase	R05661	2-Deoxy-5-keto-D-gluconic acid + ATP <=> 2-Deoxy-5-keto-D-gluconic acid 6-phosphate + ADP	C06892 + C00002 <=> C06893 + C00008	1	-Inf	Inf	ec:2.7.1.92	ro01350		(Kanehisa, Goto et al. 2004)
1D-myo-inositol-3-phosphate lyase (isomerizing)	R07324	D-Glucose 6-phosphate <=> 1D-myo-Inositol 3-phosphate	C00092 <=> C04006	1	-Inf	Inf	ec:5.5.1.4	ro03447		(Kanehisa, Goto et al. 2004)
5-Deoxy-glucuranate isomerase	R08503	5-Deoxy glucuronic acid <=> 2-Deoxy-5-keto-D-gluconic acid	C16737 <=> C06892	1	-Inf	Inf				(Kanehisa, Goto et al. 2004)
3D-(3,5/4)-Trihydroxycyclohexane-1,2-dione acylhydrolase (decyclizing)	R08603	3D-(3,5/4)-Trihydroxycyclohexane-1,2-dione + H2O <=> 5-Deoxy glucuronic acid	C04287 + C00001 <=> C16737	1	-Inf	Inf				(Kanehisa, Goto et al. 2004)
ethanolamine ammonia-lyase (acetaldehyde-forming)	R00749	Ethanolamine <=> Acetaldehyde + NH3	C00189 <=> C00084 + C00014	1	-Inf	Inf	ec:4.3.1.7	ro06084, ro06085		(Kanehisa, Goto et al. 2004)
sn-Glycerol-3-phosphate:NAD+ 2-oxidoreductase	R00842	sn-Glycerol 3-phosphate + NAD+ <=> Glycerone phosphate + NADH + H+	C00093 + C00003 <=> C00111 + C00004 + C00080	1	-Inf	Inf	ec:1.1.1.94	ro02396, ro06505		(Kanehisa, Goto et al. 2004)
sn-Glycerol-3-phosphate:(acceptor) 2-oxidoreductase	R00848	sn-Glycerol 3-phosphate + FAD <=> Glycerone phosphate + FADH2	C00093 + C00016 <=> C00111 + C01352	1	-Inf	Inf	ec:1.1.5.3	ro06265, ro06762		(Kanehisa, Goto et al. 2004)
sn-Glycero-3-phosphocholine glycerophosphohydrolase	R01030	sn-glycero-3-Phosphocholine + H2O <=> Choline + sn-Glycerol 3-phosphate	C00670 + C00001 <=> C00114 + C00093	1	-Inf	Inf	ec:3.1.4.46	ro04024		(Kanehisa, Goto et al. 2004)
sn-Glycero-3-phosphoethanolamine glycerophosphohydrolase	R01470	sn-glycero-3-Phosphoethanolamine + H2O <=> Ethanolamine + sn-Glycerol 3-phosphate	C01233 + C00001 <=> C00189 + C00093	1	0	Inf	ec:3.1.4.46	ro04024		(Kanehisa, Goto et al. 2004)
CTP:phosphatidate cytidyltransferase	R01799	CTP + Phosphatidate <=> Diphosphate + CDP-diacylglycerol	C00063 + C00416 <=> C00013 + C00269	1	0	Inf	ec:2.7.7.41	ro06582		(Kanehisa, Goto et al. 2004)
CDP-diacylglycerol:sn-glycerol-3-phosphate 3-phosphatidyltransferase	R01801	CDP-diacylglycerol + sn-Glycerol 3-phosphate <=> CMP + Phosphatidylglycerophosphate	C00269 + C00093 <=> C00055 + C03892	1	0	Inf	ec:2.7.8.5	ro00911, ro06754, ro06880		(Kanehisa, Goto et al. 2004)
Phosphatidylglycerol cholinephosphohydrolase	R02027	Phosphatidylglycerol + H2O <=> 1,2-Diacyl-sn-glycerol + sn-Glycerol 3-phosphate	C00344 + C00001 <=> C00641 + C00093	1	0	Inf	ec:3.1.4.3	ro02476		(Kanehisa, Goto et al. 2004)
	R07888	OPC8-CoA + FAD <=> trans-2-Enoyl-OPC8-CoA + FADH2	C16327 + C00016 <=> C16328 + C01352	1	-Inf	Inf	ec:1.3.3.6	ro02047		(Kanehisa, Goto et al. 2004)
	R07891	OPC6-CoA + Acetyl-CoA <=> CoA + 3-Oxo-OPC8-CoA	C16331 + C00024 <=> C00010 + C16330	-1	-Inf	Inf	ec:2.3.1.16	ro02294, ro05543, ro06853, ro10318, ro11185		(Kanehisa, Goto et al. 2004)
	R07892	OPC6-CoA + FAD <=> trans-2-Enoyl-OPC6-CoA + FADH2	C16331 + C00016 <=> C16332 + C01352	1	-Inf	Inf	ec:1.3.3.6	ro02047		(Kanehisa, Goto et al. 2004)
	R07895	OPC4-CoA + Acetyl-CoA <=> CoA + 3-Oxo-OPC6-CoA	C16335 + C00024 <=> C00010 + C16334	-1	-Inf	Inf	ec:2.3.1.16	ro02294, ro05543, ro06853, ro10318, ro11185		(Kanehisa, Goto et al. 2004)
	R07896	OPC4-CoA + FAD <=> trans-2-Enoyl-OPC4-CoA + FADH2	C16335 + C00016 <=> C16336 + C01352	1	-Inf	Inf	ec:1.3.3.6	ro02047		(Kanehisa, Goto et al. 2004)
	R07899	(+)-7-Isojasmonic acid CoA + Acetyl-CoA <=> CoA + 3-Oxo-OPC4-CoA	C16339 + C00024 <=> C00010 + C16338	-1	-Inf	Inf	ec:2.3.1.16	ro02294, ro05543, ro06853, ro10318, ro11185		(Kanehisa, Goto et al. 2004)
(S)-Lactate:ferricytochrome-c 2-oxidoreductase	R00196	(S)-Lactate + 2 Ferricytochrome c <=> Pyruvate + 2 Ferrocytochrome c + 2 H+	C00186 + 2 C00125 <=> C00022 + 2 C00126 + 2 C00080	1	-Inf	Inf	ec:1.1.2.3	ro02988, ro10281		(Kanehisa, Goto et al. 2004)
(R)-Lactate:ferricytochrome-c 2-oxidoreductase	R00197	(R)-Lactate + 2 Ferricytochrome c <=> Pyruvate + 2 Ferrocytochrome c + 2 H+	C00256 + 2 C00125 <=> C00022 + 2 C00126 + 2 C00080	1	-Inf	Inf	ec:1.1.2.4	ro03236, ro08314		(Kanehisa, Goto et al. 2004)
(S)-malate:NAD+ oxidoreductase (decarboxylating)	R00214	(S)-Malate + NAD+ <=> Pyruvate + CO2 + NADH + H+	C00149 + C00003 <=> C00022 + C00011 + C00004 + C00080	1	0	Inf	ec:1.1.1.38	ro00492, ro02571, ro06000, ro08928, ro11316		(Kanehisa, Goto et al. 2004)
2-Hydroxyethylenedicarboxylate carboxy-lyase (pyruvate-forming)	R00219	Pyruvate + CO2 <=> 2-Hydroxyethylenedicarboxylate	C00022 + C00011 <=> C03981	-1	-Inf	Inf				(Kanehisa, Goto et al. 2004)
Acetyl-CoA hydrolase	R00227	Acetyl-CoA + H2O <=> CoA + Acetate	C00024 + C00001 <=> C00010 + C00033	1	0	Inf	ec:3.1.2.1	ro03558, ro10175		(Kanehisa, Goto et al. 2004)
acetaldehyde:NAD+ oxidoreductase (CoA-acetylating)	R00228	Acetaldehyde + CoA + NAD+ <=> Acetyl-CoA + NADH + H+	C00084 + C00010 + C00003 <=> C00024 + C00004 + C00080	1	0	Inf	ec:1.2.1.10	ro00516, ro04534		(Kanehisa, Goto et al. 2004)
acetyl adenylate:CoA acetyltransferase	R00236	Acetyl adenylate + CoA <=> AMP + Acetyl-CoA	C05993 + C00010 <=> C00020 + C00024	1	0	Inf	ec:6.2.1.1	ro01619, ro02673, ro04332, ro06598, ro08189, ro08877, ro10183, ro11190		(Kanehisa, Goto et al. 2004)
ATP:acetate adenylyltransferase	R00316	ATP + Acetate <=> Diphosphate + Acetyl adenylate	C00002 + C00033 <=> C00013 + C05993	1	0	Inf	ec:6.2.1.1	ro01619, ro02673, ro04332, ro06598, ro08189, ro08877, ro10183, ro11190		(Kanehisa, Goto et al. 2004)
Acetyl phosphate phosphohydrolase	R00317	Acetyl phosphate + H2O <=> Acetate + Orthophosphate	C00227 + C00001 <=> C00033 + C00009	1	0	Inf	ec:3.6.1.7	ro06527		(Kanehisa, Goto et al. 2004)
phosphate:oxaloacetate carboxy-lyase (adding phosphate;phosphoenolpyruvate-forming); Orthophosphate:oxaloacetate carboxyl-lyase (phosphorylating)	R00345	Orthophosphate + Oxaloacetate <=> H2O + Phosphoenolpyruvate + CO2	C00009 + C00036 <=> C00001 + C00074 + C00011	-1	0	Inf	ec:4.1.1.31	ro07181		(Kanehisa, Goto et al. 2004)
acetyl-CoA:glyoxylate C-acetyltransferase (thioester-hydrolysing, carboxymethyl-forming); L-Malate glyoxylate-lyase (CoA-acetylating)	R00472	(S)-Malate + CoA <=> Acetyl-CoA + H2O + Glyoxylate	C00149 + C00010 <=> C00024 + C00001 + C00048	-1	-Inf	Inf	ec:2.3.3.9	ro00899, ro02564		(Kanehisa, Goto et al. 2004)
Acetyl-CoA:carbon-dioxide ligase (ADP-forming)	R00742	ATP + Acetyl-CoA + HCO3- <=> ADP + Orthophosphate + Malonyl-CoA	C00002 + C00024 + C00288 <=> C00008 + C00009 + C00083	1	-Inf	Inf	ec:6.4.1.2	ro02935, ro05011, ro10399		(Kanehisa, Goto et al. 2004)
(S)-Malate:(acceptor) oxidoreductase	R01257	(S)-Malate + FAD <=> FADH2 + Oxaloacetate	C00149 + C00016 <=> C01352 + C00036	1	-Inf	Inf	ec:1.1.5.4	ro06612		(Kanehisa, Goto et al. 2004)
(R)-S-Lactoylglutathione hydrolase	R01736	(R)-S-Lactoylglutathione + H2O <=> Glutathione + (R)-Lactate	C03451 + C00001 <=> C00051 + C00256	1	-Inf	Inf	ec:3.1.2.6	ro06806, ro06903		(Kanehisa, Goto et al. 2004)
Pyruvate:ferricytochrome-b1 oxidoreductase	R03145	Ferricytochrome b1 + Pyruvate + H2O <=> Ferrocytochrome b1 + Acetate + CO2	C00995 + C00022 + C00001 <=> C00998 + C00033 + C00011	1	0	Inf	ec:1.2.2.2	ro01066, ro08312		(Kanehisa, Goto et al. 2004)
2,6-dioxo-6-phenylhexa-3-enoate benzoylhydrolase	R02606	2-Hydroxy-6-oxo-6-phenylhexa-2,4-dienoate + H2O <=> Benzoate + 2-Hydroxy-2,4-pentadienoate	C01273 + C00001 <=> C00180 + C00596	1	-Inf	Inf	ec:3.7.1.8	ro10136		(Kanehisa, Goto et al. 2004)
Biphenyl-2,3-diol:oxygen 1,2-oxidoreductase (decyclizing)	R03462	Biphenyl-2,3-diol + Oxygen <=> 2-Hydroxy-6-oxo-6-phenylhexa-2,4-dienoate	C02526 + C00007 <=> C01273	1	0	Inf	ec:1.13.11.39	ro05803, ro08055, ro09005		(Kanehisa, Goto et al. 2004)
cis-3-phenylcyclohexa-3,5-diene-1,2-diol:NAD+ oxidoreductase	R05239	cis-2,3-Dihydro-2,3-dihydroxybiphenyl + NAD+ <=> Biphenyl-2,3-diol + NADH + H+	C06589 + C00003 <=> C02526 + C00004 + C00080	1	-Inf	Inf	ec:1.3.1.56	ro08054		(Kanehisa, Goto et al. 2004)
cis-2,3-dihydro-2,3-dihydroxy-4'-chlorobiphenyl:NAD+ oxidoreductase	R05241	cis-2,3-Dihydro-2,3-dihydroxy-4'-chlorobiphenyl + NAD+ <=> 2,3-Dihydroxy-4'-chlorobiphenyl + NADH + H+	C06585 + C00003 <=> C06586 + C00004 + C00080	1	-Inf	Inf	ec:1.3.1.56	ro08054		(Kanehisa, Goto et al. 2004)
2,3-Dihydroxy-4'-chlorobiphenyl:oxygen 1,2-oxidoreductase (decyclizing)	R05245	2,3-Dihydroxy-4'-chlorobiphenyl + Oxygen <=> 2-Hydroxy-6-oxo-6-(4'-chlorophenyl)-hexa-2,4-dienoate	C06586 + C00007 <=> C06587	1	0	Inf	ec:1.13.11.39	ro05803, ro08055, ro09005		(Kanehisa, Goto et al. 2004)
biphenyl,NADH:oxygen oxidoreductase (2,3-hydroxylating)	R05261	4-Chlorobiphenyl + Oxygen + NADH + H+ <=> cis-2,3-Dihydro-2,3-dihydroxy-4'-chlorobiphenyl + NAD+	C06584 + C00007 + C00004 + C00080 <=> C06585 + C00003	1	0	Inf	ec:1.14.12.18	ro08058, ro08059, ro08060, ro10133, ro10134, ro10143, ro10144, ro10145		(Kanehisa, Goto et al. 2004)
biphenyl,NADH2:oxygen oxidoreductase (2,3-hydroxylating)	R05263	Biphenyl + Oxygen + NADH + H+ <=> cis-2,3-Dihydro-2,3-dihydroxybiphenyl + NAD+	C06588 + C00007 + C00004 + C00080 <=> C06589 + C00003	1	0	Inf	ec:1.14.12.18	ro08058, ro08059, ro08060, ro10133, ro10134, ro10143, ro10144, ro10145		(Kanehisa, Goto et al. 2004)
2-Hydroxy-6-oxo-6-(4'-chlorophenyl)-hexa-2,4-dienoate benzoylhydrolase	R05359	2-Hydroxy-6-oxo-6-(4'-chlorophenyl)-hexa-2,4-dienoate + H2O <=> 4-Chlorobenzoate + 2-Hydroxy-2,4-pentadienoate	C06587 + C00001 <=> C02370 + C00596	1	-Inf	Inf	ec:3.7.1.8	ro10136		(Kanehisa, Goto et al. 2004)
Benzaldehyde:NAD+ oxidoreductase	R01419	Benzaldehyde + NAD+ + H2O <=> Benzoate + NADH + H+	C00261 + C00003 + C00001 <=> C00180 + C00004 + C00080	1	-Inf	Inf	ec:1.2.1.28	ro02797, ro02986		(Kanehisa, Goto et al. 2004)
Benzyl alcohol:NAD+ oxidoreductase	R01763	Benzyl alcohol + NAD+ <=> Benzaldehyde + NADH + H+	C00556 + C00003 <=> C00261 + C00004 + C00080	1	-Inf	Inf	ec:1.1.1.90	ro02648, ro02661, ro03285		(Kanehisa, Goto et al. 2004)
benzoylformate carboxy-lyase (benzaldehyde-forming)	R01764	alpha-Oxo-benzeneacetic acid <=> Benzaldehyde + CO2	C02137 <=> C00261 + C00011	1	-Inf	Inf	ec:4.1.1.7	ro02795, ro02985		(Kanehisa, Goto et al. 2004)
Toluene,NADPH:oxogen oxidoreductase (2-hydroxylating)	R03560	Toluene + Oxygen + NADPH + H+ <=> o-Cresol + NADP+ + H2O	C01455 + C00007 + C00005 + C00080 <=> C01542 + C00006 + C00001	1	0	Inf	ec:1.14.13.7	ro02379, ro08076		(Kanehisa, Goto et al. 2004)
3-Cresol,NADPH:oxogen oxidoreductase (2-hydroxylating)	R03566	3-Cresol + Oxygen + NADPH + H+ <=> 2,3-Dihydroxytoluene + NADP+ + H2O	C01467 + C00007 + C00005 + C00080 <=> C02923 + C00006 + C00001	1	0	Inf	ec:1.14.13.7	ro02379, ro08076		(Kanehisa, Goto et al. 2004)
o-Cresol,NADPH:oxogen oxidoreductase (2-hydroxylating)	R03608	o-Cresol + Oxygen + NADPH + H+ <=> 2,3-Dihydroxytoluene + NADP+ + H2O	C01542 + C00007 + C00005 + C00080 <=> C02923 + C00006 + C00001	1	0	Inf	ec:1.14.13.7	ro02379, ro08076		(Kanehisa, Goto et al. 2004)
3-Methylcatechol:oxygen 2,3-oxidoreductase(decyclizing)	R04089	2,3-Dihydroxytoluene + Oxygen <=> 2-Hydroxy-6-keto-2,4-heptadienoate	C02923 + C00007 <=> C06210	1	0	Inf	ec:1.13.11.2	ro03865, ro08079		(Kanehisa, Goto et al. 2004)
4-Methylbenzyl alcohol:NAD+ oxidoreductase	R05282	4-Methylbenzyl alcohol + NAD+ <=> p-Tolualdehyde + NADH + H+	C06757 + C00003 <=> C06758 + C00004 + C00080	1	-Inf	Inf	ec:1.1.1.90	ro02648, ro02661, ro03285		(Kanehisa, Goto et al. 2004)
p-Methylbenzaldehyde:NADP+ oxidoreductase	R05289	p-Tolualdehyde + NADP+ + H2O <=> Toluate + NADPH + H+	C06758 + C00006 + C00001 <=> C01454 + C00005 + C00080	1	-Inf	Inf				(Kanehisa, Goto et al. 2004)
4-Methylcatechol:oxygen 2,3-oxidoreductase(decyclizing)	R05295	4-Methylcatechol + Oxygen <=> 2-Hydroxy-5-methyl-cis,cis-muconic semialdehyde	C06730 + C00007 <=> C06760	1	0	Inf	ec:1.13.11.2	ro03865, ro08079		(Kanehisa, Goto et al. 2004)
4-Methylcatechol:oxygen 1,2-oxidoreductase(decyclizing)	R05299	4-Methylcatechol + Oxygen <=> 3-Methyl-cis,cis-hexadienedioate	C06730 + C00007 <=> C04112	1	0	Inf	ec:1.13.11.1	ro02373, ro02515, ro08069, ro08511		(Kanehisa, Goto et al. 2004)
4-Methylmuconolactone lyase (decyclizing)	R05300	4-Carboxymethyl-4-methylbut-2-en-1,4-olide <=> 3-Methyl-cis,cis-hexadienedioate	C04559 <=> C04112	-1	-Inf	Inf	ec:5.5.1.1	ro02372		(Kanehisa, Goto et al. 2004)
	R05347	3-Methylbenzyl alcohol + NAD+ <=> 3-Methylbenzaldehyde + NADH + H+	C07216 + C00003 <=> C07209 + C00004 + C00080	1	-Inf	Inf	ec:1.1.1.90	ro02648, ro02661, ro03285		(Kanehisa, Goto et al. 2004)
	R05348	2-Methylbenzyl alcohol + NAD+ <=> 2-Methylbenzaldehyde + NADH + H+	C07213 + C00003 <=> C07214 + C00004 + C00080	1	-Inf	Inf	ec:1.1.1.90	ro02648, ro02661, ro03285		(Kanehisa, Goto et al. 2004)
2-hydroxy-5-methyl-cis,cis-muconic semialdehyde:NAD+ 6-oxidoreductase	R05353	2-Hydroxy-5-methyl-cis,cis-muconic semialdehyde + NAD+ + H2O <=> 2-Hydroxy-5-methyl-cis,cis-muconate + NADH + H+	C06760 + C00003 + C00001 <=> C07478 + C00004 + C00080	1	-Inf	Inf	ec:1.2.1.32	ro03868		(Kanehisa, Goto et al. 2004)
2-Oxo-5-methyl-cis-muconate carboxy-lyase	R05374	2-Oxo-5-methyl-cis-muconate <=> 2-Hydroxy-cis-hex-2,4-dienoate + CO2	C07479 <=> C11354 + C00011	1	-Inf	Inf	ec:4.1.1.77	ro03880		(Kanehisa, Goto et al. 2004)
	R05663	2-Methylbenzaldehyde + NADP+ + H2O <=> o-Toluate + NADPH + H+	C07214 + C00006 + C00001 <=> C07215 + C00005 + C00080	1	-Inf	Inf				(Kanehisa, Goto et al. 2004)
	R05664	3-Methylbenzaldehyde + NADP+ + H2O <=> m-Methylbenzoate + NADPH + H+	C07209 + C00006 + C00001 <=> C07211 + C00005 + C00080	1	-Inf	Inf				(Kanehisa, Goto et al. 2004)
4-Hydroxy-2-oxohexanoate hydro-lyase	R05864	2-Hydroxy-cis-hex-2,4-dienoate + H2O <=> 4-Hydroxy-2-oxohexanoic acid	C11354 + C00001 <=> C06762	1	-Inf	Inf	ec:4.2.1.80	ro00517, ro03881, ro08085, ro10117		(Kanehisa, Goto et al. 2004)
	R07663	2 Toluene-4-sulfonate + Oxygen + 2 H+ <=> 2 4-Cresol + 2 HSO3-	2 C06677 + C00007 + 2 C00080 <=> 2 C01468 + 2 C11481	1	0	Inf				(Kanehisa, Goto et al. 2004)
	R07665	3-Cresol + Oxygen + NADH + H+ <=> 3-Hydroxybenzyl alcohol + NAD+ + H2O	C01467 + C00007 + C00004 + C00080 <=> C03351 + C00003 + C00001	1	0	Inf				(Kanehisa, Goto et al. 2004)
3-hydroxybenzaldehyde:NAD+ oxidoreductase	R07667	3-Hydroxybenzaldehyde + NAD+ + H2O <=> 3-Hydroxybenzoate + NADH + H+	C03067 + C00003 + C00001 <=> C00587 + C00004 + C00080	1	-Inf	Inf	ec:1.2.1.28	ro02797, ro02986		(Kanehisa, Goto et al. 2004)
4-Hydroxybenzoyl-CoA hydrolase	R01301	4-Hydroxybenzoyl-CoA + H2O <=> 4-Hydroxybenzoate + CoA	C02949 + C00001 <=> C00156 + C00010	1	-Inf	Inf	ec:3.1.2.23	ro02376		(Kanehisa, Goto et al. 2004)
vanillate:oxygen oxidoreductase (demethylating)	R05274	Vanillate + Oxygen + NADH + H+ <=> 3,4-Dihydroxybenzoate + NAD+ + H2O + Formaldehyde	C06672 + C00007 + C00004 + C00080 <=> C00230 + C00003 + C00001 + C00067	1	0	Inf	ec:1.14.13.82	ro04165		(Kanehisa, Goto et al. 2004)
	R05278	4-Sulfocatechol + Oxygen <=> 3-Sulfomuconate	C06674 + C00007 <=> C06675	1	0	Inf				(Kanehisa, Goto et al. 2004)
	R05280	3,4-Dihydroxybenzoate + NH3 <=> 4-Aminobenzoate + Oxygen + 2 H+	C00230 + C00014 <=> C00568 + C00007 + 2 C00080	-1	0	Inf				(Kanehisa, Goto et al. 2004)
4-Sulfolactone lyase	R05394	3-Sulfomuconate <=> 4-Sulfolactone	C06675 <=> C06676	1	-Inf	Inf				(Kanehisa, Goto et al. 2004)
	R05420	4-Sulfolactone + H2O <=> HSO3- + 2-Maleylacetate + H+	C06676 + C00001 <=> C11481 + C02222 + C00080	1	-Inf	Inf				(Kanehisa, Goto et al. 2004)
	R06904	Naphthyl-2-methyl-succinic acid + Succinyl-CoA <=> Naphthyl-2-methyl-succinyl-CoA + Succinate	C14115 + C00091 <=> C14116 + C00042	1	-Inf	Inf				(Kanehisa, Goto et al. 2004)
	R06905	Naphthyl-2-methyl-succinyl-CoA <=> Naphthyl-2-methylene-succinyl-CoA + 2 H+	C14116 <=> C14117 + 2 C00080	1	-Inf	Inf				(Kanehisa, Goto et al. 2004)
	R06906	Naphthyl-2-methylene-succinyl-CoA + H2O <=> Naphthyl-2-hydroxymethyl-succinyl CoA	C14117 + C00001 <=> C14118	1	-Inf	Inf				(Kanehisa, Goto et al. 2004)
	R06907	Naphthyl-2-hydroxymethyl-succinyl CoA <=> Naphthyl-2-oxomethyl-succinyl-CoA + 2 H+	C14118 <=> C14119 + 2 C00080	1	-Inf	Inf				(Kanehisa, Goto et al. 2004)
	R06908	Naphthyl-2-oxomethyl-succinyl-CoA + CoA <=> 2-Naphthoyl-CoA + Succinyl-CoA	C14119 + C00010 <=> C14120 + C00091	1	-Inf	Inf				(Kanehisa, Goto et al. 2004)
	R06913	2-Hydroxy-3-methylbenzalpyruvate + H2O <=> 3-Methylsalicylaldehyde + Pyruvate	C14086 + C00001 <=> C14087 + C00022	1	-Inf	Inf				(Kanehisa, Goto et al. 2004)
	R06914	3-Methylsalicylaldehyde + NAD+ + H2O <=> 3-Methylsalicylate + NADH + H+	C14087 + C00003 + C00001 <=> C14088 + C00004 + C00080	1	-Inf	Inf				(Kanehisa, Goto et al. 2004)
salicylate,NADH:oxygen oxidoreductase (1-hydroxylating,decarboxylating)	R06915	3-Methylsalicylate + Oxygen + NADH + H+ <=> 2,3-Dihydroxytoluene + NAD+ + CO2 + H2O	C14088 + C00007 + C00004 + C00080 <=> C02923 + C00003 + C00011 + C00001	1	0	Inf	ec:1.14.13.1	ro01869		(Kanehisa, Goto et al. 2004)
	R06916	1-Methylnaphthalene + Oxygen + NADH + H+ <=> 1-Hydroxymethylnaphthalene + NAD+ + H2O	C14082 + C00007 + C00004 + C00080 <=> C14089 + C00003 + C00001	1	0	Inf				(Kanehisa, Goto et al. 2004)
1-hydroxymethylnaphthalene:NAD+ oxidoreductase	R06917	1-Hydroxymethylnaphthalene + NAD+ <=> 1-Naphthaldehyde + NADH + H+	C14089 + C00003 <=> C14090 + C00004 + C00080	1	-Inf	Inf	ec:1.1.1.1	ro00325, ro00447, ro00525, ro01205, ro02150, ro02497, ro02832, ro04547, ro04757, ro05321, ro06735, ro08443, ro08635, ro08965, ro11170		(Kanehisa, Goto et al. 2004)
	R06918	1-Naphthaldehyde + NAD+ + H2O <=> 1-Naphthoic acid + NADH + H+	C14090 + C00003 + C00001 <=> C14091 + C00004 + C00080	1	-Inf	Inf				(Kanehisa, Goto et al. 2004)
	R06919	1-Naphthoic acid + Oxygen + NADH + H+ <=> cis-1,2-Dihydroxy-1,2-dihydro-8-carboxynaphthalene + NAD+	C14091 + C00007 + C00004 + C00080 <=> C14092 + C00003	1	0	Inf				(Kanehisa, Goto et al. 2004)
	R06920	cis-1,2-Dihydroxy-1,2-dihydro-8-carboxynaphthalene <=> 1,2-Dihydroxy-8-carboxynaphthalene	C14092 <=> C14093	1	-Inf	Inf				(Kanehisa, Goto et al. 2004)
	R06923	2-Hydroxy-3-carboxybenzalpyruvate + H2O <=> 3-Formylsalicylic acid + Pyruvate	C14095 + C00001 <=> C14096 + C00022	1	-Inf	Inf				(Kanehisa, Goto et al. 2004)
	R06925	2-Hydroxyisophthalic acid <=> Salicylate + CO2	C14097 <=> C00805 + C00011	1	-Inf	Inf				(Kanehisa, Goto et al. 2004)
	R06926	2-Methylnaphthalene + Oxygen + NADH + H+ <=> (2-Naphthyl)methanol + NAD+ + H2O	C14098 + C00007 + C00004 + C00080 <=> C02909 + C00003 + C00001	1	0	Inf				(Kanehisa, Goto et al. 2004)
(2-naphthyl)methanol:NAD+ oxidoreductase	R06927	(2-Naphthyl)methanol + NAD+ <=> 2-Naphthaldehyde + NADH + H+	C02909 + C00003 <=> C14099 + C00004 + C00080	1	-Inf	Inf	ec:1.1.1.1	ro00325, ro00447, ro00525, ro01205, ro02150, ro02497, ro02832, ro04547, ro04757, ro05321, ro06735, ro08443, ro08635, ro08965, ro11170		(Kanehisa, Goto et al. 2004)
	R06928	2-Naphthaldehyde + NAD+ + H2O <=> 2-Naphthoic acid + NADH + H+	C14099 + C00003 + C00001 <=> C14101 + C00004 + C00080	1	-Inf	Inf				(Kanehisa, Goto et al. 2004)
salicylate,NADH:oxygen oxidoreductase (1-hydroxylating,decarboxylating)	R06939	4-Methylsalicylate + Oxygen + NADH + H+ <=> 4-Methylcatechol + NAD+ + H2O + CO2	C14103 + C00007 + C00004 + C00080 <=> C06730 + C00003 + C00001 + C00011	1	0	Inf	ec:1.14.13.1	ro01869		(Kanehisa, Goto et al. 2004)
	R07881	2-Naphthoyl-CoA + H2O <=> 2-Naphthoic acid + CoA	C14120 + C00001 <=> C14101 + C00010	1	-Inf	Inf				(Kanehisa, Goto et al. 2004)
phenol,NADPH:oxogen oxidoreductase (2-hydroxylating)	R00815	Phenol + Oxygen + NADPH + H+ <=> Catechol + NADP+ + H2O	C00146 + C00007 + C00005 + C00080 <=> C00090 + C00006 + C00001	1	0	Inf	ec:1.14.13.7	ro02379, ro08076		(Kanehisa, Goto et al. 2004)
salicylate,NADH:oxygen oxidoreductase (1-hydroxylating, decarboxylating)	R00818	Salicylate + Oxygen + NADH + H+ <=> Catechol + CO2 + NAD+ + H2O	C00805 + C00007 + C00004 + C00080 <=> C00090 + C00011 + C00003 + C00001	1	0	Inf	ec:1.14.13.1	ro01869		(Kanehisa, Goto et al. 2004)
	R05632	1-Hydroxy-2-naphthoate + NADH + H+ + Oxygen <=> Naphthalene-1,2-diol + CO2 + NAD+ + H2O	C03203 + C00004 + C00080 + C00007 <=> C03012 + C00011 + C00003 + C00001	1	0	Inf	ec:1.14.13.1	ro01869		(Kanehisa, Goto et al. 2004)
2-carboxybenzaldehyde dehydrogenase	R05643	2-Carboxybenzaldehyde + NAD+ + H2O <=> Phthalate + NADH + H+	C03057 + C00003 + C00001 <=> C01606 + C00004 + C00080	1	-Inf	Inf				(Kanehisa, Goto et al. 2004)
phenanthrene 9,10-monooxygenase	R05653	Phenanthracene + Oxygen + NADH + H+ <=> Phenanthrene-9,10-oxide + H2O + NAD+	C11422 + C00007 + C00004 + C00080 <=> C11429 + C00001 + C00003	1	0	Inf				(Kanehisa, Goto et al. 2004)
phenanthrene 1,2-monooxygenase	R05654	Phenanthracene + Oxygen + NADH + H+ <=> Phenanthrene-1,2-oxide + H2O + NAD+	C11422 + C00007 + C00004 + C00080 <=> C11431 + C00001 + C00003	1	0	Inf				(Kanehisa, Goto et al. 2004)
	R05655	Phenanthracene + Oxygen + NADH + H+ <=> 1-Phenanthrol + H2O + NAD+	C11422 + C00007 + C00004 + C00080 <=> C11432 + C00001 + C00003	1	0	Inf				(Kanehisa, Goto et al. 2004)
	R05657	1-Phenanthrol + CH3-R <=> 1-Methoxyphenanthrene + R	C11432 + C05694 <=> C11433 + C05693	1	0	Inf				(Kanehisa, Goto et al. 2004)
beta-hexachlorocyclohexane halidohydrolase	R07669	beta-1,2,3,4,5,6-Hexachlorocyclohexane + H2O <=> beta-2,3,4,5,6-Pentachlorocyclohexanol + Hydrochloric acid	C06988 + C00001 <=> C16181 + C01327	1	-Inf	Inf	ec:3.8.1.5	ro01411, ro02879, ro05164		(Kanehisa, Goto et al. 2004)
beta-2,3,4,5,6-Pentachlorocyclohexanol halidohydrolase	R07670	beta-2,3,4,5,6-Pentachlorocyclohexanol + H2O <=> beta-2,3,5,6-Tetrachloro-1,4-cyclohexanediol + Hydrochloric acid	C16181 + C00001 <=> C16182 + C01327	1	-Inf	Inf	ec:3.8.1.5	ro01411, ro02879, ro05164		(Kanehisa, Goto et al. 2004)
	R07684	1,2-Dihydroxynaphthalene-6-sulfonate + Oxygen <=> (Z)-4-(2-Hydroxy-5-sulfonatophenyl)-2-oxo-3-butenoate	C16196 + C00007 <=> C16198	1	0	Inf				(Kanehisa, Goto et al. 2004)
	R07691	3-Hydroxy-2-naphthoate + Oxygen <=> 3-[6-(Carboxymethylene)cyclohexa-2,4-dien-1-ylidene]-2-oxopropanate	C16212 + C00007 <=> C16214	1	0	Inf				(Kanehisa, Goto et al. 2004)
	R07697	Phenylboronic acid + Oxygen <=> Phenol + H2O	C16200 + C00007 <=> C00146 + C00001	1	0	Inf				(Kanehisa, Goto et al. 2004)
aniline dioxygenase	R07700	Aniline + Oxygen <=> Catechol + NH3	C00292 + C00007 <=> C00090 + C00014	1	0	Inf				(Kanehisa, Goto et al. 2004)
	R07701	1,2-Anthracenediol + Oxygen <=> 4-(3-Hydroxy-2-naphthyl)-2-oxobut-3-enoic acid	C16204 + C00007 <=> C16210	1	0	Inf				(Kanehisa, Goto et al. 2004)
nitrobenzene 1,2-dioxygenase	R07706	Nitrobenzene + Oxygen <=> Catechol + Nitrite	C06813 + C00007 <=> C00090 + C00088	1	0	Inf				(Kanehisa, Goto et al. 2004)
	R07709	Salicylate + NADH + Oxygen + H+ <=> 2,5-Dihydroxybenzoate + NAD+ + H2O	C00805 + C00004 + C00007 + C00080 <=> C00628 + C00003 + C00001	1	0	Inf				(Kanehisa, Goto et al. 2004)
Benzene-1,2,4-triol:oxygen 1,2-oxidoreductase (decyclizing)	R03891	Benzene-1,2,4-triol + Oxygen <=> 2-Maleylacetate	C02814 + C00007 <=> C02222	1	0	Inf	ec:1.13.11.37	ro02997, ro11310		(Kanehisa, Goto et al. 2004)
4-Carboxymethylenebut-2-en-4-olide lactonohydrolase	R03893	cis-4-Carboxymethylenebut-2-en-4-olide + H2O <=> 2-Maleylacetate	C04431 + C00001 <=> C02222	1	-Inf	Inf	ec:3.1.1.45	ro01784, ro02271, ro03727, ro04129		(Kanehisa, Goto et al. 2004)
Pentachlorophenol,NADPH:oxygen oxidoreductase (hydroxylating, dechloronating)	R03982	Pentachlorophenol + Oxygen + 2 NADPH + H+ <=> Tetrachlorohydroquinone + Cl- + 2 NADP+ + H2O	C02575 + C00007 + 2 C00005 + C00080 <=> C03434 + C00698 + 2 C00006 + C00001	1	0	Inf	ec:1.14.13.50	ro01939, ro03540		(Kanehisa, Goto et al. 2004)
	R04258	4-Chlorocatechol + Oxygen <=> 3-Chloro-cis,cis-muconate	C02375 + C00007 <=> C03585	1	0	Inf	ec:1.13.11.1	ro02373, ro02515, ro08069, ro08511		(Kanehisa, Goto et al. 2004)
	R05355	2-Chloromaleylacetate + NADH <=> 2-Maleylacetate + NAD+ + Cl-	C06329 + C00004 <=> C02222 + C00003 + C00698	1	-Inf	Inf	ec:1.3.1.32	ro01858, ro02996, ro08510, ro11309		(Kanehisa, Goto et al. 2004)
	R05390	3-Chloro-cis,cis-muconate <=> Protoanemonin + Hydrochloric acid + CO2	C03585 <=> C07090 + C01327 + C00011	1	-Inf	Inf	ec:5.5.1.1	ro02372		(Kanehisa, Goto et al. 2004)
	R05406	4-Chlorocatechol + Oxygen <=> 5-Chloro-2-hydroxymuconic semialdehyde	C02375 + C00007 <=> C07089	1	0	Inf	ec:1.13.11.2	ro03865, ro08079		(Kanehisa, Goto et al. 2004)
4-chlorophenol,NADPH:oxygen oxidoreductase (6-hydroxylating)	R05441	4-Chlorophenol + Oxygen + NADPH + H+ <=> 4-Chlorocatechol + NADP+ + H2O	C02124 + C00007 + C00005 + C00080 <=> C02375 + C00006 + C00001	1	0	Inf	ec:1.14.13.20	ro00538, ro03910, ro10313		(Kanehisa, Goto et al. 2004)
	R05448	2,6-Dichlorophenol + Oxygen + NADH + H+ <=> 2,6-Dichlorohydroquinone + NAD+ + H2O	C07096 + C00007 + C00004 + C00080 <=> C07097 + C00003 + C00001	1	0	Inf				(Kanehisa, Goto et al. 2004)
	R05449	2,4,6-Trichlorophenol + 2 NADH + Oxygen <=> 2,6-Dichlorohydroquinone + 2 NAD+ + HO- + Cl-	C07098 + 2 C00004 + C00007 <=> C07097 + 2 C00003 + C01328 + C00698	1	0	Inf				(Kanehisa, Goto et al. 2004)
Protoanemonin lactonohydrolase	R05510	Protoanemonin + H2O <=> cis-Acetylacrylate	C07090 + C00001 <=> C07091	1	-Inf	Inf	ec:3.1.1.45	ro01784, ro02271, ro03727, ro04129		(Kanehisa, Goto et al. 2004)
	R05511	cis-2-Chloro-4-carboxymethylenebut-2-en-1,4-olide + H2O <=> 2-Chloromaleylacetate	C04706 + C00001 <=> C06329	1	-Inf	Inf	ec:3.1.1.45	ro01784, ro02271, ro03727, ro04129		(Kanehisa, Goto et al. 2004)
bromoxynil,NADPH:oxygen oxidoreductase	R07779	3,5-Dibromo-4-hydroxybenzonitrile + 2 NADPH + 2 H+ + Oxygen <=> 2,6-Dibromohydroquinone + 2 NADP+ + Hydrogen cyanide + H2O	C04178 + 2 C00005 + 2 C00080 + C00007 <=> C16248 + 2 C00006 + C01326 + C00001	1	0	Inf	ec:1.14.13.50	ro01939, ro03540		(Kanehisa, Goto et al. 2004)
2-maleylacetate:NAD+ oxidoreductase	R07781	2-Bromomaleylacetate + NADH + H+ <=> 2-Maleylacetate + NAD+ + Bromide	C16249 + C00004 + C00080 <=> C02222 + C00003 + C01324	1	-Inf	Inf	ec:1.3.1.32	ro01858, ro02996, ro08510, ro11309		(Kanehisa, Goto et al. 2004)
2-hydroxy-6-oxo-6-(2-hydroxyphenyl)-hexa-2,4-dienoate benzoylhydrolase	R05360	2-Hydroxy-6-oxo-6-(2-hydroxyphenyl)-hexa-2,4-dienoate + H2O <=> Salicylate + 2-Hydroxy-2,4-pentadienoate	C07731 + C00001 <=> C00805 + C00596	1	-Inf	Inf	ec:3.7.1.8	ro10136		(Kanehisa, Goto et al. 2004)
2-hydroxy-6-oxo-6-(2-hydroxyphenoxy)-hexa-2,4-dienoate benzoylhydrolase	R05361	2-Hydroxy-6-oxo-6-(2-hydroxyphenoxy)-hexa-2,4-dienoate + H2O <=> 2-Hydroxymuconate + Catechol	C07734 + C00001 <=> C02501 + C00090	1	-Inf	Inf	ec:3.7.1.8	ro10136		(Kanehisa, Goto et al. 2004)
	R05410	3,4-Dihydroxyfluorene + Oxygen <=> 2-Hydroxy-4-(1-oxo-1,3-dihydro-2H-inden-2-ylidene)-but-2-enoic acid	C07717 + C00007 <=> C07718	1	0	Inf				(Kanehisa, Goto et al. 2004)
	R05412	1,2-Dihydroxyfluorene + Oxygen <=> 2-Hydroxy-4-(2-oxo-1,3-dihydro-2H-inden-1-ylidene)but-2-enoic acid	C07724 + C00007 <=> C07725	1	0	Inf				(Kanehisa, Goto et al. 2004)
	R05430	2 Indanone + Oxygen + 2 NADH + 2 H+ <=> 2 Dihydrocoumarin + 2 NAD+	2 C01504 + C00007 + 2 C00004 + 2 C00080 <=> 2 C02274 + 2 C00003	1	0	Inf				(Kanehisa, Goto et al. 2004)
	R05431	2 Indanone + Oxygen + 2 NADH + 2 H+ <=> 2 3-Hydroxy-1-indanone + 2 NAD+	2 C01504 + C00007 + 2 C00004 + 2 C00080 <=> 2 C07720 + 2 C00003	1	0	Inf				(Kanehisa, Goto et al. 2004)
	R05437	2 2-Indanone + Oxygen + 2 NADH + 2 H+ <=> 2 3-Isochromanone + 2 NAD+	2 C07727 + C00007 + 2 C00004 + 2 C00080 <=> 2 C07728 + 2 C00003	1	0	Inf				(Kanehisa, Goto et al. 2004)
	R07804	(+)-(3S,4R)-cis-3,4-Dihydroxy-3,4-dihydrofluorene <=> 3,4-Dihydroxyfluorene + 2 H+	C07721 <=> C07717 + 2 C00080	1	0	Inf				(Kanehisa, Goto et al. 2004)
glyoxylate carboxy-lyase (dimerizing; tartronate-semialdehyde-forming)	R00013	2 Glyoxylate <=> 2-Hydroxy-3-oxopropanoate + CO2	2 C00048 <=> C01146 + C00011	1	0	Inf	ec:4.1.1.47	ro02574, ro03223		(Kanehisa, Goto et al. 2004)
(R,R)-tartrate hydro-lyase (oxaloacetate-forming)	R00339	(R,R)-Tartaric acid <=> Oxaloacetate + H2O	C00898 <=> C00036 + C00001	1	-Inf	Inf	ec:4.2.1.32	ro08823, ro08824		(Kanehisa, Goto et al. 2004)
Glycolate:oxygen 2-oxidoreductase	R00475	Glycolate + Oxygen <=> Glyoxylate + H2O2	C00160 + C00007 <=> C00048 + C00027	1	0	Inf	ec:1.1.3.15	ro00450, ro01589, ro06073		(Kanehisa, Goto et al. 2004)
isocitrate glyoxylate-lyase (succinate-forming)	R00479	Isocitrate <=> Succinate + Glyoxylate	C00311 <=> C00042 + C00048	1	0	Inf	ec:4.1.3.1	ro02122		(Kanehisa, Goto et al. 2004)
Formamide amidohydrolase	R00524	Formamide + H2O <=> Formate + NH3	C00488 + C00001 <=> C00058 + C00014	1	0	Inf	ec:3.5.1.49	ro02124, ro03918		(Kanehisa, Goto et al. 2004)
Glycolate:NAD+ oxidoreductase	R00717	Glycolate + NAD+ <=> Glyoxylate + NADH + H+	C00160 + C00003 <=> C00048 + C00004 + C00080	1	-Inf	Inf	ec:1.1.1.26	ro04923		(Kanehisa, Goto et al. 2004)
Formate:tetrahydrofolate ligase (ADP-forming)	R00943	Tetrahydrofolate + Formate + ATP <=> ADP + Orthophosphate + 10-Formyltetrahydrofolate	C00101 + C00058 + C00002 <=> C00008 + C00009 + C00234	1	0	Inf				(Kanehisa, Goto et al. 2004)
10-Formyltetrahydrofolate amidohydrolase	R00944	10-Formyltetrahydrofolate + H2O <=> Formate + Tetrahydrofolate	C00234 + C00001 <=> C00058 + C00101	1	0	Inf	ec:3.5.1.10	ro01818, ro02096		(Kanehisa, Goto et al. 2004)
5,10-methylenetetrahydrofolate:NADP+ oxidoreductase	R01220	5,10-Methylenetetrahydrofolate + NADP+ <=> 5,10-Methenyltetrahydrofolate + NADPH	C00143 + C00006 <=> C00445 + C00005	-1	-Inf	Inf	ec:1.5.1.5	ro01817, ro06234		(Kanehisa, Goto et al. 2004)
2-Phosphoglycolate phosphohydrolase	R01334	2-Phosphoglycolate + H2O <=> Glycolate + Orthophosphate	C00988 + C00001 <=> C00160 + C00009	1	0	Inf	ec:3.1.3.18	ro01185, ro02900		(Kanehisa, Goto et al. 2004)
D-Glycerate:NAD+ 2-oxidoreductase	R01388	D-Glycerate + NAD+ <=> Hydroxypyruvate + NADH + H+	C00258 + C00003 <=> C00168 + C00004 + C00080	1	-Inf	Inf	ec:1.1.1.26	ro04923		(Kanehisa, Goto et al. 2004)
hydroxypyruvate aldose-ketose-isomerase	R01394	Hydroxypyruvate <=> 2-Hydroxy-3-oxopropanoate	C00168 <=> C01146	1	-Inf	Inf	ec:5.3.1.22	ro02576, ro03225, ro05268		(Kanehisa, Goto et al. 2004)
5,10-Methenyltetrahydrofolate 5-hydrolase (decyclizing)	R01655	5,10-Methenyltetrahydrofolate + H2O <=> 10-Formyltetrahydrofolate + H+	C00445 + C00001 <=> C00234 + C00080	-1	-Inf	Inf	ec:3.5.4.9	ro01817, ro06234		(Kanehisa, Goto et al. 2004)
(R)-Glycerate:NAD+ oxidoreductase	R01745	D-Glycerate + NAD+ <=> 2-Hydroxy-3-oxopropanoate + NADH + H+	C00258 + C00003 <=> C01146 + C00004 + C00080	1	-Inf	Inf	ec:1.1.1.60	ro02575, ro03224, ro04661		(Kanehisa, Goto et al. 2004)
meso-tartaric acid:NAD+ oxidoreductase	R02545	meso-Tartaric acid + NAD+ <=> 2-Hydroxy-3-oxosuccinate + NADH + H+	C00552 + C00003 <=> C03459 + C00004 + C00080	1	-Inf	Inf	ec:1.1.1.93	ro04803, ro08803		(Kanehisa, Goto et al. 2004)
	R06180	(R,R)-Tartaric acid + NAD+ <=> 2-Hydroxy-3-oxosuccinate + NADH + H+	C00898 + C00003 <=> C03459 + C00004 + C00080	-1	-Inf	Inf	ec:1.1.1.93	ro04803, ro08803		(Kanehisa, Goto et al. 2004)
1,2-Dichloroethane halidohydrolase	R05284	1,2-Dichloroethane + H2O <=> 2-Chloroethanol + Hydrochloric acid	C06752 + C00001 <=> C06753 + C01327	1	-Inf	Inf	ec:3.8.1.5	ro01411, ro02879, ro05164		(Kanehisa, Goto et al. 2004)
Chloroacetaldehyde:NAD+ oxidoreductase	R05286	Chloroacetaldehyde + NAD+ + H2O <=> Chloroacetic acid + NADH + H+	C06754 + C00003 + C00001 <=> C06755 + C00004 + C00080	1	-Inf	Inf	ec:1.2.1.3	ro00340, ro00395, ro00646, ro02498, ro03066, ro03790, ro03974, ro04375, ro04663, ro05244, ro06081, ro06111, ro06275, ro06678, ro07077, ro08090, ro08151, ro08917, ro10302, ro11056		(Kanehisa, Goto et al. 2004)
Benzoyl phosphate phosphohydrolase	R01421	Benzoyl phosphate + H2O <=> Benzoate + Orthophosphate	C06206 + C00001 <=> C00180 + C00009	1	0	Inf	ec:3.6.1.7	ro06527		(Kanehisa, Goto et al. 2004)
	R05582	2-Hydroxycyclohexane-1-carboxyl-CoA + NAD+ <=> 2-Ketocyclohexane-1-carboxyl-CoA + NADH + H+	C09812 + C00003 <=> C09813 + C00004 + C00080	1	-Inf	Inf				(Kanehisa, Goto et al. 2004)
	R05586	3-Oxopimeloyl-CoA + CoA <=> Glutaryl-CoA + Acetyl-CoA	C06715 + C00010 <=> C00527 + C00024	1	-Inf	Inf				(Kanehisa, Goto et al. 2004)
Acylamide aminohydrolase	R05590	Benzamide + H2O <=> Benzoate + NH3	C09815 + C00001 <=> C00180 + C00014	1	0	Inf	ec:3.5.1.4	ro00359, ro01236, ro02852, ro03211, ro03496, ro04008, ro04406, ro04575, ro04799, ro05297, ro10169		(Kanehisa, Goto et al. 2004)
Nitrile aminohydrolase	R05591	Benzonitrile + 2 H2O <=> Benzoate + NH3	C09814 + 2 C00001 <=> C00180 + C00014	1	0	Inf	ec:3.5.5.1	ro03332, ro03335, ro03530		(Kanehisa, Goto et al. 2004)
	R05593	6-Oxo-2-hydroxycyclohexane-1-carboxyl-CoA + H2O <=> 3-Hydroxypimeloyl-CoA	C09825 + C00001 <=> C06714	1	-Inf	Inf				(Kanehisa, Goto et al. 2004)
benzamide hydro-lyase	R05596	Benzonitrile + H2O <=> Benzamide	C09814 + C00001 <=> C09815	1	0	Inf	ec:4.2.1.84	ro00360, ro00361		(Kanehisa, Goto et al. 2004)
	R05601	6-Carboxyhex-2-enoyl-CoA + H2O <=> 3-Hydroxypimeloyl-CoA	C06723 + C00001 <=> C06714	1	-Inf	Inf				(Kanehisa, Goto et al. 2004)
	R05602	6-Hydroxycyclohex-1-enecarbonyl-CoA + H2O <=> 2,6-Dihydroxycyclohexane-1-carboxyl-CoA	C06749 + C00001 <=> C09824	1	-Inf	Inf				(Kanehisa, Goto et al. 2004)
	R07828	Cyclopropanecarboxylate + CoA + ATP <=> Cyclopropanecarboxyl-CoA + ADP + Orthophosphate	C16267 + C00010 + C00002 <=> C16268 + C00008 + C00009	1	0	Inf				(Kanehisa, Goto et al. 2004)
	R07829	Cyclopropanecarboxyl-CoA <=> Crotonoyl-CoA	C16268 <=> C00877	1	-Inf	Inf				(Kanehisa, Goto et al. 2004)
	R07831	Dihydrophloroglucinol + H2O <=> 3-Hydroxy-5-oxohexanoate	C06719 + C00001 <=> C16272	1	-Inf	Inf				(Kanehisa, Goto et al. 2004)
	R07833	3-Hydroxy-5-oxohexanoyl-CoA + CoA <=> (S)-3-Hydroxybutanoyl-CoA + Acetyl-CoA	C16273 + C00010 <=> C01144 + C00024	1	-Inf	Inf				(Kanehisa, Goto et al. 2004)
propanoyl-CoA:NADP+ 2-oxidoreductase; Acrylyl-CoA reductase (NADPH)	R00919	Propanoyl-CoA + NADP+ <=> Propenoyl-CoA + NADPH + H+	C00100 + C00006 <=> C00894 + C00005 + C00080	1	-Inf	Inf				(Kanehisa, Goto et al. 2004)
propanoyl-CoA:phosphate propanoyltransferase	R00921	Propanoyl-CoA + Orthophosphate <=> Propanoyl phosphate + CoA	C00100 + C00009 <=> C02876 + C00010	-1	0	Inf	ec:2.3.1.8	ro02197		(Kanehisa, Goto et al. 2004)
Propionyladenylate:CoA propionyltransferase	R00926	Propionyladenylate + CoA <=> AMP + Propanoyl-CoA	C05983 + C00010 <=> C00020 + C00100	1	0	Inf	ec:6.2.1.1	ro01619, ro02673, ro04332, ro06598, ro08189, ro08877, ro10183, ro11190		(Kanehisa, Goto et al. 2004)
							ec:6.2.1.17	ro05006, ro08923
ATP:propanoate phosphotransferase	R01353	ATP + Propanoate <=> ADP + Propanoyl phosphate	C00002 + C00163 <=> C00008 + C02876	1	0	Inf	ec:2.7.2.1	ro02196		(Kanehisa, Goto et al. 2004)
ATP:propanoate adenyltransferase	R01354	ATP + Propanoate <=> Diphosphate + Propionyladenylate	C00002 + C00163 <=> C00013 + C05983	1	0	Inf	ec:6.2.1.1	ro01619, ro02673, ro04332, ro06598, ro08189, ro08877, ro10183, ro11190		(Kanehisa, Goto et al. 2004)
							ec:6.2.1.17	ro05006, ro08923
trans-3-Chloro-2-propene-1-ol:NAD+ oxidoreductase	R05233	trans-3-Chloro-2-propene-1-ol + NAD+ <=> trans-3-Chloroallyl aldehyde + NADH + H+	C06611 + C00003 <=> C06613 + C00004 + C00080	1	-Inf	Inf	ec:1.1.1.1	ro00325, ro00447, ro00525, ro01205, ro02150, ro02497, ro02832, ro04547, ro04757, ro05321, ro06735, ro08443, ro08635, ro08965, ro11170		(Kanehisa, Goto et al. 2004)
cis-3-chloro-2-propene-1-ol:NAD+ oxidoreductase	R05234	cis-3-Chloro-2-propene-1-ol + NAD+ <=> cis-3-Chloroallyl aldehyde + NADH + H+	C06612 + C00003 <=> C16348 + C00004 + C00080	1	-Inf	Inf	ec:1.1.1.1	ro00325, ro00447, ro00525, ro01205, ro02150, ro02497, ro02832, ro04547, ro04757, ro05321, ro06735, ro08443, ro08635, ro08965, ro11170		(Kanehisa, Goto et al. 2004)
	R05237	trans-3-Chloroallyl aldehyde + H2O <=> trans-3-Chloroacrylic acid + 2 H+	C06613 + C00001 <=> C06614 + 2 C00080	1	-Inf	Inf	ec:1.2.1.3	ro00340, ro00395, ro00646, ro02498, ro03066, ro03790, ro03974, ro04375, ro04663, ro05244, ro06081, ro06111, ro06275, ro06678, ro07077, ro08090, ro08151, ro08917, ro10302, ro11056		(Kanehisa, Goto et al. 2004)
	R05238	cis-3-Chloroallyl aldehyde + H2O <=> cis-3-Chloroacrylic acid + 2 H+	C16348 + C00001 <=> C06615 + 2 C00080	1	-Inf	Inf	ec:1.2.1.3	ro00340, ro00395, ro00646, ro02498, ro03066, ro03790, ro03974, ro04375, ro04663, ro05244, ro06081, ro06111, ro06275, ro06678, ro07077, ro08090, ro08151, ro08917, ro10302, ro11056		(Kanehisa, Goto et al. 2004)
trans-1,3-Dichloropropene chlorohydrolase	R05367	trans-1,3-Dichloropropene + H2O <=> trans-3-Chloro-2-propene-1-ol + Hydrochloric acid	C06609 + C00001 <=> C06611 + C01327	1	-Inf	Inf	ec:3.8.1.5	ro01411, ro02879, ro05164		(Kanehisa, Goto et al. 2004)
cis-1,3-Dichloropropene chlorohydrolase	R05368	cis-1,3-Dichloropropene + H2O <=> cis-3-Chloro-2-propene-1-ol + Hydrochloric acid	C06610 + C00001 <=> C06612 + C01327	1	-Inf	Inf	ec:3.8.1.5	ro01411, ro02879, ro05164		(Kanehisa, Goto et al. 2004)
	R06973	3-Oxopropanoate <=> Acetaldehyde + CO2	C00222 <=> C00084 + C00011	1	0	Inf				(Kanehisa, Goto et al. 2004)
2-Hydroxy-6-oxo-octa-2,4-dienoate acylhydrolase	R05366	2-Hydroxy-6-oxo-octa-2,4-dienoate + H2O <=> 2-Hydroxy-2,4-pentadienoate + Propanoate	C07123 + C00001 <=> C00596 + C00163	1	-Inf	Inf				(Kanehisa, Goto et al. 2004)
	R05416	3-Ethylcatechol + Oxygen <=> 2-Hydroxy-6-oxo-octa-2,4-dienoate + H+	C06728 + C00007 <=> C07123 + C00080	1	0	Inf				(Kanehisa, Goto et al. 2004)
	R05506	Benzoyl acetyl-CoA + CoA <=> S-Benzoate coenzyme A + Acetyl-CoA	C07118 + C00010 <=> C00512 + C00024	1	-Inf	Inf	ec:2.3.1.16	ro02294, ro05543, ro06853, ro10318, ro11185		(Kanehisa, Goto et al. 2004)
acrylamide hydro-lyase	R05379	Acrylamide <=> Acrylonitrile + H2O	C01659 <=> C01998 + C00001	-1	-Inf	Inf	ec:4.2.1.84	ro00360, ro00361		(Kanehisa, Goto et al. 2004)
	R05404	3-Vinylcatechol + Oxygen <=> 2-Hydroxy-6-oxoocta-2,4,7-trienoate	C07085 + C00007 <=> C07087	1	0	Inf	ec:1.13.11.2	ro03865, ro08079		(Kanehisa, Goto et al. 2004)
	R05417	Styrene + Oxygen + NADH + H+ <=> Styrene cis-glycol + NAD+	C07083 + C00007 + C00004 + C00080 <=> C07084 + C00003	1	0	Inf				(Kanehisa, Goto et al. 2004)
	R05509	Acetyl-CoA + Propenoate <=> Acetate + Propenoyl-CoA	C00024 + C00511 <=> C00033 + C00894	1	-Inf	Inf	ec:2.8.3.12	ro04348		(Kanehisa, Goto et al. 2004)
	R05551	Propenoate + NH3 <=> Acrylamide + H2O	C00511 + C00014 <=> C01659 + C00001	-1	-Inf	Inf	ec:3.5.1.4	ro00359, ro01236, ro02852, ro03211, ro03496, ro04008, ro04406, ro04575, ro04799, ro05297, ro10169		(Kanehisa, Goto et al. 2004)
2-phenylacetamide hydro-lyase (nitrile-forming)	R07854	Phenylacetonitrile + H2O <=> 2-Phenylacetamide	C16074 + C00001 <=> C02505	1	-Inf	Inf	ec:4.2.1.84	ro00360, ro00361		(Kanehisa, Goto et al. 2004)
phenylacetonitrile aminohydrolase	R07855	Phenylacetonitrile + 2 H2O <=> Phenylacetic acid + NH3	C16074 + 2 C00001 <=> C07086 + C00014	1	-Inf	Inf	ec:3.5.5.1	ro03332, ro03335, ro03530		(Kanehisa, Goto et al. 2004)
Succinate:(acceptor) oxidoreductase	R00408	Succinate + FAD <=> FADH2 + Fumarate	C00042 + C00016 <=> C01352 + C00122	1	-Inf	Inf	ec:1.3.99.1	ro01048, ro01049, ro06245, ro06246, ro06247, ro06248, ro08268, ro08826, ro08827, ro08828		(Kanehisa, Goto et al. 2004)
Butanoyl-CoA:(acceptor) 2,3-oxidoreductase; Butanoyl-CoA:NAD+ trans-2-oxidoreductase	R01171	Butanoyl-CoA + NAD+ <=> Crotonoyl-CoA + NADH + H+	C00136 + C00003 <=> C00877 + C00004 + C00080	1	-Inf	Inf	ec:1.3.99.2	ro02521, ro03348, ro03612, ro03878, ro05203, ro06400		(Kanehisa, Goto et al. 2004)
butanal:NAD+ oxidoreductase (CoA-acylating)	R01172	Butanal + CoA + NAD+ <=> Butanoyl-CoA + NADH + H+	C01412 + C00010 + C00003 <=> C00136 + C00004 + C00080	1	-Inf	Inf	ec:1.2.1.10	ro00516, ro04534		(Kanehisa, Goto et al. 2004)
Acetoacetate:CoA ligase (AMP-forming)	R01357	ATP + Acetoacetate + CoA <=> AMP + Diphosphate + Acetoacetyl-CoA	C00002 + C00164 + C00010 <=> C00020 + C00013 + C00332	1	0	Inf	ec:6.2.1.16	ro00539, ro06100		(Kanehisa, Goto et al. 2004)
(3R)-3-Hydroxybutanoyl-CoA hydro-lyase	R03027	(R)-3-Hydroxybutanoyl-CoA <=> Crotonoyl-CoA + H2O	C03561 <=> C00877 + C00001	1	-Inf	Inf	ec:4.2.1.55	ro04749, ro11035		(Kanehisa, Goto et al. 2004)
2-Acetolactate pyruvate-lyase (carboxylating)	R03050	2-Acetolactate + Thiamin diphosphate <=> 2-(alpha-Hydroxyethyl)thiamine diphosphate + Pyruvate	C00900 + C00068 <=> C05125 + C00022	-1	-Inf	Inf	ec:2.2.1.6	ro01259, ro03980, ro04554, ro04562, ro05712, ro06486, ro06487		(Kanehisa, Goto et al. 2004)
	R03544	Butanal + NADH + H+ <=> 1-Butanol + NAD+	C01412 + C00004 + C00080 <=> C06142 + C00003	-1	-Inf	Inf				(Kanehisa, Goto et al. 2004)
	R03937	Glutaconyl-1-CoA + H2O <=> 2-Hydroxyglutaryl-CoA	C02411 + C00001 <=> C03058	1	-Inf	Inf				(Kanehisa, Goto et al. 2004)
(E)-Glutaconate CoA-transferase	R04000	Acetyl-CoA + 2-Hydroxyglutarate <=> Acetate + 2-Hydroxyglutaryl-CoA	C00024 + C02630 <=> C00033 + C03058	-1	-Inf	Inf	ec:2.8.3.12	ro04348		(Kanehisa, Goto et al. 2004)
	R05119	3-Butyn-1-al + NAD+ + H2O <=> 3-Butynoate + NADH + H+	C06145 + C00003 + C00001 <=> C06144 + C00004 + C00080	1	-Inf	Inf				(Kanehisa, Goto et al. 2004)
pyruvate:pyruvate acetaldehydetransferase (decarboxylating); (S)-2-acetolactate pyruvate-lyase (carboxylating)	R00226	(S)-2-Acetolactate + CO2 <=> 2 Pyruvate	C06010 + C00011 <=> 2 C00022	-1	-Inf	Inf	ec:2.2.1.6	ro01259, ro03980, ro04554, ro04562, ro05712, ro06486, ro06487		(Kanehisa, Goto et al. 2004)
5,6,7,8-tetrahydrofolate:NAD+ oxidoreductase	R00936	Tetrahydrofolate + NAD+ <=> Dihydrofolate + NADH + H+	C00101 + C00003 <=> C00415 + C00004 + C00080	-1	-Inf	Inf	ec:1.5.1.3	ro02249		(Kanehisa, Goto et al. 2004)
S-Aminomethyldihydrolipoylprotein:(6S)-tetrahydrofolate aminomethyltransferase (ammonia-forming)	R02300	5-Formyltetrahydrofolate <=> 5,10-Methenyltetrahydrofolate + H2O	C03479 <=> C00445 + C00001	-1	0	Inf	ec:2.1.2.10	ro01148, ro02931		(Kanehisa, Goto et al. 2004)
5-methyltetrahydrofolate:NAD+ oxidoreductase	R07168	5-Methyltetrahydrofolate + NAD+ <=> 5,10-Methylenetetrahydrofolate + NADH + H+	C00440 + C00003 <=> C00143 + C00004 + C00080	-1	-Inf	Inf	ec:1.5.1.20	ro01105		(Kanehisa, Goto et al. 2004)
methanol:hydrogen-peroxide oxidoreductase	R00602	Methanol + H2O2 <=> Formaldehyde + 2 H2O	C00132 + C00027 <=> C00067 + 2 C00001	1	0	Inf	ec:1.11.1.6	ro00439, ro00603, ro03419, ro04309, ro05275, ro05836, ro05938, ro08262		(Kanehisa, Goto et al. 2004)
							ec:1.11.1.7	ro05275
Methane,NADH:oxygen oxidoreductase (hydroxylating)	R01142	Methane + Oxygen + NADH + H+ <=> Methanol + NAD+ + H2O	C01438 + C00007 + C00004 + C00080 <=> C00132 + C00003 + C00001	1	0	Inf	ec:1.14.13.25	ro00441		(Kanehisa, Goto et al. 2004)
S-(hydroxymethyl)glutathione dehydrogenase	R06983	S-(Hydroxymethyl)glutathione + NAD+ <=> S-Formylglutathione + NADH + H+	C14180 + C00003 <=> C01031 + C00004 + C00080	1	-Inf	Inf	ec:1.1.1.284	ro02832		(Kanehisa, Goto et al. 2004)
D-Fructose-1,6-bisphosphate 1-phosphohydrolase	R00762	D-Fructose 1,6-bisphosphate + H2O <=> D-Fructose 6-phosphate + Orthophosphate	C00354 + C00001 <=> C00085 + C00009	1	0	Inf	ec:3.1.3.11	ro05865		(Kanehisa, Goto et al. 2004)
D-Fructose 6-phosphate:D-glyceraldehyde-3-phosphate glycolaldehyde transferase	R01067	D-Fructose 6-phosphate + D-Glyceraldehyde 3-phosphate <=> D-Erythrose 4-phosphate + D-Xylulose 5-phosphate	C00085 + C00118 <=> C00279 + C00231	1	-Inf	Inf	ec:2.2.1.1	ro00814, ro00815, ro03843, ro03844, ro07186		(Kanehisa, Goto et al. 2004)
D-fructose-1,6-bisphosphate D-glyceraldehyde-3-phosphate-lyase (glycerone-phosphate-forming)	R01068	D-Fructose 1,6-bisphosphate <=> Glycerone phosphate + D-Glyceraldehyde 3-phosphate	C00354 <=> C00111 + C00118	-1	-Inf	Inf	ec:4.1.2.13	ro05536		(Kanehisa, Goto et al. 2004)
Thiamin diphosphate phosphohydrolase	R00615	Thiamin diphosphate + H2O <=> Thiamin monophosphate + Orthophosphate	C00068 + C00001 <=> C01081 + C00009	1	0	Inf	ec:3.6.1.15	ro01432		(Kanehisa, Goto et al. 2004)
ATP:thiamin-phosphate phosphotransferase	R00617	ATP + Thiamin monophosphate <=> ADP + Thiamin diphosphate	C00002 + C01081 <=> C00008 + C00068	1	0	Inf	ec:2.7.4.16	ro03331, ro06510		(Kanehisa, Goto et al. 2004)
Thiamin hydrolase	R02133	Thiamine + H2O <=> 4-Amino-5-hydroxymethyl-2-methylpyrimidine + 5-(2-Hydroxyethyl)-4-methylthiazole + H+	C00378 + C00001 <=> C01279 + C04294 + C00080	1	0	Inf	ec:3.5.99.2	ro01597		(Kanehisa, Goto et al. 2004)
thiamin monophosphate phosphohydrolase	R02135	Thiamine + Orthophosphate <=> Thiamin monophosphate + H2O	C00378 + C00009 <=> C01081 + C00001	-1	0	Inf				(Kanehisa, Goto et al. 2004)
2-methyl-4-amino-5-hydroxymethylpyrimidine-diphosphate:4-methyl-5-(2-phosphoethyl)-thiazole 2-methyl-4-aminopyridine-5-methenyltransferase	R03223	2-Methyl-4-amino-5-hydroxymethylpyrimidine diphosphate + 4-Methyl-5-(2-phosphoethyl)-thiazole <=> Diphosphate + Thiamin monophosphate	C04752 + C04327 <=> C00013 + C01081	1	0	Inf	ec:2.5.1.3	ro02191		(Kanehisa, Goto et al. 2004)
	R03472	4-Amino-5-hydroxymethyl-2-methylpyrimidine <=> Aminoimidazole ribotide	C01279 <=> C03373	-1	-Inf	Inf				(Kanehisa, Goto et al. 2004)
ATP:4-amino-2-methyl-5-phosphomethylpyrimidine phosphotransferase	R04509	ATP + 4-Amino-2-methyl-5-phosphomethylpyrimidine <=> ADP + 2-Methyl-4-amino-5-hydroxymethylpyrimidine diphosphate	C00002 + C04556 <=> C00008 + C04752	1	-Inf	Inf	ec:2.7.4.7	ro02183		(Kanehisa, Goto et al. 2004)
glycine oxidase	R07463	Glycine <=> Iminoglycine	C00037 <=> C15809	1	0	Inf	ec:1.4.3.19	ro02190		(Kanehisa, Goto et al. 2004)
	R07464	C15815 + 1-Deoxy-D-xylulose 5-phosphate + L-Tyrosine <=> 4-Methyl-5-(2-phosphoethyl)-thiazole	C15815 + C11437 + C00082 <=> C04327	1	-Inf	Inf				(Kanehisa, Goto et al. 2004)
	R07465	C15815 + L-Tyrosine + Iminoglycine <=> 4-Methyl-5-(2-phosphoethyl)-thiazole	C15815 + C00082 + C15809 <=> C04327	1	-Inf	Inf				(Kanehisa, Goto et al. 2004)
6,7-Dimethyl-8-(1-D-ribityl)lumazine:6,7-dimethyl-8-(1-D-ribityl)lumazine 2,3-butanediyltransferase	R00066	2 6,7-Dimethyl-8-(1-D-ribityl)lumazine <=> Riboflavin + 5-Amino-6-(1-D-ribitylamino)uracil	2 C04332 <=> C00255 + C04732	1	0	Inf	ec:2.5.1.9	ro07169		(Kanehisa, Goto et al. 2004)
ATP:FMN adenylyltransferase	R00161	ATP + FMN <=> Diphosphate + FAD	C00002 + C00061 <=> C00013 + C00016	1	0	Inf	ec:2.7.7.2	ro05409, ro06653		(Kanehisa, Goto et al. 2004)
GTP 7,8-8,9-dihydrolase (diphosphate-forming)	R00425	GTP + 3 H2O <=> Formate + 2,5-Diamino-6-(5'-phosphoribosylamino)-4-pyrimidineone + Diphosphate	C00044 + 3 C00001 <=> C00058 + C01304 + C00013	1	0	Inf	ec:3.5.4.25	ro07170, ro11048, ro11307		(Kanehisa, Goto et al. 2004)
ATP:riboflavin 5'-phosphotransferase	R00549	ATP + Riboflavin <=> ADP + FMN	C00002 + C00255 <=> C00008 + C00061	1	0	Inf	ec:2.7.1.26	ro05409, ro06653		(Kanehisa, Goto et al. 2004)
5-amino-6-(5-phosphoribitylamino)uracil:NADP+ 1'-oxidoreductase	R03458	5-Amino-6-(5'-phosphoribitylamino)uracil + NADP+ <=> 5-Amino-6-(5'-phosphoribosylamino)uracil + NADPH + H+	C04454 + C00006 <=> C01268 + C00005 + C00080	-1	0	Inf	ec:1.1.1.193	ro06865, ro07168		(Kanehisa, Goto et al. 2004)
2,5-Diamino-6-hydroxy-4-(5-phosphoribosylamino)-pyrimidine 2-aminohydrolase	R03459	2,5-Diamino-6-(5'-phosphoribosylamino)-4-pyrimidineone + H2O <=> 5-Amino-6-(5'-phosphoribosylamino)uracil + NH3	C01304 + C00001 <=> C01268 + C00014	1	0	Inf	ec:3.5.4.26	ro07168		(Kanehisa, Goto et al. 2004)
	R04457	5-Amino-6-(1-D-ribitylamino)uracil + 3,4-Dihydroxy-2-butanone 4-phosphate <=> 6,7-Dimethyl-8-(1-D-ribityl)lumazine + 2 H2O + Orthophosphate	C04732 + C15556 <=> C04332 + 2 C00001 + C00009	1	0	Inf				(Kanehisa, Goto et al. 2004)
	R07280	5-Amino-6-(5'-phosphoribitylamino)uracil + H2O <=> 5-Amino-6-(1-D-ribitylamino)uracil + Orthophosphate	C04454 + C00001 <=> C04732 + C00009	1	0	Inf				(Kanehisa, Goto et al. 2004)
D-ribulose 5-phosphate formate-lyase (L-3,4-dihydroxybutan-2-one 4-phosphate-forming)	R07281	D-Ribulose 5-phosphate <=> 3,4-Dihydroxy-2-butanone 4-phosphate + Formate	C00199 <=> C15556 + C00058	1	0	Inf	ec:4.1.99.12	ro07170, ro11048		(Kanehisa, Goto et al. 2004)
NAD+ phosphohydrolase	R00103	NAD+ + H2O <=> AMP + Nicotinamide D-ribonucleotide	C00003 + C00001 <=> C00020 + C00455	1	0	Inf	ec:3.6.1.22	ro06379, ro06690		(Kanehisa, Goto et al. 2004)
ATP:NAD+ 2'-phosphotransferase	R00104	ATP + NAD+ <=> ADP + NADP+	C00002 + C00003 <=> C00008 + C00006	1	0	Inf	ec:2.7.1.23	ro00935		(Kanehisa, Goto et al. 2004)
NADPH:NAD+ oxidoreductase	R00112	NADPH + NAD+ <=> NADP+ + NADH	C00005 + C00003 <=> C00006 + C00004	1	-Inf	Inf	ec:1.6.1.2	ro01581, ro01582, ro01583, ro02719, ro02720		(Kanehisa, Goto et al. 2004)
ATP:nicotinamide-nucleotide adenylyltransferase	R00137	ATP + Nicotinamide D-ribonucleotide <=> Diphosphate + NAD+	C00002 + C00455 <=> C00013 + C00003	1	0	Inf	ec:2.7.7.18	ro01297		(Kanehisa, Goto et al. 2004)
deamido-NAD+:ammonia ligase (AMP-forming)	R00189	ATP + Deamino-NAD+ + NH3 <=> AMP + Diphosphate + NAD+	C00002 + C00857 + C00014 <=> C00020 + C00013 + C00003	1	0	Inf	ec:6.3.1.5	ro06432		(Kanehisa, Goto et al. 2004)
L-aspartate:oxygen oxidoreductase	R00481	L-Aspartate + Oxygen <=> Iminoaspartate + H2O2	C00049 + C00007 <=> C05840 + C00027	1	0	Inf	ec:1.4.3.16	ro01037		(Kanehisa, Goto et al. 2004)
N-ribosylnicotinamide ribohydrolase	R01273	N-Ribosylnicotinamide + H2O <=> Nicotinamide + D-Ribose	C03150 + C00001 <=> C00153 + C00121	1	0	Inf	ec:3.2.2.1	ro00276, ro06433, ro07236		(Kanehisa, Goto et al. 2004)
Nicotinate D-ribonucleotide:diphosphate phosphoribosyltransferase	R01724	Nicotinate D-ribonucleotide + Diphosphate <=> Nicotinate + 5-Phospho-alpha-D-ribose 1-diphosphate	C01185 + C00013 <=> C00253 + C00119	-1	0	Inf	ec:2.4.2.11	ro01442		(Kanehisa, Goto et al. 2004)
N-Ribosylnicotinamide:orthophosphate ribosyltransferase	R02294	N-Ribosylnicotinamide + Orthophosphate <=> Nicotinamide + alpha-D-Ribose 1-phosphate	C03150 + C00009 <=> C00153 + C00620	-1	0	Inf	ec:2.4.2.1	ro06257		(Kanehisa, Goto et al. 2004)
Nicotinate D-ribonucleoside:orthophosphate ribosyltransferase	R02295	Nicotinate D-ribonucleoside + Orthophosphate <=> Nicotinate + alpha-D-Ribose 1-phosphate + H+	C05841 + C00009 <=> C00253 + C00620 + C00080	-1	0	Inf	ec:2.4.2.1	ro06257		(Kanehisa, Goto et al. 2004)
Nicotinamide ribonucleotide phosphohydrolase	R02323	Nicotinamide D-ribonucleotide + H2O <=> N-Ribosylnicotinamide + Orthophosphate	C00455 + C00001 <=> C03150 + C00009	1	0	Inf	ec:3.1.3.5	ro04127		(Kanehisa, Goto et al. 2004)
Deamino-NAD+ nucleotidohydrolase	R03004	Deamino-NAD+ + H2O <=> AMP + Nicotinate D-ribonucleotide	C00857 + C00001 <=> C00020 + C01185	1	0	Inf	ec:3.6.1.22	ro06379, ro06690		(Kanehisa, Goto et al. 2004)
ATP:nicotinamide-nucleotide adenylyltransferase	R03005	ATP + Nicotinate D-ribonucleotide <=> Diphosphate + Deamino-NAD+	C00002 + C01185 <=> C00013 + C00857	1	0	Inf	ec:2.7.7.18	ro01297		(Kanehisa, Goto et al. 2004)
Nicotinate D-ribonucleotide phosphohydrolase	R03346	Nicotinate D-ribonucleotide + H2O <=> Nicotinate D-ribonucleoside + Orthophosphate	C01185 + C00001 <=> C05841 + C00009	1	0	Inf	ec:3.1.3.5	ro04127		(Kanehisa, Goto et al. 2004)
Nicotinate-nucleotide:pyrophosphate phosphoribosyltransferase (carboxylating)	R03348	Nicotinate D-ribonucleotide + Diphosphate + CO2 <=> Pyridine-2,3-dicarboxylate + 5-Phospho-alpha-D-ribose 1-diphosphate	C01185 + C00013 + C00011 <=> C03722 + C00119	-1	0	Inf	ec:2.4.2.19	ro01036		(Kanehisa, Goto et al. 2004)
glycerone phosphate:iminosuccinate alkyltransferase (cyclizing)	R04292	Pyridine-2,3-dicarboxylate + 2 H2O + Orthophosphate <=> Iminoaspartate + Glycerone phosphate	C03722 + 2 C00001 + C00009 <=> C05840 + C00111	-1	0	Inf	ec:2.5.1.72	ro01038		(Kanehisa, Goto et al. 2004)
pyruvate:pyruvate acetaldehydetransferase (decarboxylating); 2-acetolactate pyruvate-lyase (carboxylating)	R00006	2-Acetolactate + CO2 <=> 2 Pyruvate	C00900 + C00011 <=> 2 C00022	-1	0	Inf	ec:2.2.1.6	ro01259, ro03980, ro04554, ro04562, ro05712, ro06486, ro06487		(Kanehisa, Goto et al. 2004)
ATP:dephospho-CoA 3'-phosphotransferase	R00130	ATP + Dephospho-CoA <=> ADP + CoA	C00002 + C00882 <=> C00008 + C00010	1	0	Inf	ec:2.7.1.24	ro00978		(Kanehisa, Goto et al. 2004)
2,3-Dihydroxy-3-methylbutanoate hydro-lyase	R01209	2,3-Dihydroxy-3-methylbutanoate <=> 3-Methyl-2-oxobutanoic acid + H2O	C04039 <=> C00141 + C00001	1	0	Inf	ec:4.2.1.9	ro05087, ro06484		(Kanehisa, Goto et al. 2004)
5,10-Methylenetetrahydrofolate:3-methyl-2-oxobutanoate hydroxymethyltransferase	R01226	5,10-Methylenetetrahydrofolate + 3-Methyl-2-oxobutanoic acid + H2O <=> Tetrahydrofolate + 2-Dehydropantoate	C00143 + C00141 + C00001 <=> C00101 + C00966	1	-Inf	Inf	ec:2.1.2.11	ro01169		(Kanehisa, Goto et al. 2004)
CoA:apo-[acyl-carrier-protein] pantetheinephosphotransferase	R01625	CoA + Apo-[acyl-carrier-protein] <=> Adenosine 3',5'-bisphosphate + Acyl-carrier protein	C00010 + C03688 <=> C00054 + C00229	1	-Inf	Inf	ec:2.7.8.7	ro01425, ro05754		(Kanehisa, Goto et al. 2004)
(R)-Pantoate:NADP+ 2-oxidoreductase	R02472	(R)-Pantoate + NADP+ <=> 2-Dehydropantoate + NADPH + H+	C00522 + C00006 <=> C00966 + C00005 + C00080	-1	-Inf	Inf	ec:1.1.1.169	ro00838		(Kanehisa, Goto et al. 2004)
ATP:pantothenate 4'-phosphotransferase	R02971	ATP + Pantetheine <=> ADP + Pantetheine 4'-phosphate	C00002 + C00831 <=> C00008 + C01134	1	-Inf	Inf	ec:2.7.1.33	ro04417, ro05857		(Kanehisa, Goto et al. 2004)
ATP:pantothenate 4'-phosphotransferase	R03018	ATP + Pantothenate <=> ADP + D-4'-Phosphopantothenate	C00002 + C00864 <=> C00008 + C03492	1	-Inf	Inf	ec:2.7.1.33	ro04417, ro05857		(Kanehisa, Goto et al. 2004)
ATP:pantetheine-4'-phosphate adenylyltransferase	R03035	ATP + Pantetheine 4'-phosphate <=> Diphosphate + Dephospho-CoA	C00002 + C01134 <=> C00013 + C00882	1	-Inf	Inf	ec:2.7.7.3	ro06519		(Kanehisa, Goto et al. 2004)
2,3-Dihydroxy-3-methylbutanoate:NADP+ oxidoreductase (isomerizing)	R03051	2-Acetolactate + NADPH + H+ <=> 2,3-Dihydroxy-3-methylbutanoate + NADP+	C00900 + C00005 + C00080 <=> C04039 + C00006	1	0	Inf	ec:1.1.1.86	ro06488		(Kanehisa, Goto et al. 2004)
N-[(R)-4'-Phosphopantothenoyl]-L-cysteine carboxy-lyase	R03269	(R)-4'-Phosphopantothenoyl-L-cysteine <=> Pantetheine 4'-phosphate + CO2	C04352 <=> C01134 + C00011	1	-Inf	Inf	ec:4.1.1.36	ro07157		(Kanehisa, Goto et al. 2004)
(R)-4'-Phosphopantothenate:L-cysteine ligase	R04230	ATP + D-4'-Phosphopantothenate + L-Cysteine <=> AMP + Diphosphate + (R)-4'-Phosphopantothenoyl-L-cysteine	C00002 + C03492 + C00097 <=> C00020 + C00013 + C04352	1	0	Inf	ec:6.3.2.5	ro07157		(Kanehisa, Goto et al. 2004)
(R)-4'-Phosphopantothenate:L-cysteine ligase	R04231	CTP + D-4'-Phosphopantothenate + L-Cysteine <=> CMP + Diphosphate + (R)-4'-Phosphopantothenoyl-L-cysteine	C00063 + C03492 + C00097 <=> C00055 + C00013 + C04352	1	-Inf	Inf	ec:6.3.2.5	ro07157		(Kanehisa, Goto et al. 2004)
ATP:pantothenate 4'-phosphotransferase	R04391	ATP + N-((R)-Pantothenoyl)-L-cysteine <=> ADP + (R)-4'-Phosphopantothenoyl-L-cysteine	C00002 + C04079 <=> C00008 + C04352	1	-Inf	Inf	ec:2.7.1.33	ro04417, ro05857		(Kanehisa, Goto et al. 2004)
7,8-Diaminononanoate:carbon-dioxide cyclo-ligase	R03182	ATP + 7,8-Diaminononanoate + CO2 <=> ADP + Orthophosphate + Dethiobiotin	C00002 + C01037 + C00011 <=> C00008 + C00009 + C01909	1	0	Inf	ec:6.3.3.3	ro01053		(Kanehisa, Goto et al. 2004)
6-Carboxyhexanoyl-CoA:L-alanine C-carboxyhexanoyltransferase (decarboxylating)	R03210	6-Carboxyhexanoyl-CoA + L-Alanine <=> 8-Amino-7-oxononanoate + CoA + CO2	C01063 + C00041 <=> C01092 + C00010 + C00011	1	-Inf	Inf	ec:2.3.1.47	ro01054		(Kanehisa, Goto et al. 2004)
S-Adenosyl-L-methionine:8-amino-7-oxononanoate aminotransferase	R03231	S-Adenosyl-L-methionine + 8-Amino-7-oxononanoate <=> S-Adenosyl-4-methylthio-2-oxobutanoate + 7,8-Diaminononanoate	C00019 + C01092 <=> C04425 + C01037	1	-Inf	Inf	ec:2.6.1.62	ro01055		(Kanehisa, Goto et al. 2004)
octanoyl-[acp]:protein N6-octanoyltransferase	R07766	Octanoyl-[acp] + Apoprotein <=> Protein N6-(octanoyl)lysine + Acyl-carrier protein	C05752 + C16240 <=> C16236 + C00229	1	0	Inf	ec:2.3.1.181	ro01153		(Kanehisa, Goto et al. 2004)
protein N6-(octanoyl)lysine:sulfur sulfurtransferase	R07767	Protein N6-(octanoyl)lysine + 2 Sulfur + 2 S-Adenosyl-L-methionine <=> Protein N6-(lipoyl)lysine + 2 L-Methionine + 2 5'-Deoxyadenosine	C16236 + 2 C00087 + 2 C00019 <=> C16237 + 2 C00073 + 2 C05198	1	0	Inf	ec:2.8.1.8	ro01154, ro02928		(Kanehisa, Goto et al. 2004)
octanoyl-[acp]:sulfur sulfurtransferase	R07768	Octanoyl-[acp] + 2 Sulfur + 2 S-Adenosyl-L-methionine <=> Lipoyl-[acp] + 2 L-Methionine + 2 5'-Deoxyadenosine	C05752 + 2 C00087 + 2 C00019 <=> C16239 + 2 C00073 + 2 C05198	1	0	Inf	ec:2.8.1.8	ro01154, ro02928		(Kanehisa, Goto et al. 2004)
lipoyl-[acp]:protein N6-lipoyltransferase	R07769	Lipoyl-[acp] + Apoprotein <=> Protein N6-(lipoyl)lysine + Acyl-carrier protein	C16239 + C16240 <=> C16237 + C00229	1	0	Inf	ec:2.3.1.181	ro01153		(Kanehisa, Goto et al. 2004)
GTP 8,9-hydrolase	R00428	GTP + H2O <=> Formamidopyrimidine nucleoside triphosphate	C00044 + C00001 <=> C05922	1	-Inf	Inf	ec:3.5.4.16	ro04408, ro08281, ro10349		(Kanehisa, Goto et al. 2004)
5,6,7,8-tetrahydrofolate:NAD+ oxidoreductase	R00937	Tetrahydrofolate + 2 NAD+ <=> Folate + 2 NADH + 2 H+	C00101 + 2 C00003 <=> C00504 + 2 C00004 + 2 C00080	-1	-Inf	Inf	ec:1.5.1.3	ro02249		(Kanehisa, Goto et al. 2004)
chorismate:L-glutamine aminotransferase	R01716	Chorismate + L-Glutamine <=> 4-Amino-4-deoxychorismate + L-Glutamate	C00251 + C00064 <=> C11355 + C00025	1	-Inf	Inf	ec:2.6.1.85	ro03695, ro06106, ro06665		(Kanehisa, Goto et al. 2004)
dihydrofolate:NAD+ oxidoreductase	R02235	Dihydrofolate + NAD+ <=> Folate + NADH + H+	C00415 + C00003 <=> C00504 + C00004 + C00080	1	-Inf	Inf	ec:1.5.1.3	ro02249		(Kanehisa, Goto et al. 2004)
7,8-dihydropteroate:L-glutamate ligase (ADP-forming)	R02237	ATP + Dihydropteroate + L-Glutamate <=> ADP + Orthophosphate + Dihydrofolate	C00002 + C00921 + C00025 <=> C00008 + C00009 + C00415	1	0	Inf	ec:6.3.2.12	ro01317		(Kanehisa, Goto et al. 2004)
							ec:6.3.2.17	ro01317
2-amino-4-hydroxy-6-hydroxymethyl-7,8-dihydropteridine:4-aminobenzoate 2-amino-4-hydroxydihydropteridine-6-methenyltransferase	R03066	2-Amino-4-hydroxy-6-hydroxymethyl-7,8-dihydropteridine + 4-Aminobenzoate <=> Dihydropteroate + H2O	C01300 + C00568 <=> C00921 + C00001	1	-Inf	Inf	ec:2.5.1.15	ro01825, ro04409, ro05968		(Kanehisa, Goto et al. 2004)
2-amino-4-hydroxy-6-hydroxymethyl-7,8-dihydropteridine-diphosphate:4-aminobenzoate 2-amino-4-hydroxydihydropteridine-6-methenyltransferase	R03067	2-Amino-7,8-dihydro-4-hydroxy-6-(diphosphooxymethyl)pteridine + 4-Aminobenzoate <=> Diphosphate + Dihydropteroate	C04807 + C00568 <=> C00013 + C00921	1	-Inf	Inf	ec:2.5.1.15	ro01825, ro04409, ro05968		(Kanehisa, Goto et al. 2004)
ATP:2-amino-4-hydroxy-6-hydroxymethyl-7,8-dihydropteridine 6'-pyrophosphotransferase	R03503	ATP + 2-Amino-4-hydroxy-6-hydroxymethyl-7,8-dihydropteridine <=> AMP + 2-Amino-7,8-dihydro-4-hydroxy-6-(diphosphooxymethyl)pteridine	C00002 + C01300 <=> C00020 + C04807	1	0	Inf	ec:2.7.6.3	ro04411		(Kanehisa, Goto et al. 2004)
2-amino-4-hydroxy-6-(D-erythro-1,2,3-trihydroxypropyl)-7,8-dihydropteridine glycolaldehyde-lyase	R03504	2-Amino-4-hydroxy-6-(D-erythro-1,2,3-trihydroxypropyl)-7,8-dihydropteridine <=> Glycolaldehyde + 2-Amino-4-hydroxy-6-hydroxymethyl-7,8-dihydropteridine	C04874 <=> C00266 + C01300	1	-Inf	Inf	ec:4.1.2.25	ro04410		(Kanehisa, Goto et al. 2004)
	R04621	2-Amino-4-hydroxy-6-(D-erythro-1,2,3-trihydroxypropyl)-7,8-dihydropteridine + Orthophosphate <=> Dihydroneopterin phosphate + H2O	C04874 + C00009 <=> C05925 + C00001	-1	0	Inf				(Kanehisa, Goto et al. 2004)
	R04638	2-Amino-4-hydroxy-6-(erythro-1,2,3-trihydroxypropyl)dihydropteridine triphosphate + H2O <=> Dihydroneopterin phosphate + Diphosphate	C04895 + C00001 <=> C05925 + C00013	1	-Inf	Inf				(Kanehisa, Goto et al. 2004)
2-Amino-4-hydroxy-6-(erythro-1,2,3-trihydroxypropyl) dihydropteridine triphosphate hydrolase	R04639	2-Amino-4-hydroxy-6-(erythro-1,2,3-trihydroxypropyl)dihydropteridine triphosphate + H2O <=> 2,5-Diamino-6-(5'-triphosphoryl-3',4'-trihydroxy-2'-oxopentyl)-amino-4-oxopyrimidine	C04895 + C00001 <=> C06148	-1	-Inf	Inf	ec:3.5.4.16	ro04408, ro08281, ro10349		(Kanehisa, Goto et al. 2004)
formamidopyrimidine nucleoside triphosphate amidohydrolase	R05046	Formamidopyrimidine nucleoside triphosphate + H2O <=> 2,5-Diaminopyrimidine nucleoside triphosphate + Formate	C05922 + C00001 <=> C05923 + C00058	1	-Inf	Inf	ec:3.5.4.16	ro04408, ro08281, ro10349		(Kanehisa, Goto et al. 2004)
2,5-Diaminopyrimidine nucleoside triphosphate mutase	R05048	2,5-Diaminopyrimidine nucleoside triphosphate <=> 2,5-Diamino-6-(5'-triphosphoryl-3',4'-trihydroxy-2'-oxopentyl)-amino-4-oxopyrimidine	C05923 <=> C06148	1	-Inf	Inf	ec:3.5.4.16	ro04408, ro08281, ro10349		(Kanehisa, Goto et al. 2004)
4-amino-4-deoxychorismate pyruvate-lyase	R05553	4-Amino-4-deoxychorismate <=> 4-Aminobenzoate + Pyruvate	C11355 <=> C00568 + C00022	1	-Inf	Inf	ec:4.1.3.38	ro01826, ro04846		(Kanehisa, Goto et al. 2004)
urea hydro-lyase (cyanamide-forming)	R00778	Urea <=> Cyanamide + H2O	C00086 <=> C01566 + C00001	-1	-Inf	Inf	ec:4.2.1.69	ro07109		(Kanehisa, Goto et al. 2004)
Atrazine chlorohydrolase	R05558	Atrazine + H2O <=> Hydroxyatrazine + Hydrochloric acid	C06551 + C00001 <=> C06552 + C01327	1	-Inf	Inf	ec:3.8.1.8	ro04512		(Kanehisa, Goto et al. 2004)
4-(Ethylamino)-2-hydroxy-6-(isopropylamino)-1,3,5-triazine ethylaminohydrolase	R05559	Hydroxyatrazine + H2O <=> N-Isopropylammelide + Ethylamine	C06552 + C00001 <=> C06553 + C00797	1	-Inf	Inf	ec:3.5.99.3	ro04508		(Kanehisa, Goto et al. 2004)
Cyanuric acid amidohydrolase	R05561	Cyanuric acid + 2 H2O <=> Biuret + Carbonic acid	C06554 + 2 C00001 <=> C06555 + C01353	1	-Inf	Inf	ec:3.5.2.15	ro05296		(Kanehisa, Goto et al. 2004)
	R06970	Cyromazine + H2O <=> N-Cyclopropylammeline + NH3	C14147 + C00001 <=> C14148 + C00014	1	-Inf	Inf				(Kanehisa, Goto et al. 2004)
	R06971	N-Cyclopropylammeline + H2O <=> N-Cyclopropylammelide + NH3	C14148 + C00001 <=> C14149 + C00014	1	-Inf	Inf				(Kanehisa, Goto et al. 2004)
	R06972	N-Cyclopropylammelide + H2O <=> Cyanuric acid + Cyclopropylamine	C14149 + C00001 <=> C06554 + C14150	1	-Inf	Inf				(Kanehisa, Goto et al. 2004)
5-aminolevulinate hydro-lyase (adding 5-aminolevulinate and cyclizing; porphobilinogen-forming)	R00036	2 5-Aminolevulinate <=> Porphobilinogen + 2 H2O	2 C00430 <=> C00931 + 2 C00001	1	0	Inf	ec:4.2.1.24	ro02050		(Kanehisa, Goto et al. 2004)
porphobilinogen:(4-[2-carboxyethyl]-3-[carboxymethyl]pyrrol-2-yl)methyltransferase (hydrolysing); porphobilinogen ammonia-lyase (polymerizing)	R00084	4 Porphobilinogen + H2O <=> Hydroxymethylbilane + 4 NH3	4 C00931 + C00001 <=> C01024 + 4 C00014	1	0	Inf	ec:2.5.1.61	ro02052		(Kanehisa, Goto et al. 2004)
protoheme ferro-lyase (protoporphyrin-forming)	R00310	Protoporphyrin + Fe2+ <=> Heme + 2 H+	C02191 + C14818 <=> C00032 + 2 C00080	1	0	Inf	ec:4.99.1.1	ro07215		(Kanehisa, Goto et al. 2004)
(S)-4-Amino-5-oxopentanoate 4,5-aminomutase	R02272	5-Aminolevulinate <=> (S)-4-Amino-5-oxopentanoate	C00430 <=> C03741	-1	0	Inf	ec:5.4.3.8	ro02037, ro05728		(Kanehisa, Goto et al. 2004)
S-Adenosyl-L-methionine:uroporphyrin-III C-methyltransferase	R02864	Siroheme + 2 H+ <=> Fe2+ + Sirohydrochlorin	C00748 + 2 C00080 <=> C14818 + C05778	-1	0	Inf	ec:4.99.1.4	ro06617		(Kanehisa, Goto et al. 2004)
Hydroxymethylbilane hydro-lyase(cyclizing)	R03165	Hydroxymethylbilane <=> Uroporphyrinogen III + H2O	C01024 <=> C01051 + C00001	1	0	Inf	ec:4.2.1.75	ro02051, ro05940, ro06368		(Kanehisa, Goto et al. 2004)
S-adenosyl-L-methionine:uroporphyrin-III C-methyltransferase	R03194	2 S-Adenosyl-L-methionine + Uroporphyrinogen III <=> 2 S-Adenosyl-L-homocysteine + Precorrin 2	2 C00019 + C01051 <=> 2 C00021 + C02463	1	-Inf	Inf	ec:2.1.1.107	ro02051, ro06617		(Kanehisa, Goto et al. 2004)
Uroporphyrinogen-III carboxy-lyase	R03197	Uroporphyrinogen III <=> Coproporphyrinogen III + 4 CO2	C01051 <=> C03263 + 4 C00011	1	0	Inf	ec:4.1.1.37	ro06858		(Kanehisa, Goto et al. 2004)
protoporphyrinogen-IX:oxygen oxidoreductase	R03222	2 Protoporphyrinogen IX + 3 Oxygen <=> 2 Protoporphyrin + 6 H2O	2 C01079 + 3 C00007 <=> 2 C02191 + 6 C00001	1	0	Inf	ec:1.3.3.4	ro06859		(Kanehisa, Goto et al. 2004)
S-Adenosyl-L-methionine:uroporphyrin-III C-methyltransferase	R03947	Precorrin 2 + NAD+ <=> Sirohydrochlorin + NADH + H+	C02463 + C00003 <=> C05778 + C00004 + C00080	1	-Inf	Inf	ec:1.3.1.76	ro06617		(Kanehisa, Goto et al. 2004)
S-adenosyl-L-methionine:precorrin-4 C20-methyltransferase	R03948	S-Adenosyl-L-methionine + Precorrin 2 <=> S-Adenosyl-L-homocysteine + Precorrin 3A + H+	C00019 + C02463 <=> C00021 + C05772 + C00080	1	-Inf	Inf	ec:2.1.1.130	ro00174		(Kanehisa, Goto et al. 2004)
L-glutamate-semialdehyde: NADP+ oxidoreductase(L-glutamyl-tRNA(Glu)-forming)	R04109	L-Glutamyl-tRNA(Glu) + NADPH + H+ <=> (S)-4-Amino-5-oxopentanoate + tRNA(Glu) + NADP+	C02987 + C00005 + C00080 <=> C03741 + C01641 + C00006	1	0	Inf	ec:1.2.1.70	ro02053		(Kanehisa, Goto et al. 2004)
Uroporphyrinogen I carboxy-lyase	R04972	Uroporphyrinogen I <=> Coproporphyrinogen I + 4 CO2	C05766 <=> C05768 + 4 C00011	1	0	Inf	ec:4.1.1.37	ro06858		(Kanehisa, Goto et al. 2004)
S-Adenosyl-L-methionine:1-precorrin-6Y C5,15-methyltransferase (C-12-decarboxylating)	R05149	2 S-Adenosyl-L-methionine + Precorrin 6Y <=> 2 S-Adenosyl-L-homocysteine + Precorrin 8X + CO2	2 C00019 + C06319 <=> 2 C00021 + C06408 + C00011	1	-Inf	Inf	ec:2.1.1.132	ro00828		(Kanehisa, Goto et al. 2004)
precorrin-6Y:NADP+ oxidoreductase	R05150	Precorrin 6Y + NADP+ <=> Precorrin 6X + NADPH + H+	C06319 + C00006 <=> C06320 + C00005 + C00080	-1	-Inf	Inf	ec:1.3.1.54	ro00826		(Kanehisa, Goto et al. 2004)
Precorrin 8X 11,12-methylmutase	R05177	Precorrin 8X <=> Hydrogenobyrinate	C06408 <=> C06399	1	0	Inf	ec:5.4.1.2	ro00173		(Kanehisa, Goto et al. 2004)
S-adenosyl-L-methionine:precorrin-3B C17-methyltransferase	R05180	S-Adenosyl-L-methionine + Precorrin 3B <=> S-Adenosyl-L-homocysteine + Precorrin 4	C00019 + C06406 <=> C00021 + C06407	1	-Inf	Inf	ec:2.1.1.131	ro00174		(Kanehisa, Goto et al. 2004)
S-adenosyl-L-methionine:precorrin-4 C11 methyltransferase	R05181	S-Adenosyl-L-methionine + Precorrin 4 <=> S-Adenosyl-L-homocysteine + Precorrin 5	C00019 + C06407 <=> C00021 + C06416	1	-Inf	Inf	ec:2.1.1.133	ro00827		(Kanehisa, Goto et al. 2004)
precorrin-3A,NADH:oxygen oxidoreductase (20-hydroxylating)	R05217	Precorrin 3A + Oxygen + NADH + H+ <=> Precorrin 3B + NAD+ + H2O	C05772 + C00007 + C00004 + C00080 <=> C06406 + C00003 + C00001	1	0	Inf	ec:1.14.13.83	ro00172		(Kanehisa, Goto et al. 2004)
	R05219	Precorrin 6X + Acetate + S-Adenosyl-L-homocysteine <=> Precorrin 5 + S-Adenosyl-L-methionine + H2O	C06320 + C00033 + C00021 <=> C06416 + C00019 + C00001	-1	-Inf	Inf	ec:2.1.1.152	ro02247		(Kanehisa, Goto et al. 2004)
ATP:cob(I)yrinic acid-a,c-diamide Cobeta-adenosyltransferase	R05220	Cob(I)yrinate a,c diamide + ATP <=> Adenosyl cobyrinate a,c diamide + Triphosphate	C06505 + C00002 <=> C06506 + C00536	1	0	Inf	ec:2.5.1.17	ro06615		(Kanehisa, Goto et al. 2004)
	R05221	Adenosyl cobinamide + ATP <=> Adenosyl cobinamide phosphate + ADP	C06508 + C00002 <=> C06509 + C00008	1	-Inf	Inf	ec:2.7.1.156	ro01144		(Kanehisa, Goto et al. 2004)
	R05222	Adenosyl cobinamide phosphate + GTP <=> Adenosine-GDP-cobinamide + Diphosphate	C06509 + C00044 <=> C06510 + C00013	1	-Inf	Inf	ec:2.7.7.62	ro01144		(Kanehisa, Goto et al. 2004)
	R05224	Hydrogenobyrinate + 2 L-Glutamine + 2 ATP + 2 H2O <=> Hydrogenobyrinate a,c diamide + 2 Orthophosphate + 2 L-Glutamate + 2 ADP	C06399 + 2 C00064 + 2 C00002 + 2 C00001 <=> C06503 + 2 C00009 + 2 C00025 + 2 C00008	1	0	Inf	ec:6.3.5.9	ro06616		(Kanehisa, Goto et al. 2004)
	R05225	Adenosyl cobyrinate a,c diamide + 4 L-Glutamine + 4 ATP + 4 H2O <=> Adenosyl cobyrinate hexaamide + 4 L-Glutamate + 4 Orthophosphate + 4 ADP	C06506 + 4 C00064 + 4 C00002 + 4 C00001 <=> C06507 + 4 C00025 + 4 C00009 + 4 C00008	1	0	Inf	ec:6.3.5.10	ro06605		(Kanehisa, Goto et al. 2004)
hydrogenobyrinic-acid-a,c-diamide:cobalt cobalt-ligase (ADP-forming)	R05227	Hydrogenobyrinate a,c diamide + Cobalt ion + ATP + H2O <=> Cob(II)yrinate a,c diamide + Orthophosphate + ADP + H+	C06503 + C00175 + C00002 + C00001 <=> C06504 + C00009 + C00008 + C00080	1	0	Inf	ec:6.6.1.2	ro00171, ro03584, ro03585		(Kanehisa, Goto et al. 2004)
adenosylcobyric acid:(R)-1-aminopropan-2-yl phosphate ligase	R06529	Adenosyl cobyrinate hexaamide + D-1-Aminopropan-2-ol O-phosphate + ATP <=> Adenosyl cobinamide phosphate + ADP + Orthophosphate	C06507 + C04122 + C00002 <=> C06509 + C00008 + C00009	1	-Inf	Inf	ec:6.3.1.10	ro01188		(Kanehisa, Goto et al. 2004)
coproporphyrinogen-III:S-adenosyl-L-methionine oxidoreductase(decarboxylating)	R06895	Coproporphyrinogen III + 2 S-Adenosyl-L-methionine <=> Protoporphyrinogen IX + 2 CO2 + 2 L-Methionine + 2 5'-Deoxyadenosine	C03263 + 2 C00019 <=> C01079 + 2 C00011 + 2 C00073 + 2 C05198	1	0	Inf	ec:1.3.99.22	ro01249		(Kanehisa, Goto et al. 2004)
ATP:cobinamide Cobeta-adenosyltransferase	R07268	ATP + Cobinamide <=> Triphosphate + Adenosyl cobinamide	C00002 + C05774 <=> C00536 + C06508	1	-Inf	Inf	ec:2.5.1.17	ro06615		(Kanehisa, Goto et al. 2004)
adenosylcobyric acid:(R)-1-aminopropan-2-ol ligase (ADP-forming)	R07302	ATP + Adenosyl cobyrinate hexaamide + (R)-1-Aminopropan-2-ol <=> ADP + Orthophosphate + Adenosyl cobinamide	C00002 + C06507 + C03194 <=> C00008 + C00009 + C06508	1	0	Inf	ec:6.3.1.10	ro01188		(Kanehisa, Goto et al. 2004)
	R07411	Heme <=> Heme O	C00032 <=> C15672	1	0	Inf				(Kanehisa, Goto et al. 2004)
	R07412	Heme O <=> Heme A	C15672 <=> C15670	1	0	Inf				(Kanehisa, Goto et al. 2004)
Farnesyl diphosphate:Isopentenyl diphosphate farnesyl cistransferase	R05555	trans,trans-Farnesyl diphosphate + Isopentenyl diphosphate <=> trans,trans,cis-Geranylgeranyl diphosphate + Diphosphate	C00448 + C00129 <=> C11356 + C00013	1	-Inf	Inf				(Kanehisa, Goto et al. 2004)
(2E,6E)-farnesyl-diphosphate:isopentenyl-diphosphate cistransferase (adding 8 isopentenyl units)	R06447	trans,trans,cis-Geranylgeranyl diphosphate + 7 Isopentenyl diphosphate <=> di-trans,poly-cis-Undecaprenyl diphosphate + 7 Diphosphate	C11356 + 7 C00129 <=> C04574 + 7 C00013	1	0	Inf				(Kanehisa, Goto et al. 2004)
limonene-1,2-epoxide hydrolase	R05784	Limonene-1,2-epoxide + H2O <=> Limonene-1,2-diol	C07271 + C00001 <=> C07276	1	-Inf	Inf	ec:3.3.2.8	ro01516, ro05861		(Kanehisa, Goto et al. 2004)
Aldehyde:NAD+ oxidoreductase	R06366	Perillyl aldehyde + H2O + NAD+ <=> Perillic acid + NADH + H+	C02576 + C00001 + C00003 <=> C11924 + C00004 + C00080	1	-Inf	Inf	ec:1.2.1.3	ro00340, ro00395, ro00646, ro02498, ro03066, ro03790, ro03974, ro04375, ro04663, ro05244, ro06081, ro06111, ro06275, ro06678, ro07077, ro08090, ro08151, ro08917, ro10302, ro11056		(Kanehisa, Goto et al. 2004)
perillic acid:CoA ligase (ADP-forming)	R06367	Perillic acid + CoA + ATP <=> Perillyl-CoA + H2O + ADP + Orthophosphate	C11924 + C00010 + C00002 <=> C11929 + C00001 + C00008 + C00009	1	0	Inf				(Kanehisa, Goto et al. 2004)
2-hydroxy-4-isopropenylcyclohexane-1-carboxyl-CoA hydro-lyase	R06369	Perillyl-CoA + H2O <=> 2-Hydroxy-4-isopropenylcyclohexane-1-carboxyl-CoA	C11929 + C00001 <=> C11934	1	-Inf	Inf				(Kanehisa, Goto et al. 2004)
	R06371	4-Isopropenyl-2-oxy-cyclohexanecarboxyl-CoA + H2O <=> 3-Isopropenylpimelyl-CoA	C11935 + C00001 <=> C11936	1	-Inf	Inf				(Kanehisa, Goto et al. 2004)
(3R)-3-isopropenyl-6-oxoheptanoate:CoA ligase (ADP-forming)	R06396	(3R)-3-Isopropenyl-6-oxoheptanoate + CoA + ATP <=> (3R)-3-Isopropenyl-6-oxoheptanoyl-CoA + H2O + ADP + Orthophosphate	C11405 + C00010 + C00002 <=> C11407 + C00001 + C00008 + C00009	1	0	Inf				(Kanehisa, Goto et al. 2004)
(+)-limonene,NADH:oxygen oxidoreductase	R06398	(+)-Limonene + NADH + Oxygen <=> Limonene-1,2-epoxide + NAD+ + HO-	C06099 + C00004 + C00007 <=> C07271 + C00003 + C01328	1	0	Inf				(Kanehisa, Goto et al. 2004)
(1S,4R)-1-hydroxy-2-oxolimonene, NADPH:oxygen oxidoreductase	R06400	(1S,4R)-1-Hydroxy-2-oxolimonene + NADPH + Oxygen <=> (3R)-3-Isopropenyl-6-oxoheptanoate + NADP+ + HO-	C11937 + C00005 + C00007 <=> C11405 + C00006 + C01328	1	0	Inf				(Kanehisa, Goto et al. 2004)
Pinocarveol dehydrogenase	R06405	Pinocarveol <=> Pinocarvone + H+	C11941 <=> C09884 + C00080	1	-Inf	Inf				(Kanehisa, Goto et al. 2004)
alpha-Pinene monooxygenase	R06406	alpha-Pinene + NADH + H+ + Oxygen <=> alpha-Pinene-oxide + NAD+ + H2O	C09880 + C00004 + C00080 + C00007 <=> C02759 + C00003 + C00001	1	0	Inf				(Kanehisa, Goto et al. 2004)
cis-2-Methyl-5-isopropylhexa-2,5-dienal dehydrogenase	R06407	(Z)-2-Methyl-5-isopropylhexa-2,5-dienal + NAD+ + H2O <=> cis-2-Methyl-5-isopropylhexa-2,5-dienoic acid + NADH + H+	C04435 + C00003 + C00001 <=> C11944 + C00004 + C00080	1	-Inf	Inf				(Kanehisa, Goto et al. 2004)
cis-2-Methyl-5-isopropylhexa-2,5-dienoate-CoA ligase	R06409	cis-2-Methyl-5-isopropylhexa-2,5-dienoic acid + ATP + CoA <=> cis-2-Methyl-5-isopropylhexa-2,5-dienoyl-CoA + AMP + Diphosphate	C11944 + C00002 + C00010 <=> C11946 + C00020 + C00013	1	0	Inf				(Kanehisa, Goto et al. 2004)
trans-2-Methyl-5-isopropylhexa-2,5-dienoate-CoA ligase	R06410	trans-2-Methyl-5-isopropylhexa-2,5-dienoic acid + ATP + CoA <=> trans-2-Methyl-5-isopropylhexa-2,5-dienoyl-CoA + AMP + Diphosphate	C11943 + C00002 + C00010 <=> C11945 + C00020 + C00013	1	0	Inf				(Kanehisa, Goto et al. 2004)
cis-2-Methyl-5-isopropylhexa-2,5-dienoyl-CoA hydro-lyase	R06411	cis-2-Methyl-5-isopropylhexa-2,5-dienoyl-CoA + H2O <=> 3-Hydroxy-2,6-dimethyl-5-methylene-heptanoyl-CoA	C11946 + C00001 <=> C11947	1	-Inf	Inf	ec:4.2.1.17	ro00085, ro00401, ro01505, ro01538, ro01540, ro01928, ro01936, ro02286, ro02289, ro02308, ro02669, ro02688, ro02697, ro02707, ro02860, ro02862, ro03070, ro03243, ro03948, ro03957, ro04094, ro04205, ro04249, ro04252, ro04398, ro04594, ro04652, ro04688, ro05033, ro05401, ro06025, ro06118, ro06453, ro06513, ro06681, ro06695, ro07067, ro07071, ro07072, ro08039, ro08049, ro08144, ro08870, ro08944, ro0…		(Kanehisa, Goto et al. 2004)
trans-2-Methyl-5-isopropylhexa-2,5-dienoyl-CoA hydro-lyase	R06412	trans-2-Methyl-5-isopropylhexa-2,5-dienoyl-CoA + H2O <=> 3-Hydroxy-2,6-dimethyl-5-methylene-heptanoyl-CoA	C11945 + C00001 <=> C11947	1	-Inf	Inf	ec:4.2.1.17	ro00085, ro00401, ro01505, ro01538, ro01540, ro01928, ro01936, ro02286, ro02289, ro02308, ro02669, ro02688, ro02697, ro02707, ro02860, ro02862, ro03070, ro03243, ro03948, ro03957, ro04094, ro04205, ro04249, ro04252, ro04398, ro04594, ro04652, ro04688, ro05033, ro05401, ro06025, ro06118, ro06453, ro06513, ro06681, ro06695, ro07067, ro07071, ro07072, ro08039, ro08049, ro08144, ro08870, ro08944, ro0…		(Kanehisa, Goto et al. 2004)
3-Hydroxy-2,6-dimethyl-5-methylene-heptanoyl-CoA dehydrogenase	R06413	3-Hydroxy-2,6-dimethyl-5-methylene-heptanoyl-CoA + NAD+ <=> 2,6-Dimethyl-5-methylene-3-oxo-heptanoyl-CoA + NADH + H+	C11947 + C00003 <=> C11948 + C00004 + C00080	1	-Inf	Inf				(Kanehisa, Goto et al. 2004)
2,6-Dimethyl-5-methylene-3-oxo-heptanoyl-CoA C-acetyltransferase	R06414	2,6-Dimethyl-5-methylene-3-oxo-heptanoyl-CoA + CoA <=> 3-Isopropylbut-3-enoyl-CoA + Propanoyl-CoA	C11948 + C00010 <=> C11949 + C00100	1	-Inf	Inf				(Kanehisa, Goto et al. 2004)
3-Isopropylbut-3-enoyl-CoA thioesterase	R06415	3-Isopropylbut-3-enoyl-CoA + H2O <=> 3-Isopropylbut-3-enoic acid + CoA	C11949 + C00001 <=> C11950 + C00010	1	-Inf	Inf				(Kanehisa, Goto et al. 2004)
ethylnitronate:oxygen 2-oxidoreductase (nitrite-forming)	R00025	Oxygen + 2 2-Nitropropane <=> 2 Acetone + 2 Nitrite	C00007 + 2 C02116 <=> 2 C00207 + 2 C00088	1	0	Inf	ec:1.13.12.16	ro00808, ro00812, ro04649, ro04690, ro06117, ro08143		(Kanehisa, Goto et al. 2004)
glycine synthase; glycine cleavage system	R01221	Glycine + Tetrahydrofolate + NAD+ <=> 5,10-Methylenetetrahydrofolate + NH3 + CO2 + NADH + H+	C00037 + C00101 + C00003 <=> C00143 + C00014 + C00011 + C00004 + C00080	1	0	Inf	ec:1.4.4.2	ro00902, ro02930, ro08466, ro08467		(Kanehisa, Goto et al. 2004)
							ec:1.8.1.4	ro02140, ro02927, ro03318, ro03377, ro05562, ro06262, ro11024
							ec:2.1.2.10	ro01148, ro02931
Sulfite:oxygen oxidoreductase	R00533	Sulfite + Oxygen + H2O <=> Sulfate + H2O2	C00094 + C00007 + C00001 <=> C00059 + C00027	1	0	Inf	ec:1.8.3.1	ro01563		(Kanehisa, Goto et al. 2004)
hydrogen-sulfide:NADP+ oxidoreductase	R00858	Hydrogen sulfide + 3 NADP+ + 3 H2O <=> Sulfite + 3 NADPH + 3 H+	C00283 + 3 C00006 + 3 C00001 <=> C00094 + 3 C00005 + 3 C00080	-1	0	Inf	ec:1.8.1.2	ro01797		(Kanehisa, Goto et al. 2004)
adenosine 3',5'-bisphosphate,sulfite:oxidized-thioredoxin oxidoreductase (3'-phosphoadenosine-5'-phosphosulfate -forming)	R02021	Thioredoxin + 3'-Phosphoadenylyl sulfate <=> Thioredoxin disulfide + Sulfite + Adenosine 3',5'-bisphosphate	C00342 + C00053 <=> C00343 + C00094 + C00054	1	0	Inf	ec:1.8.4.8	ro01252, ro10068, ro11012		(Kanehisa, Goto et al. 2004)
	R02508	Cystathionine + Succinate <=> O-Succinyl-L-homoserine + L-Cysteine	C00542 + C00042 <=> C01118 + C00097	-1	-Inf	Inf	ec:2.5.1.48	ro05845		(Kanehisa, Goto et al. 2004)
cyclohexanol:NAD+ oxidoreductase	R02229	Cyclohexanone + NADH + H+ <=> Cyclohexanol + NAD+	C00414 + C00004 + C00080 <=> C00854 + C00003	-1	-Inf	Inf	ec:1.1.1.90	ro02648, ro02661, ro03285		(Kanehisa, Goto et al. 2004)
Cyclohexanone,NADPH:oxygen oxidoreductase (6-hydroxylating 1,2-lactonizing)	R02231	Cyclohexanone + Oxygen + NADPH + H+ <=> 6-Hexanolide + NADP+ + H2O	C00414 + C00007 + C00005 + C00080 <=> C01880 + C00006 + C00001	1	0	Inf	ec:1.14.13.22	ro01874, ro02492, ro03063, ro03247, ro03437, ro06008, ro06679, ro06698, ro08137, ro09035, ro09039, ro10187		(Kanehisa, Goto et al. 2004)
cyclohexane-1,2-dione acylhydrolase (decyclizing)	R05100	Adipate semialdehyde <=> Cyclohexan-1,2-dione + H2O	C06102 <=> C06105 + C00001	-1	-Inf	Inf				(Kanehisa, Goto et al. 2004)
6-Hydroxyhexanoate:NADP+ oxidoreductase	R05231	6-Hydroxyhexanoic acid + NADP+ <=> Adipate semialdehyde + NADPH + H+	C06103 + C00006 <=> C06102 + C00005 + C00080	1	-Inf	Inf				(Kanehisa, Goto et al. 2004)
(S)-3-hydroxyacyl-CoA:NAD+ oxidoreductase	R06941	(3S)-3-Hydroxyadipyl-CoA + NAD+ <=> 3-Oxoadipyl-CoA + NADH + H+	C14145 + C00003 <=> C02232 + C00004 + C00080	1	-Inf	Inf	ec:1.1.1.35	ro04205		(Kanehisa, Goto et al. 2004)
(3S)-3-hydroxyacyl-CoA hydro-lyase	R06942	5-Carboxy-2-pentenoyl-CoA + H2O <=> (3S)-3-Hydroxyadipyl-CoA	C14144 + C00001 <=> C14145	1	-Inf	Inf	ec:4.2.1.17	ro00085, ro00401, ro01505, ro01538, ro01540, ro01928, ro01936, ro02286, ro02289, ro02308, ro02669, ro02688, ro02697, ro02707, ro02860, ro02862, ro03070, ro03243, ro03948, ro03957, ro04094, ro04205, ro04249, ro04252, ro04398, ro04594, ro04652, ro04688, ro05033, ro05401, ro06025, ro06118, ro06453, ro06513, ro06681, ro06695, ro07067, ro07071, ro07072, ro08039, ro08049, ro08144, ro08870, ro08944, ro0…		(Kanehisa, Goto et al. 2004)
	R06943	Adipyl-CoA + FAD <=> 5-Carboxy-2-pentenoyl-CoA + FADH2	C14143 + C00016 <=> C14144 + C01352	1	-Inf	Inf				(Kanehisa, Goto et al. 2004)
	R06944	Adipate + CoA + ATP <=> Adipyl-CoA + AMP + Diphosphate	C06104 + C00010 + C00002 <=> C14143 + C00020 + C00013	1	0	Inf				(Kanehisa, Goto et al. 2004)
2,3-dihydro-2,3-dihydroxybenzoate:NAD+ oxidoreductase	R01505	(2S,3S)-2,3-Dihydro-2,3-dihydroxybenzoate + NAD+ <=> 2,3-Dihydroxybenzoate + NADH + H+	C04171 + C00003 <=> C00196 + C00004 + C00080	1	-Inf	Inf	ec:1.3.1.28	ro04794		(Kanehisa, Goto et al. 2004)
Isochorismate pyruvate-hydrolase	R03037	Isochorismate + H2O <=> (2S,3S)-2,3-Dihydro-2,3-dihydroxybenzoate + Pyruvate	C00885 + C00001 <=> C04171 + C00022	1	-Inf	Inf	ec:3.3.2.1	ro02318		(Kanehisa, Goto et al. 2004)
Ferrocytochrome-c:oxygen oxidoreductase	R00081	Oxygen + 4 Ferrocytochrome c + 4 H+ <=> 4 Ferricytochrome c + 2 H2O	C00007 + 4 C00126 + 4 C00080 <=> 4 C00125 + 2 C00001	1	0	Inf	ec:1.9.3.1	ro01130, ro01137, ro04224, ro06446, ro08285		(Kanehisa, Goto et al. 2004)
diphosphate phosphohydrolase; pyrophosphate phosphohydrolase	R00004	Diphosphate + H2O <=> 2 Orthophosphate	C00013 + C00001 <=> 2 C00009	1	0	Inf	ec:3.6.1.1	ro04400		(Kanehisa, Goto et al. 2004)
all-trans-octaprenyl-diphosphate:4-hydroxybenzoate 3-octaprenyltransferase	R05615	all-trans-Octaprenyl diphosphate + 4-Hydroxybenzoate <=> 3-Octaprenyl-4-hydroxybenzoate + Diphosphate	C04146 + C00156 <=> C05809 + C00013	1	-Inf	Inf				(Kanehisa, Goto et al. 2004)
	R08609	Indole <=> Indole-3-acetate	C00463 <=> C00954	1	0	Inf				(Kanehisa, Goto et al. 2004)
GDP-mannose mannophosphohydrolase	R00881	GDP-mannose + H2O <=> GMP + D-Mannose 1-phosphate	C00096 + C00001 <=> C00144 + C00636	1	-Inf	Inf				(Kanehisa, Goto et al. 2004)
5-Methyltetrahydrofolate:Corrinoid Co-methyltransferase	R02289	5-Methyltetrahydrofolate + Corrinoid + H+ <=> Methylcorrinoid + Tetrahydrofolate	C00440 + C06021 + C00080 <=> C06020 + C00101	1	-Inf	Inf				(Kanehisa, Goto et al. 2004)
L-Arabinose aldose-ketose-isomerase	R01761	L-Arabinose <=> L-Ribulose	C00259 <=> C00508	1	-Inf	Inf	ec:5.3.1.4	ro04091		(Kanehisa, Goto et al. 2004)
L-xylulose 1-phosphate glycolaldehyde-lyase (glycerone-phosphate-forming)	R01785	L-Xylulose 1-phosphate <=> Glycerone phosphate + Glycolaldehyde	C06441 <=> C00111 + C00266	1	-Inf	Inf				(Kanehisa, Goto et al. 2004)
D-mannonate hydro-lyase	R05606	D-Mannonate <=> 2-Dehydro-3-deoxy-D-gluconate + H2O	C00514 <=> C00204 + C00001	-1	-Inf	Inf				(Kanehisa, Goto et al. 2004)
2-succinyl-6-hydroxy-2,4-cyclohexadiene-1-carboxylate synthase	R08166	2-Succinyl-5-enolpyruvyl-6-hydroxy-3-cyclohexene-1-carboxylate <=> (1R,6R)-6-Hydroxy-2-succinylcyclohexa-2,4-diene-1-carboxylate + Pyruvate	C16519 <=> C05817 + C00022	1	0	Inf				(Kanehisa, Goto et al. 2004)
	R04989	2-Octaprenyl-6-methoxyphenol + Oxygen + NADPH <=> 2-Octaprenyl-6-methoxy-1,4-benzoquinone + NADP+ + H2O	C05812 + C00007 + C00005 <=> C05813 + C00006 + C00001	1	0	Inf				(Kanehisa, Goto et al. 2004)
2-Octaprenyl-3-methyl-6-methoxy-1,4-benzoquinone ,NADPH2:oxygen oxidoreductase	R06146	2-Octaprenyl-3-methyl-6-methoxy-1,4-benzoquinone + Oxygen + NADPH + H+ <=> 2-Octaprenyl-3-methyl-5-hydroxy-6-methoxy-1,4-benzoquinone + NADP+ + H2O	C05814 + C00007 + C00005 + C00080 <=> C05815 + C00006 + C00001	1	0	Inf				(Kanehisa, Goto et al. 2004)
	R07262	1,4-Dihydroxy-2-naphthoyl-CoA + H2O <=> 1,4-Dihydroxy-2-naphthoate + CoA	C15547 + C00001 <=> C03657 + C00010	1	0	Inf				(Kanehisa, Goto et al. 2004)
3beta-Hydroxyandrost-5-en-17-one acetaldehyde-lyase	R03403	3beta-Hydroxyandrost-5-en-17-one + NADP+ + Acetate + H2O <=> 17alpha-Hydroxypregnenolone + NADPH + Oxygen + H+	C01227 + C00006 + C00033 + C00001 <=> C05138 + C00005 + C00007 + C00080	-1	0	Inf				(Kanehisa, Goto et al. 2004)
17alpha-Hydroxyprogesterone acetaldehyde-lyase	R01841	17alpha-Hydroxyprogesterone <=> Androst-4-ene-3,17-dione + Acetaldehyde	C01176 <=> C00280 + C00084	1	-Inf	Inf				(Kanehisa, Goto et al. 2004)
Androst-5-ene-3beta,17beta-diol:NAD+ oxidoreductase	R03406	Androst-5-ene-3beta,17beta-diol + NAD+ <=> 3beta-Hydroxyandrost-5-en-17-one + NADH + H+	C04295 + C00003 <=> C01227 + C00004 + C00080	-1	-Inf	Inf				(Kanehisa, Goto et al. 2004)
N-Carbamoylputrescine amidohydrolase	R01152	N-Carbamoylputrescine + H2O <=> Putrescine + CO2 + NH3	C00436 + C00001 <=> C00134 + C00011 + C00014	1	-Inf	Inf	ec:3.5.1.53	ro04386, ro05592		(Kanehisa, Goto et al. 2004)
acetyl-CoA:putrescine N-acetyltransferase	R01154	Acetyl-CoA + Putrescine <=> CoA + N-Acetylputrescine	C00024 + C00134 <=> C00010 + C02714	1	-Inf	Inf				(Kanehisa, Goto et al. 2004)
4-acetamidobutanoate amidohydrolase	R01987	4-Aminobutanoate + Acetate <=> 4-Acetamidobutanoate + H2O	C00334 + C00033 <=> C02946 + C00001	-1	-Inf	Inf				(Kanehisa, Goto et al. 2004)
adenosine 3',5'-phosphate 5'-nucleotidohydrolase	R00191	3',5'-Cyclic AMP + H2O <=> AMP	C00575 + C00001 <=> C00020	1	-Inf	Inf				(Kanehisa, Goto et al. 2004)
Guanosine 3',5'-cyclic phosphate 5'-nucleotidohydrolase	R01234	3',5'-Cyclic GMP + H2O <=> GMP	C00942 + C00001 <=> C00144	1	-Inf	Inf				(Kanehisa, Goto et al. 2004)
5-hydroxyisourate amidohydrolase	R06601	5-Hydroxyisourate + H2O <=> 5-Hydroxy-2-oxo-4-ureido-2,5-dihydro-1H-imidazole-5-carboxylate	C11821 + C00001 <=> C12248	1	0	Inf	ec:3.5.2.17	ro01567, ro04510		(Kanehisa, Goto et al. 2004)
2-oxo-4-hydroxy-4-carboxy-5-ureidoimidazoline decarboxylase	R06604	5-Hydroxy-2-oxo-4-ureido-2,5-dihydro-1H-imidazole-5-carboxylate + H+ <=> (S)(+)-Allantoin + CO2	C12248 + C00080 <=> C02350 + C00011	1	0	Inf				(Kanehisa, Goto et al. 2004)
(S)-ureidoglycolate urea-lyase (glyoxylate-forming)	R00776	(-)-Ureidoglycolate <=> Glyoxylate + Urea	C00603 <=> C00048 + C00086	1	-Inf	Inf				(Kanehisa, Goto et al. 2004)
guanosine-3',5'-bis(diphosphate) 3'-diphosphohydrolase	R00336	Guanosine 3',5'-bis(diphosphate) + H2O <=> GDP + Diphosphate	C01228 + C00001 <=> C00035 + C00013	1	0	Inf				(Kanehisa, Goto et al. 2004)
Cytidine ribohydrolase	R02137	Cytidine + H2O <=> Cytosine + D-Ribose	C00475 + C00001 <=> C00380 + C00121	1	-Inf	Inf				(Kanehisa, Goto et al. 2004)
Trimethylaminoacetate:L-homosysteine S-methyltransferase	R02821	Betaine + L-Homocysteine <=> N,N-Dimethylglycine + L-Methionine	C00719 + C00155 <=> C01026 + C00073	1	-Inf	Inf				(Kanehisa, Goto et al. 2004)
Acetyl-CoA:glycine C-acetyltransferase	R00371	Acetyl-CoA + Glycine <=> CoA + L-2-Amino-3-oxobutanoic acid	C00024 + C00037 <=> C00010 + C03508	1	-Inf	Inf				(Kanehisa, Goto et al. 2004)
	R03758	Aminoacetone + CO2 <=> L-2-Amino-3-oxobutanoic acid	C01888 + C00011 <=> C03508	-1	-Inf	Inf				(Kanehisa, Goto et al. 2004)
(R)-1-Aminopropan-2-ol:NAD+ oxidoreductase	R03759	(R)-1-Aminopropan-2-ol + NAD+ <=> Aminoacetone + NADH + H+	C03194 + C00003 <=> C01888 + C00004 + C00080	-1	-Inf	Inf				(Kanehisa, Goto et al. 2004)
2-methylpropanoyl-CoA:enzyme N6-(dihydrolipoyl)lysine S-(2-methylpropanoyl)transferase	R02662	2-Methylpropanoyl-CoA + Enzyme N6-(dihydrolipoyl)lysine <=> CoA + [Dihydrolipoyllysine-residue (2-methylpropanoyl)transferase] S-(2-methylpropanoyl)dihydrolipoyllysine	C00630 + C15973 <=> C00010 + C15977	-1	-Inf	Inf				(Kanehisa, Goto et al. 2004)
(S)-2-methylbutanoyl-CoA:enzyme N6-(dihydrolipoyl)lysine S-(2-methylbutanoyl)transferase	R03174	(S)-2-Methylbutanoyl-CoA + Enzyme N6-(dihydrolipoyl)lysine <=> CoA + [Dihydrolipoyllysine-residue (2-methylpropanoyl)transferase] S-(2-methylbutanoyl)dihydrolipoyllysine	C15980 + C15973 <=> C00010 + C15979	-1	-Inf	Inf				(Kanehisa, Goto et al. 2004)
Methylmalonyl-CoA epimerase	R02765	(R)-Methylmalonyl-CoA <=> (S)-Methylmalonyl-CoA	C01213 <=> C00683	1	-Inf	Inf	ec:5.1.99.1	ro01456		(Kanehisa, Goto et al. 2004)
3-methylbutanoyl-CoA:enzyme N6-(dihydrolipoyl)lysine S-(3-methylbutanoyl)transferase	R04097	3-Methylbutanoyl-CoA + Enzyme N6-(dihydrolipoyl)lysine <=> CoA + [Dihydrolipoyllysine-residue (2-methylpropanoyl)transferase] S-(3-methylbutanoyl)dihydrolipoyllysine	C02939 + C15973 <=> C00010 + C15975	-1	-Inf	Inf				(Kanehisa, Goto et al. 2004)
(S)-3-Hydroxyisobutyryl-CoA hydrolase	R05064	(S)-3-Hydroxyisobutyryl-CoA + H2O <=> CoA + (S)-3-Hydroxyisobutyrate	C06000 + C00001 <=> C00010 + C06001	1	0	Inf				(Kanehisa, Goto et al. 2004)
	R08098	trans-Geranyl-CoA <=> Geranoyl-CoA	C16465 <=> C01920	1	-Inf	Inf				(Kanehisa, Goto et al. 2004)
geranoyl-CoA:carbon-dioxide ligase (ADP-forming)	R03494	ATP + Geranoyl-CoA + HCO3- <=> ADP + Orthophosphate + 3-(4-Methylpent-3-en-1-yl)pent-2-enedioyl-CoA	C00002 + C01920 + C00288 <=> C00008 + C00009 + C01291	1	0	Inf				(Kanehisa, Goto et al. 2004)
3-(4-methylpent-3-en-1-yl)-pent-2-enedioyl-CoA hydro-lyase	R03493	3-Hydroxy-3-(4-methylpent-3-en-1-yl)glutaryl-CoA <=> 3-(4-Methylpent-3-en-1-yl)pent-2-enedioyl-CoA + H2O	C04675 <=> C01291 + C00001	-1	-Inf	Inf				(Kanehisa, Goto et al. 2004)
3-hydroxy-3-(4-methylpent-3-en-1-yl)glutaryl-CoA acetate-lyase (7-methyl-3-oxooct-6-enoyl-CoA-forming)	R08090	3-Hydroxy-3-(4-methylpent-3-en-1-yl)glutaryl-CoA <=> 7-Methyl-3-oxo-6-octenoyl-CoA + Acetate	C04675 <=> C16466 + C00033	1	-Inf	Inf				(Kanehisa, Goto et al. 2004)
	R01652	4-Methyl-2-oxopentanoate + CO2 <=> (2S)-2-Isopropyl-3-oxosuccinate	C00233 + C00011 <=> C04236	-1	-Inf	Inf				(Kanehisa, Goto et al. 2004)
N-Succinyl-L-2,6-diaminoheptanedioate:2-oxoglutarate amino-transferase	R04475	N-Succinyl-LL-2,6-diaminoheptanedioate + 2-Oxoglutarate <=> N-Succinyl-2-L-amino-6-oxoheptanedioate + L-Glutamate	C04421 + C00026 <=> C04462 + C00025	-1	-Inf	Inf	ec:2.6.1.17	ro04939		(Kanehisa, Goto et al. 2004)
L-erythro-4-Hydroxyglutamate:2-oxoglutarate aminotransferase	R05052	L-erythro-4-Hydroxyglutamate + 2-Oxoglutarate <=> D-4-Hydroxy-2-oxoglutarate + L-Glutamate	C05947 + C00026 <=> C05946 + C00025	1	-Inf	Inf				(Kanehisa, Goto et al. 2004)
trans-4-Hydroxy-L-proline:(acceptor) oxidoreductase	R03295	trans-4-Hydroxy-L-proline + FAD <=> L-1-Pyrroline-3-hydroxy-5-carboxylate + FADH2	C01157 + C00016 <=> C04281 + C01352	1	0	Inf				(Kanehisa, Goto et al. 2004)
	R04443	L-1-Pyrroline-3-hydroxy-5-carboxylate + H2O <=> L-4-Hydroxyglutamate semialdehyde	C04281 + C00001 <=> C05938	1	-Inf	Inf				(Kanehisa, Goto et al. 2004)
	R04875	Hydantoin-5-propionate + H2O <=> N-Carbamyl-L-glutamate	C05565 + C00001 <=> C05829	1	-Inf	Inf				(Kanehisa, Goto et al. 2004)
N-carbamyl-L-glutamate amidohydrolase	R00254	L-Glutamate + NH3 + CO2 <=> N-Carbamyl-L-glutamate + H2O	C00025 + C00014 + C00011 <=> C05829 + C00001	-1	-Inf	Inf	ec:3.5.1.87	ro02816		(Kanehisa, Goto et al. 2004)
L-Histidinol-phosphate phosphohydrolase	R03013	L-Histidinol phosphate + H2O <=> L-Histidinol + Orthophosphate	C01100 + C00001 <=> C00860 + C00009	1	0	Inf				(Kanehisa, Goto et al. 2004)
	R04132	2-Oxohept-3-enedioate + H2O <=> 2,4-Dihydroxyhept-2-enedioate	C03063 + C00001 <=> C06201	1	-Inf	Inf				(Kanehisa, Goto et al. 2004)
Gentisate aldehyde:NAD+ oxidoreductase	R02655	Gentisate aldehyde + NAD+ + H2O <=> 2,5-Dihydroxybenzoate + NADH + H+	C05585 + C00003 + C00001 <=> C00628 + C00004 + C00080	1	-Inf	Inf				(Kanehisa, Goto et al. 2004)
3-fumarylpyruvate fumarylhydrolase	R01085	3-Fumarylpyruvate + H2O <=> Fumarate + Pyruvate	C02514 + C00001 <=> C00122 + C00022	1	-Inf	Inf				(Kanehisa, Goto et al. 2004)
	R05472	6-Oxo-2-hydroxy-7-(4'-chlorophenyl)-3,8,8,8-tetrachloroocta-2E,4E-dienoate <=> 4-Chlorobenzoate	C06651 <=> C02370	1	-Inf	Inf				(Kanehisa, Goto et al. 2004)
4-Chlorobenzoate:CoA ligase	R03932	ATP + 4-Chlorobenzoate + CoA <=> AMP + Diphosphate + 4-Chlorobenzoyl-CoA	C00002 + C02370 + C00010 <=> C00020 + C00013 + C06387	1	0	Inf				(Kanehisa, Goto et al. 2004)
4-Chlorobenzoyl CoA chlorohydrolase	R04101	4-Chlorobenzoyl-CoA + H2O <=> 4-Hydroxybenzoyl-CoA + Cl- + H+	C06387 + C00001 <=> C02949 + C00698 + C00080	1	-Inf	Inf				(Kanehisa, Goto et al. 2004)
	R05473	Bis(4'-chlorophenyl)methane <=> 4-Chlorophenylacetate	C06641 <=> C03077	1	-Inf	Inf				(Kanehisa, Goto et al. 2004)
L-phenylalanine carboxy-lyase (phenylethylamine-forming)	R00699	L-Phenylalanine <=> Phenethylamine + CO2	C00079 <=> C05332 + C00011	1	-Inf	Inf				(Kanehisa, Goto et al. 2004)
4-nitrophenol,NADH:oxygen oxidoreductase (2-hydroxylating)	R03023	4-Nitrophenol + Oxygen + NADH + H+ <=> 4-Nitrocatechol + NAD+ + H2O	C00870 + C00007 + C00004 + C00080 <=> C02235 + C00003 + C00001	1	0	Inf				(Kanehisa, Goto et al. 2004)
	R06849	1,2,4-Trichlorobenzene <=> 1,4-Dichlorobenzene	C06594 <=> C07092	1	-Inf	Inf				(Kanehisa, Goto et al. 2004)
	R06850	1,4-Dichlorobenzene <=> Chlorobenzene	C07092 <=> C06990	1	-Inf	Inf				(Kanehisa, Goto et al. 2004)
cis-1,2-dihydrobenzene-1,2-diol:NAD+ oxidoreductase	R06832	3,4,6-Trichloro-cis-1,2-dihydroxycyclohexa-3,5-diene + NAD+ <=> 3,4,6-Trichlorocatechol + NADH + H+	C12832 + C00003 <=> C12831 + C00004 + C00080	1	-Inf	Inf				(Kanehisa, Goto et al. 2004)
2-chloro-2,5-dihydro-5-oxofuran-2-acetate lyase	R06834	2,3,5-Trichloro-cis,cis-muconate <=> 2,5-Dichloro-carboxymethylenebut-2-en-4-olide + Hydrochloric acid	C12833 <=> C12834 + C01327	1	-Inf	Inf				(Kanehisa, Goto et al. 2004)
2-chloro-2,5-dihydro-5-oxofuran-2-acetate lyase (decyclizing)	R06840	2-Chloro-cis,cis-muconate <=> trans-4-Carboxymethylenebut-2-en-4-olide + Hydrochloric acid	C03572 <=> C12838 + C01327	1	-Inf	Inf				(Kanehisa, Goto et al. 2004)
	R06855	2-Chloro-3-oxoadipate <=> Chloroacetic acid + Succinate	C12836 <=> C06755 + C00042	1	-Inf	Inf				(Kanehisa, Goto et al. 2004)
cis-1,2-dihydrobenzene-1,2-diol:NAD+ oxidoreductase	R06857	3-Chloro-cis-1,2-dihydroxycyclohexa-3,5-diene + NAD+ <=> 3-Chlorocatechol + NADH + H+	C12837 + C00003 <=> C05618 + C00004 + C00080	1	-Inf	Inf				(Kanehisa, Goto et al. 2004)
	R03892	2-Maleylacetate <=> 3-Hydroxy-cis,cis-muconate	C02222 <=> C03676	-1	-Inf	Inf				(Kanehisa, Goto et al. 2004)
	R06886	4,4'-Dihydroxy-alpha-methylstilbene + Oxygen <=> 4-Hydroxybenzaldehyde + 4'-Hydroxyacetophenone	C13632 + C00007 <=> C00633 + C10700	1	0	Inf				(Kanehisa, Goto et al. 2004)
(4-hydroxyphenyl)ethan-1-one,NADPH:oxygen oxidoreductase (ester-forming)	R06892	4'-Hydroxyacetophenone + NADPH + H+ + Oxygen <=> 4-Hydroxyphenyl acetate + NADP+ + H2O	C10700 + C00005 + C00080 + C00007 <=> C13636 + C00006 + C00001	1	0	Inf				(Kanehisa, Goto et al. 2004)
aryl-ester hydrolase	R06893	4-Hydroxyphenyl acetate + H2O <=> p-Benzenediol + Acetate	C13636 + C00001 <=> C00530 + C00033	1	-Inf	Inf				(Kanehisa, Goto et al. 2004)
	R08122	2-Fluorocyclohexadiene-cis,cis-1,2-diol-1-carboxylate <=> Catechol	C16482 <=> C00090	1	-Inf	Inf				(Kanehisa, Goto et al. 2004)
	R08123	6-Fluorocyclohexadiene-cis,cis-1,2-diol-1-carboxylate <=> 3-Fluorocatechol	C16481 <=> C16472	1	-Inf	Inf				(Kanehisa, Goto et al. 2004)
	R08106	1-Fluorocyclohexadiene-cis,cis-1,2-diol <=> Catechol + Hydrofluoric acid	C16484 <=> C00090 + C16487	1	-Inf	Inf				(Kanehisa, Goto et al. 2004)
5-fluoromuconolactone lyase (decyclizing)	R08119	2-Fluoro-cis,cis-muconate <=> 5-Fluoromuconolactone	C16475 <=> C16477	1	-Inf	Inf				(Kanehisa, Goto et al. 2004)
	R04293	Pyridine-2,3-dicarboxylate + H2O <=> 2-Amino-3-carboxymuconate semialdehyde	C03722 + C00001 <=> C04409	-1	-Inf	Inf				(Kanehisa, Goto et al. 2004)
	R01937	2-Oxoadipate + NH3 + NAD+ <=> 2-Aminomuconate + NADH + H+ + H2O	C00322 + C00014 + C00003 <=> C02220 + C00004 + C00080 + C00001	-1	-Inf	Inf				(Kanehisa, Goto et al. 2004)
2-oxoadipate dehydrogenase complex	R01933	2-Oxoadipate + CoA + NAD+ <=> Glutaryl-CoA + CO2 + NADH + H+	C00322 + C00010 + C00003 <=> C00527 + C00011 + C00004 + C00080	1	-Inf	Inf	ec:1.8.1.4	ro02140, ro02927, ro03318, ro03377, ro05562, ro06262, ro11024		(Kanehisa, Goto et al. 2004)
							ec:2.3.1.61	ro00543, ro01151, ro11029
N-Formylanthranilate amidohydrolase	R00988	Formylanthranilate + H2O <=> Formate + Anthranilate	C05653 + C00001 <=> C00058 + C00108	1	-Inf	Inf				(Kanehisa, Goto et al. 2004)
Spermidine:(acceptor) oxidoreductase	R01914	Spermidine + Oxygen + H2O <=> 1,3-Diaminopropane + 4-Aminobutanal + H2O2	C00315 + C00007 + C00001 <=> C00986 + C00555 + C00027	1	0	Inf				(Kanehisa, Goto et al. 2004)
4-aminobutanal:NAD+ 1-oxidoreductase; 4-aminobutyraldehyde:NAD+ oxidoreductase	R02549	4-Aminobutanal + NAD+ + H2O <=> 4-Aminobutanoate + NADH + H+	C00555 + C00003 + C00001 <=> C00334 + C00004 + C00080	1	-Inf	Inf	ec:1.2.1.3	ro00340, ro00395, ro00646, ro02498, ro03066, ro03790, ro03974, ro04375, ro04663, ro05244, ro06081, ro06111, ro06275, ro06678, ro07077, ro08090, ro08151, ro08917, ro10302, ro11056		(Kanehisa, Goto et al. 2004)
hypotaurine:NAD+ oxidoreductase	R01681	Hypotaurine + NAD+ + H2O <=> Taurine + NADH + H+	C00519 + C00003 + C00001 <=> C00245 + C00004 + C00080	1	-Inf	Inf				(Kanehisa, Goto et al. 2004)
acetyl-phosphate:sulfite S-acetyltransferase (acyl-phosphate hydrolysing, 2-oxoethyl-forming)	R05651	Sulfoacetaldehyde + Orthophosphate <=> Acetyl phosphate + Sulfite	C00593 + C00009 <=> C00227 + C00094	1	-Inf	Inf				(Kanehisa, Goto et al. 2004)
	R01650	Succinate semialdehyde + Cyanide + NH3 <=> gamma-Amino-gamma-cyanobutanoate + H2O	C00232 + C00177 + C00014 <=> C05715 + C00001	1	-Inf	Inf				(Kanehisa, Goto et al. 2004)
	R01410	Cyanide + Acetaldehyde + NH3 <=> alpha-Aminopropiononitrile + H2O	C00177 + C00084 + C00014 <=> C05714 + C00001	1	-Inf	Inf				(Kanehisa, Goto et al. 2004)
3-cyano-L-alanine carboxy-lyase (3-aminopropiononitrile-forming)	R06614	3-Cyano-L-alanine <=> beta-Aminopropionitrile + CO2	C02512 <=> C05670 + C00011	1	0	Inf				(Kanehisa, Goto et al. 2004)
3-Cyano-L-alanine aminohydrolase	R00486	3-Cyano-L-alanine + 2 H2O <=> L-Aspartate + NH3	C02512 + 2 C00001 <=> C00049 + C00014	1	-Inf	Inf				(Kanehisa, Goto et al. 2004)
gamma-L-glutamyl-L-cysteine:glycine ligase (ADP-forming)	R00497	ATP + gamma-L-Glutamyl-L-cysteine + Glycine <=> ADP + Orthophosphate + Glutathione	C00002 + C00669 + C00037 <=> C00008 + C00009 + C00051	1	0	Inf				(Kanehisa, Goto et al. 2004)
UDP-glucose:beta-D-glucosyltransferase (acceptor-unspecific)	R03526	UDP-glucose + ROH <=> UDP + D-Glucoside	C00029 + C01335 <=> C00015 + C01798	1	0	Inf				(Kanehisa, Goto et al. 2004)
CDP-diacylglycerol:myo-inositol 3-phosphatidyltransferase	R01802	CDP-diacylglycerol + myo-Inositol <=> CMP + 1-Phosphatidyl-D-myo-inositol	C00269 + C00137 <=> C00055 + C01194	1	0	Inf				(Kanehisa, Goto et al. 2004)
2-Deoxy-5-keto-D-gluconic acid 6-phosphate Dihydroxyacetone phosphate-lyase	R05378	2-Deoxy-5-keto-D-gluconic acid 6-phosphate <=> 3-Oxopropanoate + Glycerone phosphate	C06893 <=> C00222 + C00111	1	-Inf	Inf				(Kanehisa, Goto et al. 2004)
Phosphatidylglycerophosphate phosphohydrolase	R02029	Phosphatidylglycerophosphate + H2O <=> Phosphatidylglycerol + Orthophosphate	C03892 + C00001 <=> C00344 + C00009	1	0	Inf				(Kanehisa, Goto et al. 2004)
CDP-diacylglycerol:phosphatidylglycerol 3-phosphatidyltransferase	R02030	Phosphatidylglycerol + CDP-diacylglycerol <=> Cardiolipin + CMP	C00344 + C00269 <=> C05980 + C00055	1	0	Inf				(Kanehisa, Goto et al. 2004)
	R07889	3-Hydroxy-OPC8-CoA <=> trans-2-Enoyl-OPC8-CoA + H2O	C16329 <=> C16328 + C00001	-1	-Inf	Inf	ec:4.2.1.17	ro00085, ro00401, ro01505, ro01538, ro01540, ro01928, ro01936, ro02286, ro02289, ro02308, ro02669, ro02688, ro02697, ro02707, ro02860, ro02862, ro03070, ro03243, ro03948, ro03957, ro04094, ro04205, ro04249, ro04252, ro04398, ro04594, ro04652, ro04688, ro05033, ro05401, ro06025, ro06118, ro06453, ro06513, ro06681, ro06695, ro07067, ro07071, ro07072, ro08039, ro08049, ro08144, ro08870, ro08944, ro0…		(Kanehisa, Goto et al. 2004)
	R07890	3-Hydroxy-OPC8-CoA + NAD+ <=> 3-Oxo-OPC8-CoA + NADH + H+	C16329 + C00003 <=> C16330 + C00004 + C00080	1	-Inf	Inf	ec:1.1.1.35	ro04205		(Kanehisa, Goto et al. 2004)
	R07893	3-Hydroxy-OPC6-CoA <=> trans-2-Enoyl-OPC6-CoA + H2O	C16333 <=> C16332 + C00001	-1	-Inf	Inf	ec:4.2.1.17	ro00085, ro00401, ro01505, ro01538, ro01540, ro01928, ro01936, ro02286, ro02289, ro02308, ro02669, ro02688, ro02697, ro02707, ro02860, ro02862, ro03070, ro03243, ro03948, ro03957, ro04094, ro04205, ro04249, ro04252, ro04398, ro04594, ro04652, ro04688, ro05033, ro05401, ro06025, ro06118, ro06453, ro06513, ro06681, ro06695, ro07067, ro07071, ro07072, ro08039, ro08049, ro08144, ro08870, ro08944, ro0…		(Kanehisa, Goto et al. 2004)
	R07894	3-Hydroxy-OPC6-CoA + NAD+ <=> 3-Oxo-OPC6-CoA + NADH + H+	C16333 + C00003 <=> C16334 + C00004 + C00080	1	-Inf	Inf	ec:1.1.1.35	ro04205		(Kanehisa, Goto et al. 2004)
	R07897	3-Hydroxy-OPC4-CoA <=> trans-2-Enoyl-OPC4-CoA + H2O	C16337 <=> C16336 + C00001	-1	-Inf	Inf	ec:4.2.1.17	ro00085, ro00401, ro01505, ro01538, ro01540, ro01928, ro01936, ro02286, ro02289, ro02308, ro02669, ro02688, ro02697, ro02707, ro02860, ro02862, ro03070, ro03243, ro03948, ro03957, ro04094, ro04205, ro04249, ro04252, ro04398, ro04594, ro04652, ro04688, ro05033, ro05401, ro06025, ro06118, ro06453, ro06513, ro06681, ro06695, ro07067, ro07071, ro07072, ro08039, ro08049, ro08144, ro08870, ro08944, ro0…		(Kanehisa, Goto et al. 2004)
	R07898	3-Hydroxy-OPC4-CoA + NAD+ <=> 3-Oxo-OPC4-CoA + NADH + H+	C16337 + C00003 <=> C16338 + C00004 + C00080	1	-Inf	Inf	ec:1.1.1.35	ro04205		(Kanehisa, Goto et al. 2004)
lactate racemase	R01450	(S)-Lactate <=> (R)-Lactate	C00186 <=> C00256	1	-Inf	Inf				(Kanehisa, Goto et al. 2004)
	R07664	(S)-Mandelate + FMN <=> alpha-Oxo-benzeneacetic acid + Reduced FMN	C01984 + C00061 <=> C02137 + C01847	1	-Inf	Inf				(Kanehisa, Goto et al. 2004)
	R05138	2-Hydroxy-2,4-pentadienoate + Acetate <=> 2-Hydroxy-6-keto-2,4-heptadienoate + H2O	C00596 + C00033 <=> C06210 + C00001	-1	-Inf	Inf				(Kanehisa, Goto et al. 2004)
	R05290	Toluate + Oxygen + NADH + H+ <=> cis-1,2-Dihydroxy-4-methylcyclohexa-3,5-diene-1-carboxylate + NAD+	C01454 + C00007 + C00004 + C00080 <=> C06729 + C00003	1	0	Inf				(Kanehisa, Goto et al. 2004)
cis-1,2-Dihydroxy-4-methylcyclohexa-3,5-diene-1-carboxylate:NAD+ oxidoreductase (decarboxylating)	R05292	cis-1,2-Dihydroxy-4-methylcyclohexa-3,5-diene-1-carboxylate + NAD+ <=> 4-Methylcatechol + CO2 + NADH + H+	C06729 + C00003 <=> C06730 + C00011 + C00004 + C00080	1	-Inf	Inf				(Kanehisa, Goto et al. 2004)
2-Hydroxy-5-methyl-cis,cis-muconate 2-Oxo-5-methyl-cis-muconate isomerase	R05389	2-Hydroxy-5-methyl-cis,cis-muconate <=> 2-Oxo-5-methyl-cis-muconate	C07478 <=> C07479	1	-Inf	Inf				(Kanehisa, Goto et al. 2004)
	R05428	o-Toluate + Oxygen + NADH + H+ <=> 1,2-Dihydroxy-6-methylcyclohexa-3,5-dienecarboxylate + NAD+	C07215 + C00007 + C00004 + C00080 <=> C06731 + C00003	1	0	Inf				(Kanehisa, Goto et al. 2004)
1,2-Dihydroxy-6-methylcyclohexa-3,5-dienecarboxylate:NAD+ oxidoreductase (decarboxylating)	R05314	1,2-Dihydroxy-6-methylcyclohexa-3,5-dienecarboxylate + NAD+ <=> 2,3-Dihydroxytoluene + NADH + CO2 + H+	C06731 + C00003 <=> C02923 + C00004 + C00011 + C00080	1	-Inf	Inf				(Kanehisa, Goto et al. 2004)
	R05665	m-Methylbenzoate + NADH + Oxygen + H+ <=> 1,6-Dihydroxy-5-methylcyclohexa-2,4-dienecarboxylate + NAD+	C07211 + C00004 + C00007 + C00080 <=> C06720 + C00003	1	0	Inf				(Kanehisa, Goto et al. 2004)
1,6-dihydroxy-5-methylcyclohexa-2,4-dienecarboxylate:NAD+ oxidoreductase (decarboxylating)	R05309	1,6-Dihydroxy-5-methylcyclohexa-2,4-dienecarboxylate + NAD+ <=> 2,3-Dihydroxytoluene + CO2 + NADH + H+	C06720 + C00003 <=> C02923 + C00011 + C00004 + C00080	1	-Inf	Inf				(Kanehisa, Goto et al. 2004)
	R05298	Propanal + Pyruvate <=> 4-Hydroxy-2-oxohexanoic acid	C00479 + C00022 <=> C06762	-1	-Inf	Inf				(Kanehisa, Goto et al. 2004)
3-Hydroxybenzyl-alcohol:NADP+ oxidoreductase	R04136	3-Hydroxybenzyl alcohol + NADP+ <=> 3-Hydroxybenzaldehyde + NADPH + H+	C03351 + C00006 <=> C03067 + C00005 + C00080	1	-Inf	Inf				(Kanehisa, Goto et al. 2004)
	R01427	Benzoate <=> 3-Hydroxybenzoate	C00180 <=> C00587	1	-Inf	Inf				(Kanehisa, Goto et al. 2004)
3-hydroxybenzoate,NADH:oxygen oxidoreductase (6-hydroxylating)	R02589	3-Hydroxybenzoate + Oxygen + NADH + H+ <=> 2,5-Dihydroxybenzoate + NAD+ + H2O	C00587 + C00007 + C00004 + C00080 <=> C00628 + C00003 + C00001	1	0	Inf				(Kanehisa, Goto et al. 2004)
3-hydroxybenzoate,NADPH:oxygen oxidoreductase (4-hydroxylating)	R01628	3-Hydroxybenzoate + Oxygen + NADPH + H+ <=> 3,4-Dihydroxybenzoate + NADP+ + H2O	C00587 + C00007 + C00005 + C00080 <=> C00230 + C00006 + C00001	1	0	Inf				(Kanehisa, Goto et al. 2004)
	R06921	1,2-Dihydroxy-8-carboxynaphthalene + Oxygen <=> 2-Carboxy-2-hydroxy-8-carboxychromene	C14093 + C00007 <=> C14094	1	0	Inf				(Kanehisa, Goto et al. 2004)
	R06922	2-Carboxy-2-hydroxy-8-carboxychromene <=> 2-Hydroxy-3-carboxybenzalpyruvate	C14094 <=> C14095	1	-Inf	Inf				(Kanehisa, Goto et al. 2004)
	R06924	3-Formylsalicylic acid + Oxygen + H2O <=> 2-Hydroxyisophthalic acid + H2O2	C14096 + C00007 + C00001 <=> C14097 + C00027	1	0	Inf				(Kanehisa, Goto et al. 2004)
1-hydroxy-2-naphthoate:oxygen 1,2-oxidoreductase (decyclizing)	R07657	1-Hydroxy-2-naphthoate + Oxygen <=> (3Z)-4-(2-Carboxyphenyl)-2-oxobut-3-enoate	C03203 + C00007 <=> C16149	1	0	Inf				(Kanehisa, Goto et al. 2004)
(3Z)-4-(2-carboxyphenyl)-2-oxobut-3-enoate 2-formylbenzoate-lyase (pyruvate-forming)	R07713	(3Z)-4-(2-Carboxyphenyl)-2-oxobut-3-enoate + H2O <=> 2-Carboxybenzaldehyde + Pyruvate	C16149 + C00001 <=> C03057 + C00022	1	-Inf	Inf				(Kanehisa, Goto et al. 2004)
	R05533	beta-1,2,3,4,5,6-Hexachlorocyclohexane <=> delta-3,4,5,6-Tetrachlorocyclohexene + 2 Cl-	C06988 <=> C06989 + 2 C00698	1	-Inf	Inf				(Kanehisa, Goto et al. 2004)
	R05534	delta-3,4,5,6-Tetrachlorocyclohexene <=> 5,6-Dichloro-1,3-cyclohexadiene + 2 Cl-	C06989 <=> C11352 + 2 C00698	1	-Inf	Inf				(Kanehisa, Goto et al. 2004)
	R05536	5,6-Dichloro-1,3-cyclohexadiene <=> Benzene + 2 Cl-	C11352 <=> C01407 + 2 C00698	1	-Inf	Inf				(Kanehisa, Goto et al. 2004)
benzene,NADH:oxygene 1,2-oxidoreductase	R03543	Benzene + Oxygen + NADH + H+ <=> cis-1,2-Dihydrobenzene-1,2-diol + NAD+	C01407 + C00007 + C00004 + C00080 <=> C04091 + C00003	1	0	Inf				(Kanehisa, Goto et al. 2004)
cis-1,2-dihydrobenzene-1,2-diol:NAD+ oxidoreductase	R00812	cis-1,2-Dihydrobenzene-1,2-diol + NAD+ <=> Catechol + NADH + H+	C04091 + C00003 <=> C00090 + C00004 + C00080	1	-Inf	Inf				(Kanehisa, Goto et al. 2004)
	R05535	5,6-Dichloro-1,3-cyclohexadiene <=> Chlorobenzene + Cl-	C11352 <=> C06990 + C00698	1	-Inf	Inf				(Kanehisa, Goto et al. 2004)
	R07685	(Z)-4-(2-Hydroxy-5-sulfonatophenyl)-2-oxo-3-butenoate + 2 H2O <=> 5-Sulfosalicylate + Pyruvate	C16198 + 2 C00001 <=> C16199 + C00022	1	-Inf	Inf				(Kanehisa, Goto et al. 2004)
	R07686	2 5-Sulfosalicylate + Oxygen + 2 H+ <=> 2 2,5-Dihydroxybenzoate + 2 HSO3-	2 C16199 + C00007 + 2 C00080 <=> 2 C00628 + 2 C11481	1	0	Inf				(Kanehisa, Goto et al. 2004)
	R07692	4-(3-Hydroxy-2-naphthyl)-2-oxobut-3-enoic acid + 2 H2O <=> 3-Hydroxy-2-naphthoate + Pyruvate	C16210 + 2 C00001 <=> C16212 + C00022	1	-Inf	Inf				(Kanehisa, Goto et al. 2004)
	R07696	3-Hydroxy-2-naphthoate <=> 2,3-Dihydroxynaphthalene	C16212 <=> C16213	1	-Inf	Inf				(Kanehisa, Goto et al. 2004)
	R07695	2,3-Dihydroxynaphthalene <=> Salicylate	C16213 <=> C00805	1	-Inf	Inf				(Kanehisa, Goto et al. 2004)
	R05402	Tetrachlorohydroquinone + 2 Glutathione <=> 2,3,6-Trichlorohydroquinone + Glutathione disulfide + Hydrochloric acid	C03434 + 2 C00051 <=> C07099 + C00127 + C01327	1	-Inf	Inf				(Kanehisa, Goto et al. 2004)
	R05403	2,3,6-Trichlorohydroquinone + 2 Glutathione <=> 2,6-Dichlorohydroquinone + Glutathione disulfide + Hydrochloric acid	C07099 + 2 C00051 <=> C07097 + C00127 + C01327	1	-Inf	Inf				(Kanehisa, Goto et al. 2004)
	R05408	2,6-Dichlorohydroquinone + Oxygen + H2O <=> 2-Chloromaleylacetate + Hydrochloric acid	C07097 + C00007 + C00001 <=> C06329 + C01327	1	0	Inf				(Kanehisa, Goto et al. 2004)
	R05504	5-Chloro-2-hydroxymuconic semialdehyde + H+ <=> 2-Hydroxymuconate semialdehyde + Cl-	C07089 + C00080 <=> C00682 + C00698	1	-Inf	Inf				(Kanehisa, Goto et al. 2004)
2-hydroxymuconate-semialdehyde formylhydrolase	R02604	2-Hydroxy-2,4-pentadienoate + Formate <=> 2-Hydroxymuconate semialdehyde + H2O	C00596 + C00058 <=> C00682 + C00001	-1	-Inf	Inf				(Kanehisa, Goto et al. 2004)
	R07785	2,6-Dibromohydroquinone <=> 2-Bromomaleylacetate	C16248 <=> C16249	1	-Inf	Inf				(Kanehisa, Goto et al. 2004)
	R05538	2-Hydroxy-4-(1-oxo-1,3-dihydro-2H-inden-2-ylidene)-but-2-enoic acid + H2O <=> 2-Formyl-1-indanone + Pyruvate	C07718 + C00001 <=> C07719 + C00022	1	0	Inf				(Kanehisa, Goto et al. 2004)
	R05540	2 Indanone + 2 CO2 <=> 2 2-Formyl-1-indanone + Oxygen	2 C01504 + 2 C00011 <=> 2 C07719 + C00007	-1	0	Inf				(Kanehisa, Goto et al. 2004)
	R05542	Fluorene + Oxygen + 2 H+ <=> 1,2-Dihydroxyfluorene	C07715 + C00007 + 2 C00080 <=> C07724	1	0	Inf				(Kanehisa, Goto et al. 2004)
	R05423	Fluorene + Oxygen + NADH + H+ <=> (+)-(3S,4R)-cis-3,4-Dihydroxy-3,4-dihydrofluorene + NAD+	C07715 + C00007 + C00004 + C00080 <=> C07721 + C00003	1	0	Inf				(Kanehisa, Goto et al. 2004)
	R05544	2-Hydroxy-4-(2-oxo-1,3-dihydro-2H-inden-1-ylidene)but-2-enoic acid + H2O <=> 1-Formyl-2-indanone + Pyruvate	C07725 + C00001 <=> C07726 + C00022	1	0	Inf				(Kanehisa, Goto et al. 2004)
Dihydrocoumarin lactonohydrolase	R03692	Dihydrocoumarin + H2O <=> 3-(2-Hydroxyphenyl)propanoate	C02274 + C00001 <=> C01198	1	0	Inf				(Kanehisa, Goto et al. 2004)
	R05537	3-(2-Hydroxyphenyl)propanoate + ATP + CoA + FAD + NAD+ <=> Salicylate + AMP + Diphosphate + FADH2 + Acetyl-CoA + NADH + H+	C01198 + C00002 + C00010 + C00016 + C00003 <=> C00805 + C00020 + C00013 + C01352 + C00024 + C00004 + C00080	1	0	Inf				(Kanehisa, Goto et al. 2004)
	R07803	3-Isochromanone <=> Catechol	C07728 <=> C00090	1	0	Inf				(Kanehisa, Goto et al. 2004)
	R05592	2-Ketocyclohexane-1-carboxyl-CoA + H2O <=> 6-Carboxyhexanoyl-CoA	C09813 + C00001 <=> C01063	1	-Inf	Inf				(Kanehisa, Goto et al. 2004)
pimeloyl-CoA:NAD+ oxidoreductase	R05311	6-Carboxyhexanoyl-CoA + NAD+ <=> 6-Carboxyhex-2-enoyl-CoA + NADH + H+	C01063 + C00003 <=> C06723 + C00004 + C00080	1	-Inf	Inf				(Kanehisa, Goto et al. 2004)
3-hydroxypimeloyl-CoA:NAD+ oxidoreductase	R05305	3-Hydroxypimeloyl-CoA + NAD+ <=> 3-Oxopimeloyl-CoA + NADH + H+	C06714 + C00003 <=> C06715 + C00004 + C00080	1	-Inf	Inf				(Kanehisa, Goto et al. 2004)
3-hydroxy-5-oxohexanoyl-CoA:acetate CoA-transferase	R07832	3-Hydroxy-5-oxohexanoate + Acetyl-CoA <=> 3-Hydroxy-5-oxohexanoyl-CoA + Acetate	C16272 + C00024 <=> C16273 + C00033	1	-Inf	Inf				(Kanehisa, Goto et al. 2004)
trans-3-Chloroacrylic acid chlorohydrolase	R05371	trans-3-Chloroacrylic acid + H2O <=> Hydrochloric acid + 3-Oxopropanoate	C06614 + C00001 <=> C01327 + C00222	1	-Inf	Inf				(Kanehisa, Goto et al. 2004)
cis-3-Chloroacrylic acid chlorohydrolase	R05372	cis-3-Chloroacrylic acid + H2O <=> Hydrochloric acid + 3-Oxopropanoate	C06615 + C00001 <=> C01327 + C00222	1	-Inf	Inf				(Kanehisa, Goto et al. 2004)
	R05354	Styrene cis-glycol + NAD+ <=> 3-Vinylcatechol + NADH + H+	C07084 + C00003 <=> C07085 + C00004 + C00080	1	-Inf	Inf				(Kanehisa, Goto et al. 2004)
2-hydroxy-6-oxoocta-2,4,7-trienoate formylhydrolase	R05362	2-Hydroxy-6-oxoocta-2,4,7-trienoate + H2O <=> 2-Hydroxy-2,4-pentadienoate + Propenoate	C07087 + C00001 <=> C00596 + C00511	1	-Inf	Inf				(Kanehisa, Goto et al. 2004)
Acetoacetate hydro-lyase (3-butynoate-forming)	R01367	Acetoacetate <=> 3-Butynoate + H2O	C00164 <=> C06144 + C00001	-1	-Inf	Inf				(Kanehisa, Goto et al. 2004)
S-(hydroxymethyl)glutathione synthase	R06982	Glutathione + Formaldehyde <=> S-(Hydroxymethyl)glutathione	C00051 + C00067 <=> C14180	1	-Inf	Inf				(Kanehisa, Goto et al. 2004)
S-Formylglutathione hydrolase	R00527	S-Formylglutathione + H2O <=> Formate + Glutathione	C01031 + C00001 <=> C00058 + C00051	1	-Inf	Inf				(Kanehisa, Goto et al. 2004)
ATP:4-amino-5-hydroxymethyl-2-methylpyrimidine 5-phosphotransferase	R03471	ATP + 4-Amino-5-hydroxymethyl-2-methylpyrimidine <=> ADP + 4-Amino-2-methyl-5-phosphomethylpyrimidine	C00002 + C01279 <=> C00008 + C04556	1	-Inf	Inf	ec:2.7.1.49	ro02183		(Kanehisa, Goto et al. 2004)
N-Isopropylammelide isopropylaminohydrolase	R05560	N-Isopropylammelide + H2O <=> Cyanuric acid + Isopropylamine	C06553 + C00001 <=> C06554 + C06748	1	-Inf	Inf				(Kanehisa, Goto et al. 2004)
biuret amidohydrolase	R05563	Biuret + H2O <=> Urea-1-carboxylate + NH3	C06555 + C00001 <=> C01010 + C00014	1	-Inf	Inf				(Kanehisa, Goto et al. 2004)
	R03166	Hydroxymethylbilane <=> Uroporphyrinogen I + H2O	C01024 <=> C05766 + C00001	1	-Inf	Inf				(Kanehisa, Goto et al. 2004)
cob(II)yrinic acid-a,c-diamide:FMN oxidoreductase	R05218	2 Cob(II)yrinate a,c diamide + Reduced FMN <=> 2 Cob(I)yrinate a,c diamide + FMN + 2 H+	2 C06504 + C01847 <=> 2 C06505 + C00061 + 2 C00080	1	-Inf	Inf				(Kanehisa, Goto et al. 2004)
	R06531	L-Threonine <=> L-Threonine O-3-phosphate	C00188 <=> C12147	1	-Inf	Inf				(Kanehisa, Goto et al. 2004)
L-threonine-O-3-phosphate carboxy-lyase	R06530	L-Threonine O-3-phosphate <=> D-1-Aminopropan-2-ol O-phosphate + CO2	C12147 <=> C04122 + C00011	1	-Inf	Inf				(Kanehisa, Goto et al. 2004)
L-Threonine:NAD+ oxidoreductase	R01465	L-Threonine + NAD+ <=> L-2-Amino-3-oxobutanoic acid + NADH + H+	C00188 + C00003 <=> C03508 + C00004 + C00080	1	-Inf	Inf				(Kanehisa, Goto et al. 2004)
limonene-1,2-diol:(acceptor) 2-oxidoreductase	R06399	Limonene-1,2-diol <=> (1S,4R)-1-Hydroxy-2-oxolimonene	C07276 <=> C11937	1	-Inf	Inf				(Kanehisa, Goto et al. 2004)
alpha-Pinene-oxide lyase (decyclizing)	R04040	alpha-Pinene-oxide <=> (Z)-2-Methyl-5-isopropylhexa-2,5-dienal	C02759 <=> C04435	1	-Inf	Inf				(Kanehisa, Goto et al. 2004)
Cystathionine L-homocysteine-lyase (deaminating)	R01285	Cystathionine + H2O <=> L-Homocysteine + NH3 + Pyruvate	C00542 + C00001 <=> C00155 + C00014 + C00022	1	0	Inf	ec:4.4.1.8	ro08885		(Kanehisa, Goto et al. 2004)
L-homocysteine hydrogen-sulfide-lyase (deaminating; 2-oxobutanoate-forming)	R01283	L-Homocysteine + H2O <=> Hydrogen sulfide + NH3 + 2-Oxobutanoate	C00155 + C00001 <=> C00283 + C00014 + C00109	-1	0	Inf				(Kanehisa, Goto et al. 2004)
epsilon-Caprolactone lactonohydrolase	R03751	6-Hexanolide + H2O <=> 6-Hydroxyhexanoic acid	C01880 + C00001 <=> C06103	1	-Inf	Inf				(Kanehisa, Goto et al. 2004)
6-Oxohexanoate:NADP oxidoreductase	R05099	Adipate semialdehyde + NADP+ + H2O <=> Adipate + NADPH + H+	C06102 + C00006 + C00001 <=> C06104 + C00005 + C00080	1	-Inf	Inf				(Kanehisa, Goto et al. 2004)
3-octaprenyl-4-hydroxybenzoate carboxy-lyase	R04986	3-Octaprenyl-4-hydroxybenzoate <=> 2-Octaprenylphenol + CO2	C05809 <=> C05810 + C00011	1	-Inf	Inf				(Kanehisa, Goto et al. 2004)
	R04987	2-Octaprenylphenol + Oxygen + NADPH + H+ <=> 2-Octaprenyl-6-hydroxyphenol + NADP+ + H2O	C05810 + C00007 + C00005 + C00080 <=> C05811 + C00006 + C00001	1	0	Inf				(Kanehisa, Goto et al. 2004)
acetyl-CoA:corrinoid protein O-acetyltransferase	R08433	Acetyl-CoA + Corrinoid + H+ <=> CO + Methylcorrinoid + CoA	C00024 + C06021 + C00080 <=> C00237 + C06020 + C00010	-1	-Inf	Inf				(Kanehisa, Goto et al. 2004)
Creatinine iminohydrolase	R02922	Creatinine + H2O <=> N-Methylhydantoin + NH3	C00791 + C00001 <=> C02565 + C00014	1	-Inf	Inf				(Kanehisa, Goto et al. 2004)
4-Maleylacetoacetate cis-trans-isomerase	R03181	4-Maleylacetoacetate <=> 4-Fumarylacetoacetate	C01036 <=> C01061	1	-Inf	Inf				(Kanehisa, Goto et al. 2004)
4-hydroxy-4-methyl-2-oxoglutarate pyruvate-lyase (pyruvate-forming)	R00008	Parapyruvate <=> 2 Pyruvate	C06033 <=> 2 C00022	1	-Inf	Inf	ec:4.1.3.17	ro03289		(Kanehisa, Goto et al. 2004)
	R04326	5'-Phosphoribosylglycinamide + 5,10-Methenyltetrahydrofolate + H2O <=> 5'-Phosphoribosyl-N-formylglycinamide + Tetrahydrofolate	C03838 + C00445 + C00001 <=> C04376 + C00101	1	-Inf	Inf	ec:2.1.2.2	ro02245, ro05578		(Kanehisa, Goto et al. 2004)
Uridine ribohydrolase	R01080	Uridine + H2O <=> Uracil + D-Ribose	C00299 + C00001 <=> C00106 + C00121	1	-Inf	Inf				(Kanehisa, Goto et al. 2004)
Testosterone:NAD+ 17-oxidoreductase	R01836	Testosterone + NAD+ <=> Androst-4-ene-3,17-dione + NADH + H+	C00535 + C00003 <=> C00280 + C00004 + C00080	1	-Inf	Inf				(Kanehisa, Goto et al. 2004)
N-Carbamoylsarcosine amidohydrolase	R01563	N-Carbamoylsarcosine + H2O <=> Sarcosine + CO2 + NH3	C01043 + C00001 <=> C00213 + C00011 + C00014	1	0	Inf				(Kanehisa, Goto et al. 2004)
Succinyl-CoA:3-oxoadipate CoA-transferase	R02990	Succinyl-CoA + 3-Oxoadipate <=> Succinate + 3-Oxoadipyl-CoA	C00091 + C00846 <=> C00042 + C02232	1	-Inf	Inf				(Kanehisa, Goto et al. 2004)
	R08210	Dimethylallyl diphosphate + NAD+ + H2O <=> 1-Hydroxy-2-methyl-2-butenyl 4-diphosphate + NADH + H+	C00235 + C00003 + C00001 <=> C11811 + C00004 + C00080	-1	0	Inf	ec:1.17.1.2	ro05870		(Kanehisa, Goto et al. 2004)
Acetamide amidohydrolase	R00321	Acetamide + H2O <=> Acetate + NH3	C06244 + C00001 <=> C00033 + C00014	1	-Inf	Inf	ec:3.5.1.4	ro00359, ro01236, ro02852, ro03211, ro03496, ro04008, ro04406, ro04575, ro04799, ro05297, ro10169		(Kanehisa, Goto et al. 2004)
Lactoyl-CoA hydro-lyase	R02963	Lactoyl-CoA <=> Propenoyl-CoA + H2O	C00827 <=> C00894 + C00001	-1	-Inf	Inf				(Kanehisa, Goto et al. 2004)
	R05508	Lactoyl-CoA + Acetate <=> (S)-Lactate + Acetyl-CoA	C00827 + C00033 <=> C00186 + C00024	1	-Inf	Inf				(Kanehisa, Goto et al. 2004)
(S)-3-Hydroxybutanoyl-CoA:NADP+ oxidoreductase	R01976	(S)-3-Hydroxybutanoyl-CoA + NADP+ <=> Acetoacetyl-CoA + NADPH + H+	C01144 + C00006 <=> C00332 + C00005 + C00080	-1	-Inf	Inf	ec:1.1.1.157	ro02121, ro02208, ro02861, ro05099, ro11071		(Kanehisa, Goto et al. 2004)
Protocatechuate:oxygen 4,5-oxidoreductase (decyclizing)	R01632	3,4-Dihydroxybenzoate + Oxygen <=> 4-Carboxy-2-hydroxymuconate semialdehyde	C00230 + C00007 <=> C04484	1	0	Inf				(Kanehisa, Goto et al. 2004)
4-hydroxybenzoate,NADH:oxygen oxidoreductase (1-hydroxylating, decarboxylating)	R01297	4-Hydroxybenzoate + Oxygen + NADH + H+ <=> p-Benzenediol + CO2 + NAD+ + H2O	C00156 + C00007 + C00004 + C00080 <=> C00530 + C00011 + C00003 + C00001	1	0	Inf				(Kanehisa, Goto et al. 2004)
	R05440	Ethylbenzene + Oxygen + NADH + H+ <=> cis-1,2-Dihydro-3-ethylcatechol + NAD+	C07111 + C00007 + C00004 + C00080 <=> C06727 + C00003	1	0	Inf				(Kanehisa, Goto et al. 2004)
cis-1,2-Dihydro-3-ethylcatechol:NAD+ oxidoreductase	R05313	cis-1,2-Dihydro-3-ethylcatechol + NAD+ <=> 3-Ethylcatechol + NADH + H+	C06727 + C00003 <=> C06728 + C00004 + C00080	1	-Inf	Inf				(Kanehisa, Goto et al. 2004)
2-Chloro-2,5-dihydro-5-oxofuran-2-acetate lyase (decyclizing)	R04259	2-Chloro-2,5-dihydro-5-oxofuran-2-acetate <=> 3-Chloro-cis,cis-muconate	C04522 <=> C03585	-1	-Inf	Inf				(Kanehisa, Goto et al. 2004)
	R04500	2-Chloro-2,5-dihydro-5-oxofuran-2-acetate <=> cis-4-Carboxymethylenebut-2-en-4-olide + Hydrochloric acid	C04522 <=> C04431 + C01327	1	-Inf	Inf				(Kanehisa, Goto et al. 2004)
mandelate racemase	R03791	(S)-Mandelate <=> (R)-Mandelate	C01984 <=> C01983	-1	-Inf	Inf	ec:5.1.2.2	ro08313		(Kanehisa, Goto et al. 2004)
phenylpyruvate carboxy-lyase (phenylacetaldehyde-forming)	R01377	Phenylpyruvate <=> Phenylacetaldehyde + CO2	C00166 <=> C00601 + C00011	1	-Inf	Inf				(Kanehisa, Goto et al. 2004)
	R05442	o-Xylene + Oxygen + NADH + H+ <=> 2-Methylbenzyl alcohol + NAD+ + H2O	C07212 + C00007 + C00004 + C00080 <=> C07213 + C00003 + C00001	1	0	Inf				(Kanehisa, Goto et al. 2004)
	R05443	m-Xylene + Oxygen + NADH + H+ <=> 3-Methylbenzyl alcohol + NAD+ + H2O	C07208 + C00007 + C00004 + C00080 <=> C07216 + C00003 + C00001	1	0	Inf				(Kanehisa, Goto et al. 2004)
	R05288	p-Xylene + Oxygen + NADH + H+ <=> 4-Methylbenzyl alcohol + NAD+ + H2O	C06756 + C00007 + C00004 + C00080 <=> C06757 + C00003 + C00001	1	0	Inf				(Kanehisa, Goto et al. 2004)
benzene-1,4-dicarboxylate, NADH:oxygen oxidoreductase (1,2-hydroxylating)	R05148	Terephthalate + Oxygen + NADH + H+ <=> (3S,4R)-3,4-Dihydroxycyclohexa-1,5-diene-1,4-dicarboxylate + NAD+	C06337 + C00007 + C00004 + C00080 <=> C06318 + C00003	1	0	Inf				(Kanehisa, Goto et al. 2004)
(3S,4R)-3,4-dihydroxycyclohexa-1,5-diene-1,4-dicarboxylate:NAD+ oxidoreductase	R01633	(3S,4R)-3,4-Dihydroxycyclohexa-1,5-diene-1,4-dicarboxylate + NAD+ <=> 3,4-Dihydroxybenzoate + CO2 + NADH + H+	C06318 + C00003 <=> C00230 + C00011 + C00004 + C00080	1	-Inf	Inf				(Kanehisa, Goto et al. 2004)
2,3-Dihydroxyindole:oxygen 2,3-oxidoreductase (decyclizing)	R00983	2,3-Dihydroxyindole + Oxygen <=> Anthranilate + CO2	C02775 + C00007 <=> C00108 + C00011	1	0	Inf				(Kanehisa, Goto et al. 2004)
Anthranilate,NADH:oxygen oxidoreductase (1,2-hydroxylating, deaminating, decarboxylating)	R00823	Anthranilate + Oxygen + NADH + H+ <=> Catechol + NH3 + CO2 + NAD+	C00108 + C00007 + C00004 + C00080 <=> C00090 + C00014 + C00011 + C00003	1	0	Inf				(Kanehisa, Goto et al. 2004)
Acetyl-CoA:S-substituted L-cysteine N-acetyltransferase	R04950	Acetyl-CoA + S-Substituted L-cysteine <=> CoA + S-Substituted N-acetyl-L-cysteine	C00024 + C05726 <=> C00010 + C05727	1	-Inf	Inf				(Kanehisa, Goto et al. 2004)
Propan-2-ol:NADP+ oxidoreductase	R01550	Acetone + NADPH + H+ <=> Propan-2-ol + NADP+	C00207 + C00005 + C00080 <=> C01845 + C00006	-1	-Inf	Inf				(Kanehisa, Goto et al. 2004)
Acetoacetyl-CoA:acetate CoA-transferase	R01359	Acetoacetyl-CoA + Acetate <=> Acetoacetate + Acetyl-CoA	C00332 + C00033 <=> C00164 + C00024	-1	0	Inf				(Kanehisa, Goto et al. 2004)
taurine:pyruvate aminotransferase	R05652	Taurine + Pyruvate <=> Sulfoacetaldehyde + L-Alanine	C00245 + C00022 <=> C00593 + C00041	1	-Inf	Inf				(Kanehisa, Goto et al. 2004)
Vanillyl alcohol:oxygen oxidoreductase	R02877	4-Hydroxy-3-methoxy-benzenemethanol + Oxygen <=> 4-Hydroxy-3-methoxy-benzaldehyde + H2O2	C06317 + C00007 <=> C00755 + C00027	1	0	Inf				(Kanehisa, Goto et al. 2004)
vanillin:NAD oxidoreductase	R05699	4-Hydroxy-3-methoxy-benzaldehyde + NAD+ + H2O <=> Vanillate + NADH + H+	C00755 + C00003 + C00001 <=> C06672 + C00004 + C00080	1	-Inf	Inf				(Kanehisa, Goto et al. 2004)
6-Carboxyhyxanoate:CoA ligase (AMP-forming)	R03209	ATP + 6-Carboxyhexanoate + CoA <=> AMP + Diphosphate + 6-Carboxyhexanoyl-CoA	C00002 + C02656 + C00010 <=> C00020 + C00013 + C01063	1	0	Inf				(Kanehisa, Goto et al. 2004)
L-quinate:NAD+ 3-oxidoreductase; Quinate:NAD+ 5-oxidoreductase	R01872	Quinate + NAD+ <=> 3-Dehydroquinate + NADH + H+	C00296 + C00003 <=> C00944 + C00004 + C00080	1	-Inf	Inf				(Kanehisa, Goto et al. 2004)
chorismate pyruvate-lyase (4-hydroxybenzoate-forming)	R01302	4-Hydroxybenzoate + Pyruvate <=> Chorismate	C00156 + C00022 <=> C00251	-1	-Inf	Inf				(Kanehisa, Goto et al. 2004)
	R06902	2-Naphthoic acid <=> 1-Hydroxy-2-naphthoate	C14101 <=> C03203	1	-Inf	Inf				(Kanehisa, Goto et al. 2004)
3-Methylcrotonoyl-CoA:carbon-dioxide ligase (ADP-forming)	R04138	ATP + 3-Methylcrotonyl-CoA + HCO3- <=> ADP + Orthophosphate + 3-Methylglutaconyl-CoA	C00002 + C03069 + C00288 <=> C00008 + C00009 + C03231	1	0	Inf	ec:6.4.1.4	ro06095		(Kanehisa, Goto et al. 2004)
(S)-3-Hydroxy-3-methylglutaryl-CoA hydro-lyase (trans-3-methylglutaconyl-CoA-forming)	R02085	(S)-3-Hydroxy-3-methylglutaryl-CoA <=> 3-Methylglutaconyl-CoA + H2O	C00356 <=> C03231 + C00001	-1	-Inf	Inf				(Kanehisa, Goto et al. 2004)
trans,trans-Farnesyl-diphosphate:isopentenyl-diphosphate farnesyltranstransferase	R02061	trans,trans-Farnesyl diphosphate + Isopentenyl diphosphate <=> Diphosphate + Geranylgeranyl diphosphate	C00448 + C00129 <=> C00013 + C00353	1	0	Inf	ec:2.5.1.29	ro01106		(Kanehisa, Goto et al. 2004)
	R07475	Geranylgeranyl diphosphate + Isopentenyl diphosphate <=> all-trans-Pentaprenyl diphosphate + Diphosphate	C00353 + C00129 <=> C04217 + C00013	1	-Inf	Inf				(Kanehisa, Goto et al. 2004)
	R05613	all-trans-Pentaprenyl diphosphate + Isopentenyl diphosphate <=> all-trans-Hexaprenyl diphosphate + Diphosphate	C04217 + C00129 <=> C01230 + C00013	1	-Inf	Inf				(Kanehisa, Goto et al. 2004)
	R05611	all-trans-Octaprenyl diphosphate + Diphosphate <=> all-trans-Heptaprenyl diphosphate + Isopentenyl diphosphate	C04146 + C00013 <=> C04216 + C00129	-1	-Inf	Inf				(Kanehisa, Goto et al. 2004)
geranylgeranyl reductase	R02063	Geranylgeranyl diphosphate + 3 H+ + 3 NADPH <=> Phytyl diphosphate + 3 NADP+	C00353 + 3 C00080 + 3 C00005 <=> C05427 + 3 C00006	1	-Inf	Inf				(Kanehisa, Goto et al. 2004)
	R04134	2-Oxohept-3-enedioate <=> 2-Hydroxyhepta-2,4-dienedioate	C03063 <=> C05600	-1	-Inf	Inf				(Kanehisa, Goto et al. 2004)
2,4-dihydroxyhept-2-enedioate hydro-lyase	R06897	2-Hydroxyhepta-2,4-dienedioate + H2O <=> 2,4-Dihydroxyhept-2-enedioate	C05600 + C00001 <=> C06201	1	-Inf	Inf				(Kanehisa, Goto et al. 2004)
S-adenosyl-L-methionine carboxy-lyase [(5-deoxy-5-adenosyl)(3-aminopropyl)methylsulfonium-forming]	R00178	S-Adenosyl-L-methionine + H+ <=> S-Adenosylmethioninamine + CO2	C00019 + C00080 <=> C01137 + C00011	1	-Inf	Inf				(Kanehisa, Goto et al. 2004)
Glutaconyl-1-CoA carboxy-lyase	R03028	Glutaconyl-1-CoA <=> Crotonoyl-CoA + CO2	C02411 <=> C00877 + C00011	1	-Inf	Inf				(Kanehisa, Goto et al. 2004)
Adenosine 3',5'-bisphosphate 3'-phosphohydrolase	R00188	Adenosine 3',5'-bisphosphate + H2O <=> AMP + Orthophosphate	C00054 + C00001 <=> C00020 + C00009	1	0	Inf				(Kanehisa, Goto et al. 2004)
[Acyl-carrier-protein] 4'-pantetheine-phosphohydrolase	R01623	Acyl-carrier protein + H2O <=> Pantetheine 4'-phosphate + Apo-[acyl-carrier-protein]	C00229 + C00001 <=> C01134 + C03688	1	-Inf	Inf				(Kanehisa, Goto et al. 2004)
Dimethylallyl-diphosphate:isopentenyl-diphosphate dimethylallyltranstransferase	R01658	Dimethylallyl diphosphate + Isopentenyl diphosphate <=> Diphosphate + Geranyl diphosphate	C00235 + C00129 <=> C00013 + C00341	1	0	Inf	ec:2.5.1.1	ro01106		(Kanehisa, Goto et al. 2004)
Geranyl-diphosphate:isopentenyl-diphosphate geranyltrans-transferase	R02003	Geranyl diphosphate + Isopentenyl diphosphate <=> Diphosphate + trans,trans-Farnesyl diphosphate	C00341 + C00129 <=> C00013 + C00448	1	-Inf	Inf	ec:2.5.1.10	ro01106		(Kanehisa, Goto et al. 2004)
Succinyl-CoA:L-homoserine O-succinyltransferase	R01777	Succinyl-CoA + L-Homoserine <=> CoA + O-Succinyl-L-homoserine	C00091 + C00263 <=> C00010 + C01118	1	0	Inf				(Kanehisa, Goto et al. 2004)
ATP:L-ribulose 5-phosphotransferase	R02439	ATP + L-Ribulose <=> ADP + L-Ribulose 5-phosphate	C00002 + C00508 <=> C00008 + C01101	1	0	Inf				(Kanehisa, Goto et al. 2004)
L-ribulose-5-phosphate 4-epimerase	R05850	L-Ribulose 5-phosphate <=> D-Xylulose 5-phosphate	C01101 <=> C00231	1	-Inf	Inf				(Kanehisa, Goto et al. 2004)
(R)-S-Lactoylglutathione methylglyoxal-lyase (isomerizing)	R02530	(R)-S-Lactoylglutathione <=> Glutathione + Methylglyoxal	C03451 <=> C00051 + C00546	-1	-Inf	Inf				(Kanehisa, Goto et al. 2004)
	R06889	2,3-Bis(4-hydroxyphenyl)-1,2-propanediol + Oxygen <=> 4-Hydroxyphenacyl alcohol + 4-Hydroxybenzoate	C13634 + C00007 <=> C13635 + C00156	1	0	Inf				(Kanehisa, Goto et al. 2004)
2,4'-dihydroxyacetophenone oxidoreductase (C-C-bond-cleaving)	R01305	4-Hydroxyphenacyl alcohol + Oxygen <=> 4-Hydroxybenzoate + Formate	C13635 + C00007 <=> C00156 + C00058	1	0	Inf				(Kanehisa, Goto et al. 2004)
2-Amino-3-carboxymuconate semialdehyde carboxy-lyase	R04323	2-Amino-3-carboxymuconate semialdehyde <=> 2-Aminomuconate semialdehyde + CO2	C04409 <=> C03824 + C00011	1	-Inf	Inf				(Kanehisa, Goto et al. 2004)
hydrogen-peroxide:hydrogen-peroxide oxidoreductase	R00009	2 H2O2 <=> Oxygen + 2 H2O	2 C00027 <=> C00007 + 2 C00001	1	0	Inf	ec:1.11.1.6	ro00439, ro00603, ro03419, ro04309, ro05275, ro05836, ro05938, ro08262		(Kanehisa, Goto et al. 2004)
glycolaldehyde:NAD+ oxidoreductase	R01333	Glycolaldehyde + NAD+ + H2O <=> Glycolate + NADH + H+	C00266 + C00003 + C00001 <=> C00160 + C00004 + C00080	1	-Inf	Inf				(Kanehisa, Goto et al. 2004)
ATP:N-ribosylnicotinamide 5'-phosphotransferase	R02324	ATP + N-Ribosylnicotinamide <=> ADP + Nicotinamide D-ribonucleotide	C00002 + C03150 <=> C00008 + C00455	1	0	Inf				(Kanehisa, Goto et al. 2004)
	R03347	Nicotinate D-ribonucleotide + ADP <=> Nicotinate D-ribonucleoside + ATP	C01185 + C00008 <=> C05841 + C00002	-1	0	Inf				(Kanehisa, Goto et al. 2004)
ATP:pyruvate,phosphate phosphotransferase	R00206	ATP + Pyruvate + Orthophosphate <=> AMP + Phosphoenolpyruvate + Diphosphate	C00002 + C00022 + C00009 <=> C00020 + C00074 + C00013	1	0	Inf				(Kanehisa, Goto et al. 2004)
Biosynthetic reaction of Biomass	A00000	0.360 Protein + 0.016 DNA + 0.030 RNA + 0.132 Phospholipid + 0.030 Small Molecules + 0.182 Crosslinked peptideglycan + 0.01 Carbohydrate + 0.15 Corynomycolic acid + 47 ATP + 47 H2O <=> Biomass + 47 ADP + 47 Orthophosphate	0.360 M00001 + 0.016 M00002 + 0.030 M00003 + 0.132 M00004 + 0.030 M00005 + 0.182 M00006 + 0.01 M00007 + 0.15 M00008 + 47 C00002 + 47 C00001 <=> E00000 + 47 C00008 + 47 C00009	1	0	Inf				(Tikhonova et al., 1996), (Pons et al., 1996), (Ingraham et al., 1983), (Sutcliffe et al., 1998), (van der Wal et al., 1997), (Bendinger et al., 1993), (Borodina et al. 2005)
Cysteine hydrogen-sulfide-lyase	A00002	L-Cysteine + Cyanide <=> Hydrogen sulfide + 3-Cyano-L-alanine	C00097 + C00177 <=> C00283 + C02512	1	0	Inf	ec: 4.4.1.9		R02846	(Kanehisa, Goto et al. 2004)
Maintenance energy	A00003	ATP + H2O <=> ADP + Orthophosphate	C00002 + C00001 <=> C00008 + C00009	1	5	5				(Borodina et al. 2005)
Gamma-Amino-gamma-cyanobutanoate aminohydrolase	A00004	gamma-Amino-gamma-cyanobutanoate + 2 H2O <=> L-Glutamate + NH3	C05715 + 2 C00001 <=> C00025 + C00014	1	0	Inf	ec: 3.5.5.1	ro03332, ro03335, ro03530	R01887	(Kanehisa, Goto et al. 2004)
Alpha-Aminopropiononitrile aminohydrolase	A00005	alpha-Aminopropiononitrile + 2 H2O <=> L-Alanine + NH3	C05714 + 2 C00001 <=> C00041 + C00014	1	0	Inf	ec: 3.5.5.1	ro03332, ro03335, ro03530	R03542	(Kanehisa, Goto et al. 2004)
ATP:polyphosphate phosphotransferase	A00006	ATP + Diphosphate <=> ADP + Triphosphate	C00002 + C00013 <=> C00008 + C00536	1	-Inf	Inf	ec: 2.7.4.1	ro06503
4-Chlorophenylacetate hydrolase	A00007	4-Chlorophenylacetate + H2O <=> 4-Hydroxyphenylacetate + Hydrochloric acid	C03077 + C00001 <=> C00642 + C01327	1	0	Inf	4-Chlorophenylacetate hydrolase		R08971	(Kanehisa, Goto et al. 2004)
Poly-beta-hydroxybutyrate biosynthesis	A00009	(R)-3-Hydroxybutanoyl-CoA <=> Poly-beta-hydroxybutyrate + CoA	C03561 <=> C06143 + C00010	1	0	Inf	ec: 2.3.1.-, PHA synthase	ro00753, ro03778, ro04491	R04254	(Hernandez, Mohn et al. 2008), (Kanehisa, Goto et al. 2004)
Poly-beta-hydroxybutyrate accumulation-consumption	A00010	Poly-beta-hydroxybutyrate <=> Poly-beta-hydroxybutyrate	C06143 <=> E00009	1	0	Inf
Cellulose uptake via hydrolysis	A00013	Cellulose + H2O <=> Cellulose + beta-D-Glucose	E00006 + C00001 <=> C00760 + C00221	1	0	0
Cellulose secretion	A00014	UDP-glucose + Cellulose <=> UDP + Cellulose	C00029 + C00760 <=> C00015 + E00006	1	0	0
L-Arginine uptake via ABC system	A00016	L-Arginine + ATP + H2O <=> L-Arginine + ADP + Orthophosphate	E00244 + C00002 + C00001 <=> C00062 + C00008 + C00009	1	0	0		ro07235, ro00228, ro05047, ro00995, ro06005, ro02126, ro02194, ro04770, ro04773, ro02592 , ro02591, ro00802 , ro00801, ro00982 , ro00981, ro00994 , ro00993 , ro00992 , ro00991, ro03470 , ro03469, ro06004 , ro06002 , ro06001, ro01895 , ro01894 , ro01893, ro04365 , ro04364 , ro04363 , ro04362, ro02130 , ro02129 , ro02128 , ro02127, ro02231 , ro02230 , ro02229, ro04888 , ro04887 , ro04886 , ro04885,…	R00086	(Kanehisa, Goto et al. 2004)
Tetrahydrofolate:L-glutamate gamma-ligase (ADP-forming)	A00017	Tetrahydrofolate + L-Glutamate + ATP <=> Tetrahydrofolyl-[Glu](n) + ADP + Orthophosphate	C00101 + C00025 + C00002 <=> C03541 + C00008 + C00009	1	-Inf	Inf	ec: 6.3.2.17	ro01317	R00942, R04241	(Kanehisa, Goto et al. 2004)
ATP:polyphosphate phosphotransferase	A00018	ATP <=> ADP + (Phosphate)n+1	C00002 <=> C00008 + E00002	1	0	Inf	ec: 2.7.4.1	ro06503
Polyphosphate:D-glucose 6-phosphotransferase	A00019	(Phosphate)n+1 + beta-D-Glucose <=> beta-D-Glucose 6-phosphate	E00002 + C00221 <=> C01172	1	0	0	ec: 2.7.1.63	ro06824	R02187	(Kanehisa, Goto et al. 2004)
Polyphosphate:D-glucose 6-phosphotransferase	A00020	(Phosphate)n+1 + alpha-D-Glucose <=> alpha-D-Glucose 6-phosphate	E00002 + C00267 <=> C00668	1	0	0	ec: 2.7.1.63	ro06824	R02189	(Kanehisa, Goto et al. 2004)
GDPmannose:mannan 1,4-beta-D-mannosyltransferase	A00023	GDP-mannose + 1,4-beta-D-Mannan <=> GDP + 1,4-beta-D-Mannan	C00096 + E00004 <=> C00035 + C02492	1	0	0	ec: 2.4.1.-		R00890	(Kanehisa, Goto et al. 2004)
Beta-D-mannan hydrolase	A00024	1,4-beta-D-Mannan + 2 H2O <=> 2 D-Mannose	C02492 + 2 C00001 <=> 2 C00159	1	0	Inf	ec: 3.2.1.25, ec: 3.2.1.78	ro05759, ro03572	R01332	(Kanehisa, Goto et al. 2004)
Androst-4-ene-3,17-dione oxidoreductase	A00025	Androst-4-ene-3,17-dione + NAD+ <=> Androsta-1,4-diene-3,17-dione + NADH + H+	C00280 + C00003 <=> N00001 + C00004 + C00080	1	0	Inf	ec: 1.3.1.-			http://umbbd.msi.umn.edu/
Androst-4-ene-3,17-dione oxidoreductase	A00026	Androst-4-ene-3,17-dione + Oxygen + NADH + H+ <=> 9alpha-Hydroxy-4-androstene-3,17-dione + H2O + NAD+	C00280 + C00007 + C00004 + C00080 <=> N00002 + C00001 + C00003	1	0	Inf	ec: 1.14.15.-			http://umbbd.msi.umn.edu/
Androsta-1,4-diene-3,17-dione oxidoreductase	A00027	Androsta-1,4-diene-3,17-dione + Ferrocytochrome b1 + Oxygen <=> [9alpha-Hydroxy-1,4-androstadiene-3,17-dione] + Ferricytochrome b1 + H2O	N00001 + C00998 + C00007 <=> N00003 + C00995 + C00001	1	0	0	ec: 1.14.15.-			http://umbbd.msi.umn.edu/
[9alpha-Hydroxy-1,4-androstadiene-3,17-dione] oxidoreductase	A00028	[9alpha-Hydroxy-1,4-androstadiene-3,17-dione] <=> 3-Hydroxy-9,10-secoandrosta-1,3,5(10)-triene-9,17-dione	N00003 <=> N00004	1	0	Inf	ec: 1.14.15.-			http://umbbd.msi.umn.edu/
9alpha-Hydroxy-4-androstene-3,17-dione oxidoreductase	A00029	9alpha-Hydroxy-4-androstene-3,17-dione + NAD+ <=> [9alpha-Hydroxy-1,4-androstadiene-3,17-dione] + NADH + H+	N00002 + C00003 <=> N00003 + C00004 + C00080	1	0	Inf	ec: 1.3.1.-			http://umbbd.msi.umn.edu/
3-Hydroxy-9,10-secoandrosta-1,3,5(10)-triene-9,17-dione oxidoreductase	A00030	3-Hydroxy-9,10-secoandrosta-1,3,5(10)-triene-9,17-dione + NADPH + H+ + Oxygen <=> 3,4-Dihydroxy-9,10-secoandrosta-1,3,5(10)-triene-9,17-dione + NADP+ + H2O	N00004 + C00005 + C00080 + C00007 <=> C04793 + C00006 + C00001	1	0	Inf	ec: 1.14.13.-			http://umbbd.msi.umn.edu/
3,4-Dihydroxy-9,10-secoandrosta-1,3,5(10)-triene-9,17-dione:oxygen 4,5-oxidoreductase	A00031	3,4-Dihydroxy-9,10-secoandrosta-1,3,5(10)-triene-9,17-dione + Oxygen <=> (3E,1Z)-4,5-9,10-Diseco-3-hydroxy-5,9,17-trioxoandrosta-1(10),2-diene-4-oate + H+	C04793 + C00007 <=> N00005 + C00080	1	0	Inf	ec: 1.13.11.25			http://umbbd.msi.umn.edu/
(3E,1Z)-4,5-9,10-Diseco-3-hydroxy-5,9,17-trioxoandrosta-1(10),2-diene-4-oate hydrolase	A00032	(3E,1Z)-4,5-9,10-Diseco-3-hydroxy-5,9,17-trioxoandrosta-1(10),2-diene-4-oate + H2O <=> 9,17-Dioxo-1,2,3,4,10,19-hexanorandrostan-5-oate + (2E,4E)-2-Hydroxyhexa-2,4-dienoate + H+	N00005 + C00001 <=> N00006 + N00007 + C00080	1	0	Inf	ec: 3.7.1.-			http://umbbd.msi.umn.edu/
NA	A00033	9,17-Dioxo-1,2,3,4,10,19-hexanorandrostan-5-oate <=> CO2	N00006 <=> C00011	1	0	Inf				http://umbbd.msi.umn.edu/
(2E,4E)-2-Hydroxyhexa-2,4-dienoate hydro-lyase	A00034	(2E,4E)-2-Hydroxyhexa-2,4-dienoate + H2O <=> 4-Hydroxy-2-oxohexanoic acid	N00007 + C00001 <=> C06762	1	0	Inf	ec: 4.2.1.-			http://umbbd.msi.umn.edu/
Hydrochloric acid dissociation	A00035	Hydrochloric acid <=> H+ + Cl-	C01327 <=> C00080 + C00698	1	0	Inf
Hydrofluoric acid dissociation	A00036	Hydrofluoric acid <=> H+ + Fluoride	C16487 <=> C00080 + C00742	1	0	Inf
Acetonitrile hydratase	A00037	Acetonitrile + H2O <=> Acetamide	N00008 + C00001 <=> C06244	1	0	Inf	ec: 4.2.1.84	ro00360, ro00361		(Okamoto and Eltis 2007)
Acrylonitrile uptake via diffusion	A00038	Acrylonitrile <=> Acrylonitrile	E00007 <=> C01998	1	0	0			R05379	(Okamoto and Eltis 2007), (Kanehisa, Goto et al. 2004)
Acetonitrile uptake via diffusion	A00039	Acetonitrile <=> Acetonitrile	E00008 <=> N00008	1	0	0				(Okamoto and Eltis 2007)
Acetyl-CoA:propanoyl-CoA C-acetyltransferase	A00040	Propanoyl-CoA + Acetyl-CoA <=> CoA + 3-Ketovaleryl-CoA	C00100 + C00024 <=> C00010 + N00009	1	-Inf	Inf	ec: 2.3.1.9	ro00399, ro01340, ro01455, ro01623, ro01876, ro02517, ro02734, ro03022, ro03024, ro03391, ro03460, ro03892, ro04204, ro04599, ro04678, ro04683, ro05200, ro05257, ro05686, ro05815, ro05841, ro06115, ro08871		(Madison and Huisman 1999)
(R)-3-Hydroxyvaleryl-CoA:NADP+ oxidoreductase	A00041	3-Ketovaleryl-CoA + NADPH + H+ <=> (R)-3-Hydroxyvaleryl-CoA + NADP+	N00009 + C00005 + C00080 <=> N00010 + C00006	1	-Inf	Inf	ec: 1.1.1.157	ro02121, ro02208, ro02861, ro05099, ro11071		(Madison and Huisman 1999)
Poly-beta-Hydroxyvalerate biosynthesis	A00042	(R)-3-Hydroxyvaleryl-CoA <=> Poly-beta-Hydroxyvalerate + CoA	N00010 <=> N00011 + C00010	1	0	Inf	ec: 2.3.1.-, PHA synthase	ro00753, ro03778, ro04491		(Hernandez, Mohn et al. 2008), (Madison and Huisman 1999)
Poly-beta-Hydroxyvalerate accumulation-consumption	A00043	Poly-beta-Hydroxyvalerate <=> Poly-beta-Hydroxyvalerate	N00011 <=> E00001	1	0	Inf
Propanoyl-CoA:[acyl-carrier-protein] S-acetyltransferase	A00044	Propanoyl-CoA + Acyl-carrier protein <=> Propanoyl-[acp] + CoA	C00100 + C00229 <=> N00012 + C00010	1	0	Inf
Pentadecanoyl-[acp] biosynthesis (lumped reaction)	A00045	Propanoyl-[acp] + 6 Malonyl-[acyl-carrier protein] + 12 NADPH <=> 12 NADP+ + Pentadecanoyl-[acp] + 6 CO2 + 6 Acyl-carrier protein	N00012 + 6 C01209 + 12 C00005 <=> 12 C00006 + N00013 + 6 C00011 + 6 C00229	1	0	Inf
Heptadecanoyl-[acp] (lumped reaction)	A00047	Propanoyl-[acp] + 7 Malonyl-[acyl-carrier protein] + 14 NADPH <=> 14 NADP+ + Heptadecanoyl-[acp] + 7 CO2 + 7 Acyl-carrier protein	N00012 + 7 C01209 + 14 C00005 <=> 14 C00006 + N00014 + 7 C00011 + 7 C00229	1	0	Inf
Triacylglycerol biosynthesis (lumped reaction)	A00049	sn-Glycerol 3-phosphate + 0.045 Tetradecanoyl-[acp] + 0.144 Pentadecanoyl-[acp] + 0.962 Hexadecanoyl-[acp] + 0.316 Hexadecenoyl-[acyl-carrier protein] + 0.347 Heptadecanoyl-[acp] + 0.439 Heptadecenoyl-[acyl-carrier protein] + 0.260 Octadecanoyl-[acyl-carrier protein] + 0.487 Oleoyl-[acyl-carrier protein] + H2O <=> Triacylglycerol + 3 Acyl-carrier protein + Orthophosphate	C00093 + 0.045 C05761 + 0.144 N00013 + 0.962 C05764 + 0.316 C16520 + 0.347 N00014 + 0.439 N00015 + 0.260 C04088 + 0.487 C01203 + C00001 <=> C00422 + 3 C00229 + C00009	1	0	Inf	WS/DGAT	ro00023, ro00024, ro00039, ro00087, ro00583, ro01601, ro02966, ro05356, ro05649, ro06332, ro06855, ro08369, ro08645, ro08660		(Hernandez, Mohn et al. 2008), (Madison and Huisman 1999), (Waltermann, Stoveken et al. 2007)
Triacylglycerol accumulation-consumption	A00050	Triacylglycerol <=> Triacylglycerol	C00422 <=> E00010	1	0	Inf
Triacylglycerol degradation (lumped reaction)	A00051	Triacylglycerol + 3 H2O <=> Glycerol + 0.045 Tetradecanoic acid + 0.144 Pentadecanoic acid + 0.962 Hexadecanoic acid + 0.316 (9Z)-Hexadecenoic acid + 0.347 Heptadecanoic acid + 0.439 9E-Heptadecenoic acid + 0.260 Octadecanoic acid + 0.487 (9Z)-Octadecenoic acid	C00422 + 3 C00001 <=> C00116 + 0.045 C06424 + 0.144 C16537 + 0.962 C00249 + 0.316 C08362 + 0.347 N00016 + 0.439 C16536 + 0.260 C01530 + 0.487 C00712	1	0	0	WS/DGAT	ro00023, ro00024, ro00039, ro00087, ro00583, ro01601, ro02966, ro05356, ro05649, ro06332, ro06855, ro08369, ro08645, ro08660		(Hernandez, Mohn et al. 2008), (Madison and Huisman 1999)
alpha,alpha-Trehalose accumulation-consumption	A00052	alpha,alpha-Trehalose <=> alpha,alpha-Trehalose	C01083 <=> E00011	1	0	Inf
Glycogen accumulation-consumption	A00053	Amylose <=> Glycogen	C00718 <=> E00012	1	0	Inf				(Hernandez, Mohn et al. 2008)
Biphenyl uptake via diffusion	A00054	Biphenyl <=> Biphenyl	E00013 <=> C06588	1	0	0				(Patrauchan, Florizone et al. 2005), (Seto, Kimbara et al. 1995), (Masai, Yamada et al. 1995)
4-Chlorobiphenyl uptake via diffusion	A00055	4-Chlorobiphenyl <=> 4-Chlorobiphenyl	E00014 <=> C06584	1	0	0				(Seto, Kimbara et al. 1995), (Masai, Yamada et al. 1995)
Ethylbenzene uptake via diffusion	A00056	Ethylbenzene <=> Ethylbenzene	E00015 <=> C07111	1	0	0
2,2'-Dichlorobiphenyl uptake via diffusion	A00057	2,2'-Dichlorobiphenyl <=> 2,2'-Dichlorobiphenyl	E00016 <=> N00017	1	0	0				(Seto, Kimbara et al. 1995)
2,2'-Dichlorobiphenyl dioxygenase	A00058	2,2'-Dichlorobiphenyl + Oxygen + NADH + H+ <=> cis-2,3-Dihydro-2,3-Dihydroxy-6,2'-Dichlorobiphenyl + NAD+	N00017 + C00007 + C00004 + C00080 <=> N00018 + C00003	1	0	Inf	2,2'-Dichlorobiphenyl dioxygenase	bphA		(Kitagawa, Miyauchi et al. 2001)
Dihydrodiol dehydrogenase	A00059	cis-2,3-Dihydro-2,3-Dihydroxy-6,2'-Dichlorobiphenyl + NAD+ <=> 2,3-Dihydroxy-2',6-Dichlorobiphenyl + NADH + H+	N00018 + C00003 <=> N00019 + C00004 + C00080	1	0	Inf	2,3-dihydroxy-1-phenylcyclohexa-4,6-diene dehydrogenase (Dihydrodiol dehydrogenase)	bphB		(Kitagawa, Miyauchi et al. 2001)
2,3-Dihydroxybiophenyl 1,2-Dioxygenase	A00060	2,3-Dihydroxy-2',6-Dichlorobiphenyl + Oxygen <=> 5-Chloro-2-Hydroxy-6-oxo-6-(2-chlorophenyl)hexa-2,4-dienoate	N00019 + C00007 <=> N00020	1	0	Inf	2,3-Dihydroxybiophenyl 1,2-Dioxygenase	bphC		(Kitagawa, Miyauchi et al. 2001)
5-Chloro-2-Hydroxy-6-oxo-6-(2-chlorophenyl)hexa-2,4-dienoate hydrolase	A00061	5-Chloro-2-Hydroxy-6-oxo-6-(2-chlorophenyl)hexa-2,4-dienoate + H2O <=> 2-Chlorobenzoate + 5-Chloro-2-Hydroxy-2,4-Pentadienoate	N00020 + C00001 <=> C02357 + N00021	1	0	Inf	5-Chloro-2-Hydroxy-6-oxo-6-(2-chlorophenyl)hexa-2,4-dienoate hydrolase	bphD		(Kitagawa, Miyauchi et al. 2001)
5-Chloro-2-Hydroxy-2,4-Pentadienoate hydratase	A00062	5-Chloro-2-Hydroxy-2,4-Pentadienoate + H2O <=> 5-Chloro-4-Hydroxy-2-oxopentanoate	N00021 + C00001 <=> N00022	1	0	Inf	5-Chloro-2-Hydroxy-2,4-Pentadienoate hydratase	bphE		(Kitagawa, Miyauchi et al. 2001)
5-Chloro-4-Hydroxy-2-oxopentanoate aldolase	A00063	5-Chloro-4-Hydroxy-2-oxopentanoate <=> Pyruvate + Chloroacetaldehyde	N00022 <=> C00022 + C06754	1	0	Inf	5-Chloro-4-Hydroxy-2-oxopentanoate aldolase	bphF		(Kitagawa, Miyauchi et al. 2001)
2,4'-Dichlorobiphenyl uptake via diffusion	A00064	2,4'-Dichlorobiphenyl <=> 2,4'-Dichlorobiphenyl	E00017 <=> C14246	1	0	0				(Seto, Kimbara et al. 1995)
2,4'-Dichlorobiphenyl dioxygenase	A00065	2,4'-Dichlorobiphenyl + Oxygen + NADH + H+ <=> cis-2,3-Dihydro-2,3-Dihydroxy-4,2'-Dichlorobiphenyl + NAD+	C14246 + C00007 + C00004 + C00080 <=> N00023 + C00003	1	0	Inf	2,4'-Dichlorobiphenyl dioxygenase	bphA		(Kitagawa, Miyauchi et al. 2001)
cis-2,3-Dihydro-2,3-Dihydroxy-4,2'-Dichlorobiphenyl dehydrogenase	A00066	cis-2,3-Dihydro-2,3-Dihydroxy-4,2'-Dichlorobiphenyl + NAD+ <=> 2,3-Dihydroxy-2',4-Dichlorobiphenyl + NADH + H+	N00023 + C00003 <=> N00024 + C00004 + C00080	1	0	Inf	cis-2,3-Dihydro-2,3-Dihydroxy-4,2'-Dichlorobiphenyl dehydrogenase (Dihydrodiol dehydrogenase)	bphB		(Kitagawa, Miyauchi et al. 2001)
2,3-Dihydroxybiophenyl 1,2-dioxygenase	A00067	2,3-Dihydroxy-2',4-Dichlorobiphenyl + Oxygen <=> 3-Chloro-2-Hydroxy-6-oxo-6-(2-chlorophenyl)hexa-2,4-dienoate	N00024 + C00007 <=> N00025	1	0	Inf	2,3-Dihydroxybiophenyl 1,2-dioxygenase	bphC		(Kitagawa, Miyauchi et al. 2001)
3-Chloro-2-Hydroxy-6-oxo-6-(2-chlorophenyl)hexa-2,4-dienoate hydrolase	A00068	3-Chloro-2-Hydroxy-6-oxo-6-(2-chlorophenyl)hexa-2,4-dienoate + H2O <=> 2-Chlorobenzoate + 3-Chloro-2-Hydroxy-2,4-Pentadienoate	N00025 + C00001 <=> C02357 + N00026	1	0	Inf	3-Chloro-2-Hydroxy-6-oxo-6-(2-chlorophenyl)hexa-2,4-dienoate hydrolase	bphD		(Kitagawa, Miyauchi et al. 2001)
3-Chloro-2-Hydroxy-2,4-Pentadienoate hydratase	A00069	3-Chloro-2-Hydroxy-2,4-Pentadienoate + H2O <=> 3-Chloro-4-Hydroxy-2-oxopentanoate	N00026 + C00001 <=> N00027	1	0	Inf	3-Chloro-2-Hydroxy-2,4-Pentadienoate hydratase	bphE		(Kitagawa, Miyauchi et al. 2001)
3-Chloro-4-Hydroxy-2-oxopentanoate aldolase	A00070	3-Chloro-4-Hydroxy-2-oxopentanoate <=> 3-Chloro-2-oxopropanoate + Acetaldehyde	N00027 <=> N00028 + C00084	1	0	Inf	3-Chloro-4-Hydroxy-2-oxopentanoate aldolase	bphF		(Kitagawa, Miyauchi et al. 2001)
NA	A00071	3-Chloro-2-oxopropanoate + NADH <=> Pyruvate + NAD+ + Cl-	N00028 + C00004 <=> C00022 + C00003 + C00698	1	0	Inf
2,4,4'-Trichlorobiphenyl uptake via diffusion	A00072	2,4,4'-Trichlorobiphenyl <=> 2,4,4'-Trichlorobiphenyl	E00018 <=> N00029	1	0	0				(Seto, Kimbara et al. 1995)
2,4,4'-Trichlorobiphenyl dioxygenase	A00073	2,4,4'-Trichlorobiphenyl + Oxygen + NADH + H+ <=> cis-2,3-Dihydro-2,3-Dihydroxy-4,2',4'-Trichlorobiphenyl + NAD+	N00029 + C00007 + C00004 + C00080 <=> N00030 + C00003	1	0	Inf	2,4,4'-Trichlorobiphenyl dioxygenase	bphA		(Kitagawa, Miyauchi et al. 2001)
cis-2,3-Dihydro-2,3-Dihydroxy-4,2',4'-Trichlorobiphenyl dehydrogenase	A00074	cis-2,3-Dihydro-2,3-Dihydroxy-4,2',4'-Trichlorobiphenyl + NAD+ <=> 2,3-Dihydroxy-4,2',4'-Trichlorobiphenyl + NADH + H+	N00030 + C00003 <=> N00031 + C00004 + C00080	1	0	Inf	cis-2,3-Dihydro-2,3-Dihydroxy-4,2',4'-Trichlorobiphenyl dehydrogenase	bphB		(Kitagawa, Miyauchi et al. 2001)
2,3-Dihydroxy-4,2',4'-Trichlorobiphenyl 1,2-dioxygenase	A00075	2,3-Dihydroxy-4,2',4'-Trichlorobiphenyl + Oxygen <=> 3-Chloro-2-Hydroxy-6-oxo-6-(2,4-dichlorophenyl)hexa-2,4-dienoate	N00031 + C00007 <=> N00032	1	0	Inf	2,3-Dihydroxy-4,2',4'-Trichlorobiphenyl 1,2-dioxygenase	bphC		(Kitagawa, Miyauchi et al. 2001)
3-Chloro-2-Hydroxy-6-oxo-6-(2,4-dichlorophenyl)hexa-2,4-dienoate hydrolase	A00076	3-Chloro-2-Hydroxy-6-oxo-6-(2,4-dichlorophenyl)hexa-2,4-dienoate + H2O <=> 2,4-Dichlorobenzoate + 3-Chloro-2-Hydroxy-2,4-Pentadienoate	N00032 + C00001 <=> C06670 + N00026	1	0	Inf	3-Chloro-2-Hydroxy-6-oxo-6-(2,4-dichlorophenyl)hexa-2,4-dienoate hydrolase	bphD		(Kitagawa, Miyauchi et al. 2001)
2,2',5-Trichlorobiphenyl uptake via diffusion	A00077	2,2',5-Trichlorobiphenyl <=> 2,2',5-Trichlorobiphenyl	E00019 <=> N00033	1	0	0				(Seto, Kimbara et al. 1995)
2,2',5-Trichlorobiphenyl dioxygenase	A00078	2,2',5-Trichlorobiphenyl + Oxygen + NADH + H+ <=> cis-2,3-Dihydro-2,3-Dihydroxy-6,2',5'-Trichlorobiphenyl + NAD+	N00033 + C00007 + C00004 + C00080 <=> N00034 + C00003	1	0	Inf	2,2',5-Trichlorobiphenyl dioxygenase	bphA		(Kitagawa, Miyauchi et al. 2001)
cis-2,3-Dihydro-2,3-Dihydroxy-6,2',5'-Trichlorobiphenyl dehydrogenase	A00079	cis-2,3-Dihydro-2,3-Dihydroxy-6,2',5'-Trichlorobiphenyl + NAD+ <=> 2,3-Dihydroxy-6,2',5'-Trichlorobiphenyl + NADH + H+	N00034 + C00003 <=> N00035 + C00004 + C00080	1	0	Inf	cis-2,3-Dihydro-2,3-Dihydroxy-6,2',5'-Trichlorobiphenyl dehydrogenase	bphB		(Kitagawa, Miyauchi et al. 2001)
2,3-Dihydroxy-6,2',5'-Trichlorobiphenyl 1,2-Dioxygenase	A00080	2,3-Dihydroxy-6,2',5'-Trichlorobiphenyl + Oxygen <=> 5-Chloro-2-Hydroxy-6-oxo-6-(2,5-dichlorophenyl)hexa-2,4-dienoate	N00035 + C00007 <=> N00036	1	0	Inf	2,3-Dihydroxy-6,2',5'-Trichlorobiphenyl 1,2-Dioxygenase	bphC		(Kitagawa, Miyauchi et al. 2001)
5-Chloro-2-Hydroxy-6-oxo-6-(2,5-dichlorophenyl)hexa-2,4-dienoate hydrolase	A00081	5-Chloro-2-Hydroxy-6-oxo-6-(2,5-dichlorophenyl)hexa-2,4-dienoate + H2O <=> 2,5-Dichlorobenzoate + 5-Chloro-2-Hydroxy-2,4-Pentadienoate	N00036 + C00001 <=> N00037 + N00021	1	0	Inf	5-Chloro-2-Hydroxy-6-oxo-6-(2,5-dichlorophenyl)hexa-2,4-dienoate hydrolase	bphD		(Kitagawa, Miyauchi et al. 2001)
2,2',5,5'-Tetrachlorobiphenyl uptake via diffusion	A00082	2,2',5,5'-Tetrachlorobiphenyl <=> 2,2',5,5'-Tetrachlorobiphenyl	E00020 <=> C14199	1	0	0				(Seto, Kimbara et al. 1995)
2,2',5,5'-Tetrachlorobiphenyl dioxygenase	A00083	2,2',5,5'-Tetrachlorobiphenyl + Oxygen + 2 NADH + H+ <=> cis-2,3-Dihydro-2,3-Dihydroxy-6,2',5'-Trichlorobiphenyl + 2 NAD+ + Cl-	C14199 + C00007 + 2 C00004 + C00080 <=> N00034 + 2 C00003 + C00698	1	0	Inf	2,2',5,5'-Tetrachlorobiphenyl dioxygenase	bphA		(Kitagawa, Miyauchi et al. 2001)
2,3-Dichlorobiphenyl uptake via diffusion	A00084	2,3-Dichlorobiphenyl <=> 2,3-Dichlorobiphenyl	E00021 <=> N00038	1	0	0				(Seto, Kimbara et al. 1995)
2,3-Dichlorobiphenyl dioxygenase	A00085	2,3-Dichlorobiphenyl + Oxygen + NADH + H+ <=> cis-2,3-Dihydro-2,3-Dihydroxy-2',3'-Dichlorobiphenyl + NAD+	N00038 + C00007 + C00004 + C00080 <=> N00039 + C00003	1	0	Inf	2,3-Dichlorobiphenyl dioxygenase	bphA		(Kitagawa, Miyauchi et al. 2001)
cis-2,3-Dihydro-2,3-Dihydroxy-2',3'-Dichlorobiphenyl dehydrogenase	A00086	cis-2,3-Dihydro-2,3-Dihydroxy-2',3'-Dichlorobiphenyl + NAD+ <=> 2,3-Dihydroxy-2',3'-Dichlorobiphenyl + NADH + H+	N00039 + C00003 <=> N00040 + C00004 + C00080	1	0	Inf	cis-2,3-Dihydro-2,3-Dihydroxy-2',3'-Dichlorobiphenyl dehydrogenase	bphB		(Kitagawa, Miyauchi et al. 2001)
2,3-Dihydroxy-2',3'-Dichlorobiphenyl 1,2-dioxygenase	A00087	2,3-Dihydroxy-2',3'-Dichlorobiphenyl + Oxygen <=> 2-Hydroxy-6-oxo-6-(2,3-dichlorophenyl)hexa-2,4-dienoate	N00040 + C00007 <=> N00041	1	0	Inf	2,3-Dihydroxy-2',3'-Dichlorobiphenyl 1,2-dioxygenase	bphC		(Kitagawa, Miyauchi et al. 2001)
2-Hydroxy-6-oxo-6-(2,3-dichlorophenyl)hexa-2,4-dienoate hydrolase	A00088	2-Hydroxy-6-oxo-6-(2,3-dichlorophenyl)hexa-2,4-dienoate + H2O <=> 2,3-Dichlorobenzoate + 2-Hydroxy-2,4-Pentadienoate	N00041 + C00001 <=> N00042 + C00596	1	0	Inf	2-Hydroxy-6-oxo-6-(2,3-dichlorophenyl)hexa-2,4-dienoate hydrolase	bphD		(Kitagawa, Miyauchi et al. 2001)
2,3-Dichlorobenzoate dioxygenase	A00089	2,3-Dichlorobenzoate + Oxygen + 2 NADH + H+ <=> 5-Chloro-1,6-Dihydroxy-cis-2,4-Cyclohexadiene-1-Carboxylic Acid + 2 NAD+ + Cl-	N00042 + C00007 + 2 C00004 + C00080 <=> N00043 + 2 C00003 + C00698	1	0	Inf	2,3-Dichlorobenzoate dioxygenase	bphA		(Kitagawa, Miyauchi et al. 2001)
5-Chloro-1,6-Dihydroxy-cis-2,4-Cyclohexadiene-1-Carboxylic Acid dehydrogenase	A00090	5-Chloro-1,6-Dihydroxy-cis-2,4-Cyclohexadiene-1-Carboxylic Acid + NAD+ <=> 3-Chlorocatechol + NADH + H+ + CO2	N00043 + C00003 <=> C05618 + C00004 + C00080 + C00011	1	0	Inf	5-Chloro-1,6-Dihydroxy-cis-2,4-Cyclohexadiene-1-Carboxylic Acid dehydrogenase	bphB		(Kitagawa, Miyauchi et al. 2001)
2,2',4,5'-Tetrachlorobiphenyl uptake via diffusion	A00091	2,2',4,5'-Tetrachlorobiphenyl <=> 2,2',4,5'-Tetrachlorobiphenyl	E00022 <=> N00044	1	0	0				(Seto, Kimbara et al. 1995)
2,2',4,5'-Tetrachlorobiphenyl dioxygenase	A00092	2,2',4,5'-Tetrachlorobiphenyl + Oxygen + NADH + H+ <=> cis-2,3-Dihydro-2,3-Dihydroxy-4,6,2',5'-Tetrachlorobiphenyl + NAD+	N00044 + C00007 + C00004 + C00080 <=> N00045 + C00003	1	0	Inf	2,2',4,5'-Tetrachlorobiphenyl dioxygenase	bphA		(Kitagawa, Miyauchi et al. 2001)
cis-2,3-Dihydro-2,3-Dihydroxy-4,6,2',5'-Tetrachlorobiphenyl dehydrogenase	A00093	cis-2,3-Dihydro-2,3-Dihydroxy-4,6,2',5'-Tetrachlorobiphenyl + NAD+ <=> 2,3-Dihydroxy-4,6,2',5'-Tetrachlorobiphenyl + NADH + H+	N00045 + C00003 <=> N00046 + C00004 + C00080	1	0	Inf	cis-2,3-Dihydro-2,3-Dihydroxy-4,6,2',5'-Tetrachlorobiphenyl dehydrogenase	bphB		(Kitagawa, Miyauchi et al. 2001)
2,3-Dihydroxy-4,6,2',5'-Tetrachlorobiphenyl 1,2-dioxygenase	A00094	2,3-Dihydroxy-4,6,2',5'-Tetrachlorobiphenyl + Oxygen <=> 3,5-Dichloro-2-Hydroxy-6-oxo-6-(2,5-dichlorophenyl)hexa-2,4-dienoate	N00046 + C00007 <=> N00047	1	0	Inf	2,3-Dihydroxy-4,6,2',5'-Tetrachlorobiphenyl 1,2-dioxygenase	bphC		(Kitagawa, Miyauchi et al. 2001)
3,5-Dichloro-2-Hydroxy-6-oxo-6-(2,5-dichlorophenyl)hexa-2,4-dienoate hydrolase	A00095	3,5-Dichloro-2-Hydroxy-6-oxo-6-(2,5-dichlorophenyl)hexa-2,4-dienoate + H2O <=> 2,5-Dichlorobenzoate + 3,5-Dichloro-2-Hydroxy-2,4-Pentadienoate	N00047 + C00001 <=> N00037 + N00048	1	0	Inf	3,5-Dichloro-2-Hydroxy-6-oxo-6-(2,5-dichlorophenyl)hexa-2,4-dienoate hydrolase	bphD		(Kitagawa, Miyauchi et al. 2001)
3,5-Dichloro-2-Hydroxy-2,4-Pentadienoate hydratase	A00096	3,5-Dichloro-2-Hydroxy-2,4-Pentadienoate + H2O <=> 3,5-Dichloro-4-Hydroxy-2-oxopentanoate	N00048 + C00001 <=> N00049	1	0	Inf	3,5-Dichloro-2-Hydroxy-2,4-Pentadienoate hydratase	bphE		(Kitagawa, Miyauchi et al. 2001)
3,5-Dichloro-4-Hydroxy-2-oxopentanoate aldolase	A00097	3,5-Dichloro-4-Hydroxy-2-oxopentanoate <=> 3-Chloro-2-oxopropanoate + Chloroacetaldehyde	N00049 <=> N00028 + C06754	1	0	Inf	3,5-Dichloro-4-Hydroxy-2-oxopentanoate aldolase	bphF		(Kitagawa, Miyauchi et al. 2001)
2,4-Dichlorobenzoate dioxygenase	A00098	2,4-Dichlorobenzoate + Oxygen + 2 NADH + H+ <=> 4-Chloro-1,6-Dihydroxy-cis-2,4-Cyclohexadiene-1-Carboxylic Acid + 2 NAD+ + Cl-	C06670 + C00007 + 2 C00004 + C00080 <=> N00050 + 2 C00003 + C00698	1	0	Inf	2,4-Dichlorobenzoate dioxygenase	bphA		(Kitagawa, Miyauchi et al. 2001)
4-Chloro-1,6-Dihydroxy-cis-2,4-Cyclohexadiene-1-Carboxylic Acid dehydrogenase	A00099	4-Chloro-1,6-Dihydroxy-cis-2,4-Cyclohexadiene-1-Carboxylic Acid + NAD+ <=> 4-Chlorocatechol + NADH + H+ + CO2	N00050 + C00003 <=> C02375 + C00004 + C00080 + C00011	1	0	Inf	4-Chloro-1,6-Dihydroxy-cis-2,4-Cyclohexadiene-1-Carboxylic Acid dehydrogenase	bphB		(Kitagawa, Miyauchi et al. 2001)
2,5-Dichlorobenzoate dioxygenase	A00100	2,5-Dichlorobenzoate + Oxygen + 2 NADH + H+ <=> 3-Chloro-1,6-Dihydroxy-cis-2,4-Cyclohexadiene-1-Carboxylic Acid + 2 NAD+ + Cl-	N00037 + C00007 + 2 C00004 + C00080 <=> N00051 + 2 C00003 + C00698	1	0	Inf	2,5-Dichlorobenzoate dioxygenase	bphA		(Kitagawa, Miyauchi et al. 2001)
3-Chloro-1,6-Dihydroxy-cis-2,4-Cyclohexadiene-1-Carboxylic Acid dehydrogenase	A00101	3-Chloro-1,6-Dihydroxy-cis-2,4-Cyclohexadiene-1-Carboxylic Acid + NAD+ <=> 5-Chlorocatechol + NADH + H+ + CO2	N00051 + C00003 <=> N00052 + C00004 + C00080 + C00011	1	0	Inf	3-Chloro-1,6-Dihydroxy-cis-2,4-Cyclohexadiene-1-Carboxylic Acid dehydrogenase	bphB		(Kitagawa, Miyauchi et al. 2001)
5-Chlorocatechol 1,2-dioxygenase	A00102	5-Chlorocatechol + Oxygen <=> 3-Chloro-cis,cis-muconate	N00052 + C00007 <=> C03585	1	0	Inf	ec: 1.13.11.1	ro02373, ro02515, ro02997, ro08069, ro08511		(Kitagawa, Miyauchi et al. 2001)
3-Chloro-cis,cis-muconate cycloisomerase	A00103	3-Chloro-cis,cis-muconate <=> 4-Chloromuconolactone	C03585 <=> N00053	1	0	Inf	3-Chloro-cis,cis-muconate cycloisomerase			(Kitagawa, Miyauchi et al. 2001)
4-Chloromuconolactone lactonohydrolase	A00104	4-Chloromuconolactone + H2O <=> 2-Oxo-2,3-dihydrofuran-5-acetate + H+ + Cl-	N00053 + C00001 <=> C03586 + C00080 + C00698	1	0	Inf	4-Chloromuconolactone lactonohydrolase			(Kitagawa, Miyauchi et al. 2001)
ADP-glucose:1,4-alpha-D-glucan 4-alpha-D-glucosyltransferase	A00105	ADP-glucose <=> ADP + Amylose	C00498 <=> C00008 + C00718	1	0	Inf	ec: 2.4.1.21, ec: 2.4.1.18	ro05974, ro06459, glgB	R02421, R02110	(Hernandez, Mohn et al. 2008); http://biocyc.org
Amylose degradation (lumped reaction)	A00106	Amylose + ATP + H2O <=> D-Glucose 1-phosphate + ADP	C00718 + C00002 + C00001 <=> C00103 + C00008	1	0	0	ec: 2.4.1.25, ec: 3.2.1.33, ec: 2.4.1.1	ro0483, ro01447, ro01056		(Hernandez, Mohn et al. 2008), http://biocyc.org
L-Phenylalanine/Phthalate symporter	A00107	L-Phenylalanine + Phthalate <=> L-Phenylalanine + Phthalate	E00035 + E00023 <=> C00079 + C01606	1	0	0		ro01794		(Patrauchan, Florizone et al. 2005), (Hara, Eltis et al. 2007)
Phthalate 3,4-dioxygenase	A00108	Phthalate + Oxygen + NADH + H+ <=> Phthalate-3,4-cis-dihydrodiol + NAD+	C01606 + C00007 + C00004 + C00080 <=> N00054 + C00003	1	0	Inf	Phthalate 3,4-dioxygenase	PadAbAcAd		(Patrauchan, Florizone et al. 2005), (Hara, Eltis et al. 2007)
Phthalate-3,4-dihydrodiol dehydrogenase	A00109	Phthalate-3,4-cis-dihydrodiol + NAD+ <=> 3,4-Dihydroxyphthalate + NADH + H+	N00054 + C00003 <=> C03223 + C00004 + C00080	1	0	Inf	Phthalate-3,4-dihydrodiol dehydrogenase	padB		(Patrauchan, Florizone et al. 2005), (Hara, Eltis et al. 2007)
3,4-Dihydroxyphthalate decarboxylase	A00110	3,4-Dihydroxyphthalate <=> 3,4-Dihydroxybenzoate + CO2	C03223 <=> C00230 + C00011	1	0	Inf	ec: 4.1.1.69	padC		(Patrauchan, Florizone et al. 2005), (Hara, Eltis et al. 2007)
Benzoate uptake via proton symport	A00111	Benzoate + H+(out) <=> Benzoate + H+	E00024 + E00260 <=> C00180 + C00080	1	0	0		ro02923 or ro00794 or ro03908		(Patrauchan, Florizone et al. 2005)
Maltose uptake via ABC system	A00112	Maltose + ATP + H2O <=> Maltose + ADP + Orthophosphate	E00025 + C00002 + C00001 <=> C00208 + C00008 + C00009	1	0	0
D-Glucose uptake via proton symport	A00113	D-Glucose + H+(out) <=> D-Glucose + H+	E00026 + E00260 <=> C00031 + C00080	1	0	0		ro02365, ro06844, ro03889, ro01361, ro03610, ro02998, ro02887
Styrene uptake via diffusion	A00114	Styrene <=> Styrene	E00027 <=> C07083	1	0	0				(Patrauchan, Florizone et al. 2005)
Benzene uptake via diffusion	A00115	Benzene <=> Benzene	E00028 <=> C01407	1	0	0				(Patrauchan, Florizone et al. 2005)
Catechol uptake via diffusion	A00116	Catechol <=> Catechol	E00029 <=> C00090	1	0	0
Phenylacetaldehyde uptake via diffusion	A00117	Phenylacetaldehyde <=> Phenylacetaldehyde	E00030 <=> C00601	1	0	0				(Navarro-Llorens, Patrauchan et al. 2005)
Phenylacetic acid uptake via diffusion	A00118	Phenylacetic acid <=> Phenylacetic acid	E00031 <=> C07086	1	0	0				(Navarro-Llorens, Patrauchan et al. 2005)
Phenylacetyl-CoA oxygenase	A00119	Phenylacetyl-CoA + Oxygen + 2 H+ <=> cis-dihydrodiol derivative of phenylacetyl-CoA	C00582 + C00007 + 2 C00080 <=> N00055	1	0	Inf	Phenylacetyl-CoA oxygenase	PaaGHIJK		(Navarro-Llorens, Patrauchan et al. 2005)
cis-dihydrodiol derivative of phenylacetyl-CoA hydratase	A00120	cis-dihydrodiol derivative of phenylacetyl-CoA + 2 H2O + CoA <=> (3S)-3-Hydroxyadipyl-CoA + 2 H+ + Acetyl-CoA	N00055 + 2 C00001 + C00010 <=> C14145 + 2 C00080 + C00024	1	0	Inf	cis-dihydrodiol derivative of phenylacetyl-CoA hydratase	PaaBNE		(Navarro-Llorens, Patrauchan et al. 2005)
(R)-Mandelate uptake via diffusion	A00121	(R)-Mandelate <=> (R)-Mandelate	E00032 <=> C01983	1	0	0				(Navarro-Llorens, Patrauchan et al. 2005)
3-Hydroxyphenylacetate uptake via diffusion	A00122	3-Hydroxyphenylacetate <=> 3-Hydroxyphenylacetate	E00033 <=> C05593	1	0	0				(Navarro-Llorens, Patrauchan et al. 2005)
Phenylpyruvate uptake via diffusion	A00123	Phenylpyruvate <=> Phenylpyruvate	E00034 <=> C00166	1	0	0				(Navarro-Llorens, Patrauchan et al. 2005)
L-Phenylalanine/Succinate symporter	A00124	L-Phenylalanine + Succinate <=> L-Phenylalanine + Succinate	E00035 + E00091 <=> C00079 + C00042	1	0	0		ro01794		(Navarro-Llorens, Patrauchan et al. 2005)
Phenethylamine transport via proton symport	A00125	Phenethylamine + H+ <=> Phenethylamine + H+(out)	C05332 + C00080 <=> E00036 + E00260	1	0	0		ro02835		(Navarro-Llorens, Patrauchan et al. 2005)
Phenylethyl alcohol transport via diffusion	A00126	Phenylethyl alcohol <=> Phenylethyl alcohol	E00037 <=> C05853	1	0	0				(Navarro-Llorens, Patrauchan et al. 2005)
2,3-Dihydroxytoluene uptake via diffusion	A00127	2,3-Dihydroxytoluene <=> 2,3-Dihydroxytoluene	E00038 <=> C02923	1	0	0				(Hauschild, Masai et al. 1996)
Biphenyl-2,3-diol uptake via diffusion	A00128	Biphenyl-2,3-diol <=> Biphenyl-2,3-diol	E00039 <=> C02526	1	0	0				(Hauschild, Masai et al. 1996)
4-Methylcatechol uptake via diffusion	A00129	4-Methylcatechol <=> 4-Methylcatechol	E00040 <=> C06730	1	0	0				(Hauschild, Masai et al. 1996)
4-Chlorocatechol uptake via diffusion	A00130	4-Chlorocatechol <=> 4-Chlorocatechol	E00041 <=> C02375	1	0	0				(Hauschild, Masai et al. 1996)
4-Chlorophenol uptake via diffusion	A00131	4-Chlorophenol <=> 4-Chlorophenol	E00042 <=> C02124	1	0	0				(Hauschild, Masai et al. 1996)
Toluene uptake via diffusion	A00132	Toluene <=> Toluene	E00043 <=> C01455	1	0	0				(Sakai, Masai et al. 2002)
Benzyl alcohol uptake via diffusion	A00133	Benzyl alcohol <=> Benzyl alcohol	E00044 <=> C00556	1	0	0
o-Xylene uptake via diffusion	A00134	o-Xylene <=> o-Xylene	E00045 <=> C07212	1	0	0				(Sakai, Masai et al. 2002)
m-Xylene uptake via diffusion	A00135	m-Xylene <=> m-Xylene	E00046 <=> C07208	1	0	0
p-Xylene uptake via diffusion	A00136	p-Xylene <=> p-Xylene	E00047 <=> C06756	1	0	0
Toluene-4-sulfonate uptake via diffusion	A00137	Toluene-4-sulfonate <=> Toluene-4-sulfonate	E00048 <=> C06677	1	0	0
L-Phenylalanine/Terephthalate symporter	A00138	L-Phenylalanine + Terephthalate <=> L-Phenylalanine + Terephthalate	E00035 + E00049 <=> C00079 + C06337	1	0	0		ro01794		(Hara, Eltis et al. 2007)
4-Carboxy-2-hydroxymuconate semialdehyde uptake via diffusion	A00139	4-Carboxy-2-hydroxymuconate semialdehyde <=> 4-Carboxy-2-hydroxymuconate semialdehyde	E00050 <=> C04484	1	0	0
Indole-3-acetate uptake via diffusion	A00140	Indole-3-acetate <=> Indole-3-acetate	E00051 <=> C00954	1	0	0				(Leveau and Gerards 2008)
Indole-3-acetate decarboxylation	A00141	Indole-3-acetate <=> CO2 + Skatole	C00954 <=> C00011 + C08313	1	0	Inf	Indole-3-acetate decarboxylase			(Leveau and Gerards 2008)
Skatole oxidoreductase	A00142	Skatole + Oxygen + NADPH + H+ <=> Indoxyl + H2O + NADP+ + Methane	C08313 + C00007 + C00005 + C00080 <=> C05658 + C00001 + C00006 + C01438	1	0	Inf	Skatole oxidoreductase			(Leveau and Gerards 2008)
Indoxyl oxidoreductase	A00143	Indoxyl + Oxygen + NADPH + H+ <=> 2,3-Dihydroxyindole + H2O + NADP+	C05658 + C00007 + C00005 + C00080 <=> C02775 + C00001 + C00006	1	0	Inf	Indoxyl oxidoreductase			(Leveau and Gerards 2008)
2,3-Dihydroxyindole oxidoreductase	A00144	2,3-Dihydroxyindole + 1.5 Oxygen + NADPH + H+ <=> Salicylate + CO2 + NH3 + NADP+	C02775 + 1.5 C00007 + C00005 + C00080 <=> C00805 + C00011 + C00014 + C00006	1	0	Inf	2,3-Dihydroxyindole oxidoreductase			(Leveau and Gerards 2008)
Indole uptake via diffusion	A00145	Indole <=> Indole	E00052 <=> C00463	1	0	0
Nitrobenzene uptake via diffusion	A00149	Nitrobenzene <=> Nitrobenzene	E00054 <=> C06813	1	0	0
Phenylboronic acid uptake via diffusion	A00150	Phenylboronic acid <=> Phenylboronic acid	E00055 <=> C16200	1	0	0
Aniline uptake via diffusion	A00151	Aniline <=> Aniline	E00056 <=> C00292	1	0	0				(Irvine, Kulakov et al. 2000)
Atrazine uptake via diffusion	A00152	Atrazine <=> Atrazine	E00057 <=> C06551	1	0	0				(Wackett 2006)
Cyromazine uptake via diffusion	A00153	Cyromazine <=> Cyromazine	E00058 <=> C14147	1	0	0
Cyanamide uptake via diffusion	A00154	Cyanamide <=> Cyanamide	E00059 <=> C01566	1	0	0
Testosterone uptake via diffusion	A00155	Testosterone <=> Testosterone	E00060 <=> C00535	1	0	0				http://umbbd.msi.umn.edu/, (Van Der Geize, Hessels et al. 2002)
Cholesterol uptake via diffusion	A00156	Cholesterol <=> Cholesterol	E00061 <=> C00187	1	0	0		mce4		(Knol, Bodewits et al. 2008), (Mohn, van der Geize et al. 2008)
Cholesterol oxidase	A00157	Cholesterol <=> 5alpha-Testosterone	C00187 <=> N00058	1	0	Inf	Hsd4B, ChoG	choG		(Knol, Bodewits et al. 2008)
5alpha-Testosterone dehydrogenase	A00158	5alpha-Testosterone + NAD+ <=> 5alpha-Androstane-3,17-dione + NADH + H+	N00058 + C00003 <=> C00674 + C00004 + C00080	1	0	Inf	Hsd4A	kstD3, hsd4B		(Knol, Bodewits et al. 2008)
3-Ketosteroid-∆1-dehydrogenase	A00159	5alpha-Androstane-3,17-dione + Menaquinone <=> 1-(5alpha)-androstene-3,17-dione + Menaquinol	C00674 + C00828 <=> N00059 + C05819	1	0	0	KSTD3	kstD3, kst4D		(Knol, Bodewits et al. 2008)
3-Ketosteroid-∆4-(5alpha)-dehydrogenase	A00160	1-(5alpha)-androstene-3,17-dione + Menaquinone <=> Androsta-1,4-diene-3,17-dione + Menaquinol	N00059 + C00828 <=> N00001 + C05819	1	0	0	∆4 KSTD	hsaE		(Knol, Bodewits et al. 2008)
Pregnenolone uptake via diffusion	A00161	Pregnenolone <=> Pregnenolone	E00062 <=> C01953	1	0	0				(Mohn, van der Geize et al. 2008)
L-Asparagine transport via ABC system	A00162	L-Asparagine + ATP + H2O <=> L-Asparagine + ADP + Orthophosphate	E00063 + C00002 + C00001 <=> C00152 + C00008 + C00009	1	0	0		ro08991 , ro08990
2,5-Dihydroxybenzoate uptake via diffusion	A00163	2,5-Dihydroxybenzoate <=> 2,5-Dihydroxybenzoate	E00064 <=> C00628	1	0	0				(Dosanjh, Newton et al. 2008)
3-Hydroxybenzoate uptake via diffusion	A00164	3-Hydroxybenzoate <=> 3-Hydroxybenzoate	E00065 <=> C00587	1	0	0				(Dosanjh, Newton et al. 2008)
4-Hydroxybenzoate transport via proton symport	A00165	4-Hydroxybenzoate + H+(out) <=> 4-Hydroxybenzoate + H+	E00066 + E00260 <=> C00156 + C00080	1	0	0		tpaK and ro00415		(Dosanjh, Newton et al. 2008)
Propan-2-ol uptake via diffusion	A00166	Propan-2-ol <=> Propan-2-ol	E00067 <=> C01845	1	0	0				(Dosanjh, Newton et al. 2008)
1-Butanol uptake via diffusion	A00167	1-Butanol <=> 1-Butanol	E00068 <=> C06142	1	0	0				(Dosanjh, Newton et al. 2008)
4-Cresol uptake via diffusion	A00168	4-Cresol <=> 4-Cresol	E00069 <=> C01468	1	0	0				(Irvine, Kulakov et al. 2000)
3-Cresol uptake via diffusion	A00169	3-Cresol <=> 3-Cresol	E00070 <=> C01467	1	0	0				(Irvine, Kulakov et al. 2000)
o-Cresol uptake via diffusion	A00170	o-Cresol <=> o-Cresol	E00071 <=> C01542	1	0	0				(Irvine, Kulakov et al. 2000)
Phenol uptake via diffusion	A00171	Phenol <=> Phenol	E00072 <=> C00146	1	0	0				(Irvine, Kulakov et al. 2000)
Phenanthracene uptake via diffusion	A00172	Phenanthracene <=> Phenanthracene	E00073 <=> C11422	1	0	0				(Irvine, Kulakov et al. 2000)
Pentachlorophenol uptake via diffusion	A00173	Pentachlorophenol <=> Pentachlorophenol	E00074 <=> C02575	1	0	0				(Irvine, Kulakov et al. 2000)
1-Methylnaphthalene uptake via diffusion	A00174	1-Methylnaphthalene <=> 1-Methylnaphthalene	E00075 <=> C14082	1	0	0				(Irvine, Kulakov et al. 2000)
3-Sulfino-L-alanine uptake via diffusion	A00175	3-Sulfino-L-alanine <=> 3-Sulfino-L-alanine	E00076 <=> C00606	1	0	0				(Denger, Ruff et al. 2004)
Sulfate transport via ABC system	A00177	Sulfate + ATP + H2O <=> Sulfate + ADP + Orthophosphate	E00078 + C00002 + C00001 <=> C00059 + C00008 + C00009	1	0	0	ec: 3.6.3.25	ro01270		(Denger, Ruff et al. 2004)
Ammonia:NAD+ oxidoreductase	A00178	Nitrite + 3 NADH + 4 H+ <=> NH3 + 3 NAD+ + 2 H2O	C00088 + 3 C00004 + 4 C00080 <=> C00014 + 3 C00003 + 2 C00001	1	0	Inf	ec: 1.7.1.4	ro00862(nasD), ro00863(nasE), ro06366, ro06367	R00787	(Kanehisa, Goto et al. 2004)
Ammonia transport via diffusion	A00179	NH3 <=> NH3	E00079 <=> C00014	1	0	Inf				(Denger, Ruff et al. 2004)
Taurine transport via ABC system	A00180	Taurine + ATP + H2O <=> Taurine + ADP + Orthophosphate	E00080 + C00002 + C00001 <=> C00245 + C00008 + C00009	1	0	0		ro04956		(Denger, Ruff et al. 2004)
Acetate secretion via diffusion	A00181	Acetate <=> Acetate	C00033 <=> E00081	1	0	Inf
L-Cysteate uptake via diffusion	A00182	L-Cysteate <=> L-Cysteate	E00082 <=> C00506	1	0	0
Aminoacetaldehyde secretion via diffusion	A00183	Aminoacetaldehyde <=> Aminoacetaldehyde	C06735 <=> E00083	1	0	0				(Denger, Ruff et al. 2004)
2-Hydroxyethanesulfonate uptake via diffusion	A00184	2-Hydroxyethanesulfonate <=> 2-Hydroxyethanesulfonate	E00084 <=> C05123	1	0	0
4-Sulfocatechol uptake via diffusion	A00185	4-Sulfocatechol <=> 4-Sulfocatechol	E00085 <=> C06674	1	0	0
4-Hydroxy-3-methoxy-benzenemethanol uptake via diffusion	A00186	4-Hydroxy-3-methoxy-benzenemethanol <=> 4-Hydroxy-3-methoxy-benzenemethanol	E00086 <=> C06317	1	0	0				(Jianfeng, Mazon et al. 2007)
L-Phenylalanine/6-Carboxyhexanoate symporter	A00187	L-Phenylalanine + 6-Carboxyhexanoate <=> L-Phenylalanine + 6-Carboxyhexanoate	E00035 + E00087 <=> C00079 + C02656	1	0	0		ro01794		(Maeda, Roberts et al. 1998), (Navarro-Llorens, Patrauchan et al. 2005)
Quinate transport via diffusion	A00188	Quinate <=> Quinate	E00088 <=> C00296	1	0	0				(Maeda, Roberts et al. 1998)
Phenylacetonitrile uptake via diffusion	A00189	Phenylacetonitrile <=> Phenylacetonitrile	E00089 <=> C16074	1	0	0
Citrate transport via proton symport (3 H)	A00191	Citrate + 3 H+ <=> Citrate + 3 H+(out)	C00158 + 3 C00080 <=> E00090 + 3 E00260	1	0	0				(Maeda, Roberts et al. 1998)
Succinate transport via proton symport (2 H)	A00192	Succinate + 2 H+(out) <=> Succinate + 2 H+	E00091 + 2 E00260 <=> C00042 + 2 C00080	1	0	0				(Maeda, Roberts et al. 1998)
5-Hydroxyectoine secretion via diffusion	A00193	5-Hydroxyectoine <=> 5-Hydroxyectoine	C16432 <=> E00092	1	0	0				(LeBlanc, Goncalves et al. 2008)
Dibenzothiophene uptake via diffusion	A00194	Dibenzothiophene <=> Dibenzothiophene	E00093 <=> N00060	1	0	0	ec: 1.14.13.-			(Perry, M. B., L. L. MacLean, et al. 2007)
Dibenzothiophene oxidoreductase	A00195	Dibenzothiophene + Oxygen + NADH + H+ <=> Dibenzothiophene-5-oxide + H2O + NAD+	N00060 + C00007 + C00004 + C00080 <=> N00061 + C00001 + C00003	1	0	Inf	ec: 1.14.13.-			http://umbbd.msi.umn.edu/
Dibenzothiophene-5-oxide oxidoreductase	A00196	Dibenzothiophene-5-oxide + Oxygen + NADH + H+ <=> Dibenzothiophene-5,5-dioxide + H2O + NAD+	N00061 + C00007 + C00004 + C00080 <=> N00062 + C00001 + C00003	1	0	Inf	ec: 1.14.13.-			http://umbbd.msi.umn.edu/
Dibenzothiophene-5,5-dioxide oxidoreductase	A00197	Dibenzothiophene-5,5-dioxide + Oxygen + 2 NADH + H+ <=> 2-(2-Hydroxyphenyl)benzenesulfinate + H2O + 2 NAD+	N00062 + C00007 + 2 C00004 + C00080 <=> C06742 + C00001 + 2 C00003	1	0	Inf	ec: 1.14.14.-			http://biocyc.org
2-(2-Hydroxyphenyl)benzenesulfinate sulfohydrolase	A00198	2-(2-Hydroxyphenyl)benzenesulfinate + H2O <=> 2-Hydroxybiphenyl + Sulfite	C06742 + C00001 <=> C02499 + C00094	1	0	Inf	ec: 3.13.1.3	ro07049	R07311	http://umbbd.msi.umn.edu/, (Kanehisa, Goto et al. 2004)
2-hydroxybiphenyl,NADH:oxygen oxidoreductase (3-hydroxylating)	A00199	2-Hydroxybiphenyl + Oxygen + NADH + H+ <=> Biphenyl-2,3-diol + NAD+ + H2O	C02499 + C00007 + C00004 + C00080 <=> C02526 + C00003 + C00001	1	0	Inf	ec: 1.14.13.44		R03964	http://umbbd.msi.umn.edu/, (Kanehisa, Goto et al. 2004)
Dibenzothiophene oxidoreductase	A00200	Dibenzothiophene + Oxygen + NADH + H+ <=> cis-1,2-Dihydroxy-1,2-dihydrodibenzothiophene + NAD+	N00060 + C00007 + C00004 + C00080 <=> C06721 + C00003	1	0	Inf	ec: 1.14.12.-			http://umbbd.msi.umn.edu/
cis-1,2-dihydroxy-1,2-dihydrodibenzothiophene:NAD+ oxidoreductase	A00201	cis-1,2-Dihydroxy-1,2-dihydrodibenzothiophene + NAD+ <=> 1,2-Dihydroxydibenzothiophene + NADH + H+	C06721 + C00003 <=> C06722 + C00004 + C00080	1	0	Inf	ec: 1.3.1.60		R05310	http://umbbd.msi.umn.edu/, (Kanehisa, Goto et al. 2004)
1,2-Dihydroxydibenzothiophene oxidase	A00202	1,2-Dihydroxydibenzothiophene + Oxygen <=> cis-4-[2-(3-Hydroxy)-thionaphthenyl]-2-oxo-3-butenoate	C06722 + C00007 <=> N00063	1	0	Inf	ec: 1.13.11.-			http://umbbd.msi.umn.edu/
cis-4-[2-(3-Hydroxy)-thionaphthenyl]-2-oxo-3-butenoate isomerase	A00203	cis-4-[2-(3-Hydroxy)-thionaphthenyl]-2-oxo-3-butenoate <=> trans-4-[2-(3-Hydroxy)-thionaphthenyl]-2-oxo-3-butenoate	N00063 <=> N00064	1	0	Inf	ec: 5.2.1.-			http://umbbd.msi.umn.edu/
trans-4-[2-(3-Hydroxy)-thionaphthenyl]-2-oxo-3-butenoate 3-Hydroxy-2-formylbenzothiophene - lyase (pyruvate-forming)	A00204	trans-4-[2-(3-Hydroxy)-thionaphthenyl]-2-oxo-3-butenoate + H2O <=> Pyruvate + 3-Hydroxy-2-formylbenzothiophene	N00064 + C00001 <=> C00022 + N00065	1	0	Inf	ec: 4.1.2.-			http://umbbd.msi.umn.edu/
NA	A00205	3-Hydroxy-2-formylbenzothiophene <=> CO2	N00065 <=> C00011	1	0	Inf				http://umbbd.msi.umn.edu/
2-Hydroxy-6-oxo-6-(2-hydroxyphenyl)-hexa-2,4-dienoate uptake via diffusion	A00207	2-Hydroxy-6-oxo-6-(2-hydroxyphenyl)-hexa-2,4-dienoate <=> 2-Hydroxy-6-oxo-6-(2-hydroxyphenyl)-hexa-2,4-dienoate	E00094 <=> C07731	1	0	0
2-Hydroxy-6-oxo-6-(2-hydroxyphenoxy)-hexa-2,4-dienoate uptake via diffusion	A00208	2-Hydroxy-6-oxo-6-(2-hydroxyphenoxy)-hexa-2,4-dienoate <=> 2-Hydroxy-6-oxo-6-(2-hydroxyphenoxy)-hexa-2,4-dienoate	E00095 <=> C07734	1	0	0
Fluorene uptake via diffusion	A00209	Fluorene <=> Fluorene	E00096 <=> C07715	1	0	0
3-(2-Hydroxyphenyl)propanoate uptake via diffusion	A00210	3-(2-Hydroxyphenyl)propanoate <=> 3-(2-Hydroxyphenyl)propanoate	E00097 <=> C01198	1	0	0				(Perry, M. B., L. L. MacLean, et al. 2007)
Phenylpropanoate uptake via diffusion	A00211	Phenylpropanoate <=> Phenylpropanoate	E00098 <=> C05629	1	0	0				(Perry, M. B., L. L. MacLean, et al. 2007)
3-(3-Hydroxy-phenyl)-propanoic acid uptake via diffusion	A00212	3-(3-Hydroxy-phenyl)-propanoic acid <=> 3-(3-Hydroxy-phenyl)-propanoic acid	E00099 <=> C11457	1	0	0				(Perry, M. B., L. L. MacLean, et al. 2007)
D-Phenylalanine uptake via diffusion	A00213	D-Phenylalanine <=> D-Phenylalanine	E00100 <=> C02265	1	0	0
2-Phenylacetamide uptake via diffusion	A00214	2-Phenylacetamide <=> 2-Phenylacetamide	E00101 <=> C02505	1	0	0
trans-Cinnamate uptake via diffusion	A00215	trans-Cinnamate <=> trans-Cinnamate	E00102 <=> C00423	1	0	0
trans-3-Hydroxycinnamate uptake via diffusion	A00216	trans-3-Hydroxycinnamate <=> trans-3-Hydroxycinnamate	E00103 <=> C12621	1	0	0
Vanillate uptake via diffusion	A00217	Vanillate <=> Vanillate	E00104 <=> C06672	1	0	0				(Perry, M. B., L. L. MacLean, et al. 2007)
Pyruvate uptake via diffusion	A00218	Pyruvate <=> Pyruvate	E00105 <=> C00022	1	0	0
4-Methoxybenzoate uptake via diffusion	A00219	4-Methoxybenzoate <=> 4-Methoxybenzoate	E00106 <=> C02519	1	0	0				(Goncalves, E. R., H. Hara, et al. 2006)
3,4-Dihydroxybenzoate transport via proton symport	A00220	3,4-Dihydroxybenzoate + H+(out) <=> 3,4-Dihydroxybenzoate + H+	E00107 + E00260 <=> C00230 + C00080	1	0	0		ro00794 and ro02923		(Goncalves, E. R., H. Hara, et al. 2006)
Dihydrophloroglucinol uptake via diffusion	A00221	Dihydrophloroglucinol <=> Dihydrophloroglucinol	E00108 <=> C06719	1	0	0
cis-2,3-Dihydrodiol 1,1,1-Trichloro-2,2-bis(4'-chlorophenyl)ethane uptake via diffusion	A00226	cis-2,3-Dihydrodiol 1,1,1-Trichloro-2,2-bis(4'-chlorophenyl)ethane <=> cis-2,3-Dihydrodiol 1,1,1-Trichloro-2,2-bis(4'-chlorophenyl)ethane	E00113 <=> C06649	1	0	0
Bis(4'-chlorophenyl)acetate uptake via diffusion	A00228	Bis(4'-chlorophenyl)acetate <=> Bis(4'-chlorophenyl)acetate	E00115 <=> C06640	1	0	0
L-Xylulose transport via diffusion	A00229	L-Xylulose <=> L-Xylulose	E00116 <=> C00312	1	0	0		ro02365, ro06844, ro03889, ro01361, ro03610, ro02998, ro02887 or (ro04582, ro06239, ro03961)
2-chloroethanol:NAD+ oxidoreductase	A00230	2-Chloroethanol + NAD+ <=> Chloroacetaldehyde + NADH + H+	C06753 + C00003 <=> C06754 + C00004 + C00080	1	0	Inf	1.1.2.8		R05285	http://biocyc.org, (Kanehisa, Goto et al. 2004)
1,2-Dichloroethane uptake via diffusion	A00231	1,2-Dichloroethane <=> 1,2-Dichloroethane	E00117 <=> C06752	1	0	0
1,2,4-Trichlorobenzene uptake via diffusion	A00232	1,2,4-Trichlorobenzene <=> 1,2,4-Trichlorobenzene	E00118 <=> C06594	1	0	0
4-Nitrophenol uptake via diffusion	A00233	4-Nitrophenol <=> 4-Nitrophenol	E00119 <=> C00870	1	0	0
p-Benzenediol uptake via diffusion	A00234	p-Benzenediol <=> p-Benzenediol	E00120 <=> C00530	1	0	0
Resorcinol uptake via diffusion	A00235	Resorcinol <=> Resorcinol	E00121 <=> C01751	1	0	0
4-Nitrocatechol uptake via diffusion	A00236	4-Nitrocatechol <=> 4-Nitrocatechol	E00122 <=> C02235	1	0	0
Selenomethionine uptake via diffusion	A00237	Selenomethionine <=> Selenomethionine	E00123 <=> C05335	1	0	0
Selenide transport via diffusion	A00238	Selenide <=> Selenide	C01528 <=> E00124	1	0	0
Chitobiose transport via proton symport	A00239	Chitobiose + H+ <=> Chitobiose + H+(out)	C01674 + C00080 <=> E00125 + E00260	1	0	0		ro02365, ro06844, ro03889, ro01361, ro03610, ro02998, ro02887 or (ro04582, ro06239, ro03961)
N-Acetyl-D-glucosamine transport via proton symport	A00240	N-Acetyl-D-glucosamine + H+ <=> N-Acetyl-D-glucosamine + H+(out)	C00140 + C00080 <=> E00126 + E00260	1	0	0		ro02365, ro06844, ro03889, ro01361, ro03610, ro02998, ro02887 or (ro04582, ro06239, ro03961)
D-Mannose transport via proton symport	A00241	D-Mannose + H+ <=> D-Mannose + H+(out)	C00159 + C00080 <=> E00127 + E00260	1	0	0		ro02365, ro06844, ro03889, ro01361, ro03610, ro02998, ro02887 or (ro04582, ro06239, ro03961)
GDP-L-fucose secretion via diffusion	A00242	GDP-L-fucose <=> GDP-L-fucose	C00325 <=> E00128	1	0	0
2-Hydroxy-3-methylbenzalpyruvate uptake via diffusion	A00243	2-Hydroxy-3-methylbenzalpyruvate <=> 2-Hydroxy-3-methylbenzalpyruvate	E00129 <=> C14086	1	0	0
2-Methylnaphthalene uptake via diffusion	A00244	2-Methylnaphthalene <=> 2-Methylnaphthalene	E00130 <=> C14098	1	0	0
Naphthyl-2-methyl-succinic acid uptake via diffusion	A00245	Naphthyl-2-methyl-succinic acid <=> Naphthyl-2-methyl-succinic acid	E00131 <=> C14115	1	0	0
4-Methylsalicylate uptake via proton symport	A00246	4-Methylsalicylate + H+(out) <=> 4-Methylsalicylate + H+	E00132 + E00260 <=> C14103 + C00080	1	0	0		ro00794, ro02923
Benzoyl phosphate uptake via diffusion	A00247	Benzoyl phosphate <=> Benzoyl phosphate	E00133 <=> C06206	1	0	0
2-Nitropropane uptake via diffusion	A00248	2-Nitropropane <=> 2-Nitropropane	E00134 <=> C02116	1	0	0
Ethanol secretion via proton symport	A00249	Ethanol + H+ <=> Ethanol + H+(out)	C00469 + C00080 <=> E00135 + E00260	1	0	0
CO2 transport via diffusion	A00251	CO2 <=> CO2	C00011 <=> E00136	1	0	Inf
D-gluconate transport via diffusion	A00252	D-Gluconic acid <=> D-Gluconic acid	E00137 <=> C00257	1	0	0		ro02363, ro02465
D-xylose uptake via ABC system	A00253	D-Xylose + ATP + H2O <=> D-Xylose + ADP + Orthophosphate	E00138 + C00002 + C00001 <=> C00181 + C00008 + C00009	1	0	0		ro00226
D-xylose transport via proton symport	A00254	D-Xylose + H+ <=> D-Xylose + H+(out)	C00181 + C00080 <=> E00138 + E00260	1	0	0		ro02365, ro06844, ro03889, ro01361, ro03610, ro02998, ro02887 or (ro04582, ro06239, ro03961)
D-Altronate uptake via diffusion	A00255	D-Altronate <=> D-Altronate	E00139 <=> C00817	1	0	0
D-Fructuronate transport via proton symport	A00256	D-Fructuronate + H+ <=> D-Fructuronate + H+(out)	C00905 + C00080 <=> E00140 + E00260	1	0	0
Mannitol uptake via ABC system	A00257	Mannitol + ATP + H2O <=> Mannitol + ADP + Orthophosphate	E00141 + C00002 + C00001 <=> C00392 + C00008 + C00009	1	0	0		ro02804, ro02805, ro02806, ro02807
D-Fructose transport via proton symport	A00259	D-Fructose + H+ <=> D-Fructose + H+(out)	C00095 + C00080 <=> E00143 + E00260	1	0	0		ro02365, ro06844, ro03889, ro01361, ro03610, ro02998, ro02887 or (ro04582, ro06239, ro03961)
D-Sorbitol transport via proton symport	A00260	D-Sorbitol + H+ <=> D-Sorbitol + H+(out)	C00794 + C00080 <=> E00144 + E00260	1	0	0		ro02365, ro06844, ro03889, ro01361, ro03610, ro02998, ro02887 or (ro04582, ro06239, ro03961)
sn-Glycerol 3-phosphate uptake via ABC system	A00262	sn-Glycerol 3-phosphate + ATP + H2O <=> sn-Glycerol 3-phosphate + ADP + Orthophosphate	E00146 + C00002 + C00001 <=> C00093 + C00008 + C00009	1	0	0	ec: 3.6.3.20	ro05114, ro05115, ro05116, ro05117
Cellobiose uptake via ABC system	A00263	Cellobiose + ATP + H2O <=> Cellobiose + ADP + Orthophosphate	E00147 + C00002 + C00001 <=> C00185 + C00008 + C00009	1	0	0		ro02804
D-Ribose uptake via ABC system	A00264	D-Ribose + ATP + H2O <=> D-Ribose + ADP + Orthophosphate	E00148 + C00002 + C00001 <=> C00121 + C00008 + C00009	1	0	0	ec: 3.6.3.17	ro00819, ro00820, ro00821
Orthophosphate transport via proton symport	A00266	Orthophosphate + H+(out) <=> Orthophosphate + H+	E00149 + E00260 <=> C00009 + C00080	1	0	0		ro02007
L-Glutamate uptake via ABC system	A00267	L-Glutamate + ATP + H2O <=> L-Glutamate + ADP + Orthophosphate	E00150 + C00002 + C00001 <=> C00025 + C00008 + C00009	1	0	0		ro06767, ro06768, ro06769, ro06770
L-Glutamate transport via proton symport	A00268	L-Glutamate + H+ <=> L-Glutamate + H+(out)	C00025 + C00080 <=> E00150 + E00260	1	0	0		ro02007, ro06952, ro02945, ro00253, ro05717, ro01878, ro06919, ro04718, ro08471, ro08477, ro08798
D-Glutamate uptake via ABC system	A00269	D-Glutamate + ATP + H2O <=> D-Glutamate + ADP + Orthophosphate	E00151 + C00002 + C00001 <=> C00217 + C00008 + C00009	1	0	0
L-Valine uptake via ABC system	A00270	L-Valine + ATP + H2O <=> L-Valine + ADP + Orthophosphate	E00152 + C00002 + C00001 <=> C00183 + C00008 + C00009	1	0	0		ro08991 , ro08990
L-Valine transport via proton symport	A00271	L-Valine + H+ <=> L-Valine + H+(out)	C00183 + C00080 <=> E00152 + E00260	1	0	0		ro00253, ro05717, ro01878, ro06919, ro04718, ro08471, ro08477, ro08798
L-Leucine uptake via ABC system	A00272	L-Leucine + ATP + H2O <=> L-Leucine + ADP + Orthophosphate	E00153 + C00002 + C00001 <=> C00123 + C00008 + C00009	1	0	0		ro08991 , ro08990
L-Leucine transport via proton symport	A00273	L-Leucine + H+ <=> L-Leucine + H+(out)	C00123 + C00080 <=> E00153 + E00260	1	0	0		ro00253, ro05717, ro01878, ro06919, ro04718, ro08471, ro08477, ro08798
L-Isoleucine uptake via ABC system	A00274	L-Isoleucine + ATP + H2O <=> L-Isoleucine + ADP + Orthophosphate	E00154 + C00002 + C00001 <=> C00407 + C00008 + C00009	1	0	0		ro08991 , ro08990
L-Isoleucine transport via proton symport	A00275	L-Isoleucine + H+ <=> L-Isoleucine + H+(out)	C00407 + C00080 <=> E00154 + E00260	1	0	0		ro00253, ro05717, ro01878, ro06919, ro04718, ro08471, ro08477, ro08798
L-Threonine uptake via ABC system	A00276	L-Threonine + ATP + H2O <=> L-Threonine + ADP + Orthophosphate	E00155 + C00002 + C00001 <=> C00188 + C00008 + C00009	1	0	0		ro08991 , ro08990
L-Threonine transport via proton symport	A00277	L-Threonine + H+ <=> L-Threonine + H+(out)	C00188 + C00080 <=> E00155 + E00260	1	0	0		ro00253, ro05717, ro01878, ro06919, ro04718, ro08471, ro08477, ro08798
L-Histidine uptake via ABC system	A00278	L-Histidine + ATP + H2O <=> L-Histidine + ADP + Orthophosphate	E00156 + C00002 + C00001 <=> C00135 + C00008 + C00009	1	0	0		ro08991 , ro08990
L-Histidine transport via proton symport	A00279	L-Histidine + H+ <=> L-Histidine + H+(out)	C00135 + C00080 <=> E00156 + E00260	1	0	0		ro00253, ro05717, ro01878, ro06919, ro04718, ro08471, ro08477, ro08798
Cobalt ion uptake via diffusion	A00280	Cobalt ion <=> Cobalt ion	E00157 <=> C00175	1	0	Inf		ro02276, ro02278
Sucrose transport via proton symport	A00281	Sucrose + H+ <=> Sucrose + H+(out)	C00089 + C00080 <=> E00158 + E00260	1	0	0		ro02365, ro06844, ro03889, ro01361, ro03610, ro02998, ro02887 or (ro04582, ro06239, ro03961)
D-Glucuronolactone transport via diffusion	A00282	D-Glucuronolactone <=> D-Glucuronolactone	C02670 <=> E00159	1	0	0
D-Galactarate transport via diffusion	A00283	D-Galactarate <=> D-Galactarate	C00879 <=> E00160	1	0	0
(R)-3-Hydroxybutanoate uptake via diffusion	A00284	(R)-3-Hydroxybutanoate <=> (R)-3-Hydroxybutanoate	E00161 <=> C01089	1	0	0
Agmatine uptake via diffusion	A00286	Agmatine <=> Agmatine	E00163 <=> C00179	1	0	0
XTP uptake via diffusion	A00288	XTP <=> XTP	E00165 <=> C00700	1	0	0
5-Methylcytosine transport via diffusion	A00289	5-Methylcytosine <=> 5-Methylcytosine	C02376 <=> E00166	1	0	0		ro01777
Thiosulfate uptake via ABC system	A00290	Thiosulfate + ATP + H2O <=> Thiosulfate + ADP + Orthophosphate	E00168 + C00002 + C00001 <=> C00320 + C00008 + C00009	1	0	0	ec: 3.6.3.25	ro01271, ro01272, ro01273
3-Hydroxyisovaleryl-CoA transport via diffusion	A00291	3-Hydroxyisovaleryl-CoA <=> 3-Hydroxyisovaleryl-CoA	E00169 <=> C05998	1	0	0
Geranial uptake via diffusion	A00292	Geranial <=> Geranial	E00170 <=> C01499	1	0	0
(R)-(+)-Citronellal uptake via diffusion	A00293	(R)-(+)-Citronellal <=> (R)-(+)-Citronellal	E00171 <=> C09848	1	0	0
(S)-(-)-Citronellal uptake via diffusion	A00294	(S)-(-)-Citronellal <=> (S)-(-)-Citronellal	E00172 <=> C11384	1	0	0
(R)-2-Methylmalate uptake via diffusion	A00295	(R)-2-Methylmalate <=> (R)-2-Methylmalate	E00173 <=> C02612	1	0	0
Acyl-acp:sn-glycerol-3-phosphate 1-O-acyltransferase	A00296	sn-Glycerol 3-phosphate + 0.094 Tetradecanoyl-[acp] + 0.294 Pentadecanoyl-[acp] + 0.262 Hexadecanoyl-[acp] + 0.293 Heptadecanoyl-[acp] + 0.057 Oleoyl-[acyl-carrier protein] <=> 1-Acyl-sn-glycerol 3-phosphate + Acyl-carrier protein	C00093 + 0.094 C05761 + 0.294 N00013 + 0.262 C05764 + 0.293 N00014 + 0.057 C01203 <=> C00681 + C00229	1	0	Inf	ec: 2.3.1.15	ro05648(plsB)	R00851
Acyl-acp:1-acyl-sn-glycerol-3-phosphate 2-O-acyltransferase	A00297	1-Acyl-sn-glycerol 3-phosphate + 0.094 Tetradecanoyl-[acp] + 0.294 Pentadecanoyl-[acp] + 0.262 Hexadecanoyl-[acp] + 0.293 Heptadecanoyl-[acp] + 0.057 Oleoyl-[acyl-carrier protein] <=> Phosphatidate + Acyl-carrier protein	C00681 + 0.094 C05761 + 0.294 N00013 + 0.262 C05764 + 0.293 N00014 + 0.057 C01203 <=> C00416 + C00229	1	0	Inf	ec: 2.3.1.51	ro01115, ro04047(plsC), ro04182, ro05647, ro06465	R02241
L-Tyrosine transport via proton symport	A00298	L-Tyrosine + H+ <=> L-Tyrosine + H+(out)	C00082 + C00080 <=> E00174 + E00260	1	0	0		ro00253, ro05717, ro01878, ro06919, ro04718, ro08471, ro08477, ro08798
Tyramine uptake via diffusion	A00299	Tyramine <=> Tyramine	E00175 <=> C00483	1	0	0
2-Hydroxyhepta-2,4-dienedioate uptake via diffusion	A00301	2-Hydroxyhepta-2,4-dienedioate <=> 2-Hydroxyhepta-2,4-dienedioate	E00177 <=> C05600	1	0	0
3-Sulfocatechol uptake via diffusion	A00302	3-Sulfocatechol <=> 3-Sulfocatechol	E00178 <=> C06336	1	0	0
Bisphenol A uptake via diffusion	A00303	Bisphenol A <=> Bisphenol A	E00179 <=> C13624	1	0	0
4-Ethylphenol uptake via diffusion	A00304	4-Ethylphenol <=> 4-Ethylphenol	E00180 <=> C13637	1	0	0
2-Fluorobenzoate uptake via diffusion	A00305	2-Fluorobenzoate <=> 2-Fluorobenzoate	E00181 <=> C02359	1	0	0				(Solyanikova et al. 2003)
Fluorobenzene uptake via diffusion	A00306	Fluorobenzene <=> Fluorobenzene	E00182 <=> C11272	1	0	0
3-Fluorobenzoate uptake via diffusion	A00307	3-Fluorobenzoate <=> 3-Fluorobenzoate	E00183 <=> C02364	1	0	0				(Solyanikova et al. 2003)
4-Fluorobenzoate uptake via diffusion	A00308	4-Fluorobenzoate <=> 4-Fluorobenzoate	E00184 <=> C02371	1	0	0
Tryptamine uptake via diffusion	A00309	Tryptamine <=> Tryptamine	E00185 <=> C00398	1	0	0
3-Indoleacetonitrile uptake via diffusion	A00311	3-Indoleacetonitrile <=> 3-Indoleacetonitrile	E00187 <=> C02938	1	0	0
O-Phosphorylhomoserine uptake via diffusion	A00312	O-Phosphorylhomoserine <=> O-Phosphorylhomoserine	E00188 <=> C05702	1	0	0
O-Acetylhomoserine uptake via diffusion	A00313	O-Acetylhomoserine <=> O-Acetylhomoserine	E00189 <=> C05700	1	0	0
O-Succinylhomoserine uptake via diffusion	A00314	O-Succinylhomoserine <=> O-Succinylhomoserine	E00190 <=> C05701	1	0	0
D-Glutamine uptake via diffusion	A00316	D-Glutamine <=> D-Glutamine	E00192 <=> C00819	1	0	0
L-Glutamine uptake via ABC system	A00317	L-Glutamine + ATP + H2O <=> L-Glutamine + ADP + Orthophosphate	E00193 + C00002 + C00001 <=> C00064 + C00008 + C00009	1	0	0		ro03817, glnQ
Glycerol transport via proton symport	A00319	Glycerol + H+ <=> Glycerol + H+(out)	C00116 + C00080 <=> E00194 + E00260	1	0	0		ro02365, ro06844, ro03889, ro01361, ro03610, ro02998, ro02887 or (ro04582, ro06239, ro03961)
Glycerone transport via diffusion	A00320	Glycerone <=> Glycerone	E00195 <=> C00184	1	0	0
myo-Inositol 4-phosphate uptake via diffusion	A00321	myo-Inositol 4-phosphate <=> myo-Inositol 4-phosphate	E00196 <=> C03546	1	0	0
sn-glycero-3-Phosphocholine uptake via diffusion	A00322	sn-glycero-3-Phosphocholine <=> sn-glycero-3-Phosphocholine	E00197 <=> C00670	1	0	0
sn-glycero-3-Phosphoethanolamine uptake via diffusion	A00323	sn-glycero-3-Phosphoethanolamine <=> sn-glycero-3-Phosphoethanolamine	E00198 <=> C01233	1	0	0
OPC8-CoA uptake via diffusion	A00324	OPC8-CoA <=> OPC8-CoA	E00199 <=> C16327	1	0	0
2-Hydroxyethylenedicarboxylate uptake via diffusion	A00325	2-Hydroxyethylenedicarboxylate <=> 2-Hydroxyethylenedicarboxylate	E00200 <=> C03981	1	0	0
beta-1,2,3,4,5,6-Hexachlorocyclohexane uptake via diffusion	A00326	beta-1,2,3,4,5,6-Hexachlorocyclohexane <=> beta-1,2,3,4,5,6-Hexachlorocyclohexane	E00201 <=> C06988	1	0	0
1,2-Dihydroxynaphthalene-6-sulfonate uptake via diffusion	A00327	1,2-Dihydroxynaphthalene-6-sulfonate <=> 1,2-Dihydroxynaphthalene-6-sulfonate	E00202 <=> C16196	1	0	0
1,2-Anthracenediol uptake via diffusion	A00328	1,2-Anthracenediol <=> 1,2-Anthracenediol	E00203 <=> C16204	1	0	0
2,6-Dichlorophenol uptake via diffusion	A00329	2,6-Dichlorophenol <=> 2,6-Dichlorophenol	E00204 <=> C07096	1	0	0
2,4,6-Trichlorophenol uptake via diffusion	A00330	2,4,6-Trichlorophenol <=> 2,4,6-Trichlorophenol	E00205 <=> C07098	1	0	0
cis-2-Chloro-4-carboxymethylenebut-2-en-1,4-olide uptake via diffusion	A00331	cis-2-Chloro-4-carboxymethylenebut-2-en-1,4-olide <=> cis-2-Chloro-4-carboxymethylenebut-2-en-1,4-olide	E00206 <=> C04706	1	0	0
3,5-Dibromo-4-hydroxybenzonitrile uptake via diffusion	A00332	3,5-Dibromo-4-hydroxybenzonitrile <=> 3,5-Dibromo-4-hydroxybenzonitrile	E00207 <=> C04178	1	0	0
2-Phosphoglycolate uptake via diffusion	A00333	2-Phosphoglycolate <=> 2-Phosphoglycolate	E00208 <=> C00988	1	0	0
Tartrate transport via diffusion	A00334	meso-Tartaric acid <=> meso-Tartaric acid	E00209 <=> C00552	1	0	0		ro03382
2-Hydroxycyclohexane-1-carboxyl-CoA uptake via diffusion	A00335	2-Hydroxycyclohexane-1-carboxyl-CoA <=> 2-Hydroxycyclohexane-1-carboxyl-CoA	E00210 <=> C09812	1	0	0
Benzonitrile uptake via diffusion	A00336	Benzonitrile <=> Benzonitrile	E00211 <=> C09814	1	0	0
Cyclopropanecarboxylate uptake via diffusion	A00337	Cyclopropanecarboxylate <=> Cyclopropanecarboxylate	E00212 <=> C16267	1	0	0
6-Hydroxycyclohex-1-enecarbonyl-CoA uptake via diffusion	A00338	6-Hydroxycyclohex-1-enecarbonyl-CoA <=> 6-Hydroxycyclohex-1-enecarbonyl-CoA	E00213 <=> C06749	1	0	0
trans-1,3-Dichloropropene uptake via diffusion	A00339	trans-1,3-Dichloropropene <=> trans-1,3-Dichloropropene	E00214 <=> C06609	1	0	0
cis-1,3-Dichloropropene uptake via diffusion	A00340	cis-1,3-Dichloropropene <=> cis-1,3-Dichloropropene	E00215 <=> C06610	1	0	0
Benzoyl acetyl-CoA uptake via diffusion	A00341	Benzoyl acetyl-CoA <=> Benzoyl acetyl-CoA	E00216 <=> C07118	1	0	0
2-Hydroxyglutarate transport via diffusion	A00342	2-Hydroxyglutarate <=> 2-Hydroxyglutarate	C02630 <=> E00217	1	0	0
3-Butyn-1-al uptake via diffusion	A00343	3-Butyn-1-al <=> 3-Butyn-1-al	E00218 <=> C06145	1	0	0
C15815 uptake via diffusion	A00344	C15815 <=> C15815	E00219 <=> C15815	1	0	0
N-((R)-Pantothenoyl)-L-cysteine uptake via diffusion	A00347	N-((R)-Pantothenoyl)-L-cysteine <=> N-((R)-Pantothenoyl)-L-cysteine	E00222 <=> C04079	1	0	0
Sulfur transport via diffusion	A00348	Sulfur <=> Sulfur	E00223 <=> C00087	1	-Inf	Inf
Pantetheine uptake via diffusion	A00350	Pantetheine <=> Pantetheine	E00225 <=> C00831	1	0	0
Apoprotein transport via diffusion	A00351	Apoprotein <=> Apoprotein	E00226 <=> C16240	1	0	0
Fe2+ uptake via ABC system	A00352	Fe2+ + ATP + H2O <=> Fe2+ + ADP + Orthophosphate	E00227 + C00002 + C00001 <=> C14818 + C00008 + C00009	1	0	0		ro04477, ro07271, ro02545
Cobinamide transport via diffusion	A00354	Cobinamide <=> Cobinamide	E00228 <=> C05774	1	0	0
Perillyl aldehyde uptake via diffusion	A00355	Perillyl aldehyde <=> Perillyl aldehyde	E00229 <=> C02576	1	0	0
(+)-Limonene uptake via diffusion	A00356	(+)-Limonene <=> (+)-Limonene	E00230 <=> C06099	1	0	0
alpha-Pinene uptake via diffusion	A00357	alpha-Pinene <=> alpha-Pinene	E00231 <=> C09880	1	0	0
trans-2-Methyl-5-isopropylhexa-2,5-dienoic acid uptake via diffusion	A00358	trans-2-Methyl-5-isopropylhexa-2,5-dienoic acid <=> trans-2-Methyl-5-isopropylhexa-2,5-dienoic acid	E00232 <=> C11943	1	0	0
Cyclohexanol transport via diffusion	A00359	Cyclohexanol <=> Cyclohexanol	E00233 <=> C00854	1	0	0
D-Galactose transport via proton symport	A00360	D-Galactose + H+ <=> D-Galactose + H+(out)	C00124 + C00080 <=> E00234 + E00260	1	0	0		ro02365, ro06844, ro03889, ro01361, ro03610, ro02998, ro02887 or (ro04582, ro06239, ro03961)
L-Arabinose uptake via ABC system	A00365	L-Arabinose + ATP + H2O <=> L-Arabinose + ADP + Orthophosphate	E00239 + C00002 + C00001 <=> C00259 + C00008 + C00009	1	0	0
L-Arabinose uptake via proton symport	A00366	L-Arabinose + H+(out) <=> L-Arabinose + H+	E00239 + E00260 <=> C00259 + C00080	1	0	0
Cyanide uptake via proton symport	A00367	Cyanide + H+(out) <=> Cyanide + H+	E00240 + E00260 <=> C00177 + C00080	1	0	0
L-Cysteine uptake via ABC system	A00368	L-Cysteine + ATP + H2O <=> L-Cysteine + ADP + Orthophosphate	E00241 + C00002 + C00001 <=> C00097 + C00008 + C00009	1	0	0		ro08991 , ro08990
D-Alanine transport via proton symport	A00369	D-Alanine + H+ <=> D-Alanine + H+(out)	C00133 + C00080 <=> E00242 + E00260	1	0	0
L-Alanine uptake via ABC system	A00370	L-Alanine + ATP + H2O <=> L-Alanine + ADP + Orthophosphate	E00243 + C00002 + C00001 <=> C00041 + C00008 + C00009	1	0	0
Creatinine uptake via diffusion	A00372	Creatinine <=> Creatinine	E00246 <=> C00791	1	0	0
RCl:glutathione R-transferase	A00376	RCl + Glutathione <=> Hydrochloric acid + R-S-Glutathione	C01334 + C00051 <=> C01327 + C02320	1	0	Inf	ec: 2.5.1.18		R03522
RCl uptake via diffusion	A00377	RCl <=> RCl	E00247 <=> C01334	1	0	0
S-Substituted N-acetyl-L-cysteine secretion via diffusion	A00378	S-Substituted N-acetyl-L-cysteine <=> S-Substituted N-acetyl-L-cysteine	C05727 <=> E00248	1	0	0				(Dosanjh, Newton et al. 2008)
Fumarate uptake via proton symport (2 H)	A00379	Fumarate + 2 H+(out) <=> Fumarate + 2 H+	E00249 + 2 E00260 <=> C00122 + 2 C00080	1	0	0
Fumarate uptake via proton symport (3 H)	A00380	Fumarate + 3 H+(out) <=> Fumarate + 3 H+	E00249 + 3 E00260 <=> C00122 + 3 C00080	1	0	0
Succinate/Fumarate antiporter	A00381	Fumarate + Succinate <=> Fumarate + Succinate	E00249 + C00042 <=> C00122 + E00091	1	0	0
Succinate uptake via proton symport (3 H)	A00382	Succinate + 3 H+(out) <=> Succinate + 3 H+	E00091 + 3 E00260 <=> C00042 + 3 C00080	1	0	0				(Maeda, Roberts et al. 1998)
Succinate efflux via proton symport	A00383	Succinate + H+ <=> Succinate + H+(out)	C00042 + C00080 <=> E00091 + E00260	1	0	0
Succinate/Citrate antiporter	A00384	Citrate + Succinate <=> Citrate + Succinate	E00090 + C00042 <=> C00158 + E00091	1	0	0
Succinate/Tartrate antiporter	A00385	(R,R)-Tartaric acid + Succinate <=> (R,R)-Tartaric acid + Succinate	E00250 + C00042 <=> C00898 + E00091	1	0	0
Deoxyribose transport via diffusion	A00386	Deoxyribose <=> Deoxyribose	E00251 <=> C01801	1	0	0
dCMP uptake via diffusion	A00387	dCMP <=> dCMP	E00252 <=> C00239	1	0	0
[Dihydrolipoyllysine-residue succinyltransferase] S-glutaryldihydrolipoyllysine transport via diffusion	A00388	[Dihydrolipoyllysine-residue succinyltransferase] S-glutaryldihydrolipoyllysine <=> [Dihydrolipoyllysine-residue succinyltransferase] S-glutaryldihydrolipoyllysine	E00253 <=> C06157	1	0	0
Nitric oxide transport via diffusion	A00389	Nitric oxide <=> Nitric oxide	C00533 <=> E00254	1	0	0
L-Kynurenine uptake via diffusion	A00390	L-Kynurenine <=> L-Kynurenine	E00255 <=> C00328	1	0	0
2-Aminomuconate semialdehyde uptake via diffusion	A00391	2-Aminomuconate semialdehyde <=> 2-Aminomuconate semialdehyde	E00256 <=> C03824	1	0	0
2-Amino-3-carboxymuconate semialdehyde uptake via diffusion	A00392	2-Amino-3-carboxymuconate semialdehyde <=> 2-Amino-3-carboxymuconate semialdehyde	E00257 <=> C04409	1	0	0
HSO3- dissociation	A00393	HSO3- <=> Sulfite + H+	C11481 <=> C00094 + C00080	1	-Inf	Inf
Nicotinate uptake via diffusion	A00394	Nicotinate <=> Nicotinate	E00258 <=> C00253	1	0	0
Protein N6-(lipoyl)lysine to Enzyme N6-(lipoyl)lysine	A00395	Protein N6-(lipoyl)lysine <=> Enzyme N6-(lipoyl)lysine	C16237 <=> C15972	1	-Inf	Inf
Protein N6-(lipoyl)lysine to Lipoylprotein	A00396	Protein N6-(lipoyl)lysine <=> Lipoylprotein	C16237 <=> C02051	1	-Inf	Inf
Cyclohexan-1,2-dione transport via diffusion	A00397	Cyclohexan-1,2-dione <=> Cyclohexan-1,2-dione	E00259 <=> C06105	1	0	0
NADH: Menaquinone oxidoreductase	A00398	Menaquinone + NADH + 3 H+ <=> Menaquinol + NAD+ + 2 H+(p)	C00828 + C00004 + 3 C00080 <=> C05819 + C00003 + 2 N00071	1	0	Inf	ec: 1.6.5.3	ro05909, ro05910, ro05911, ro05912, ro05913, ro05914, ro05915, ro05916, ro05917, ro05918, ro05919, ro05920, ro05921, ro05922	R02163	(Bott and Niebisch 2003), (Kanehisa, Goto et al. 2004)
FADH2: Menaquinone oxidoreductase	A00399	FADH2 + Menaquinone + 2 H+(p) <=> FAD + Menaquinol + 2 H+	C01352 + C00828 + 2 N00071 <=> C00016 + C05819 + 2 C00080	1	0	Inf	FADH2: Menaquinone oxidoreductase
Menaquinol: Ferricytochrome b1 reductase	A00400	2 Ferricytochrome b1 + Menaquinol <=> 2 Ferrocytochrome b1 + Menaquinone + 2 H+(p)	2 C00995 + C05819 <=> 2 C00998 + C00828 + 2 N00071	1	-Inf	Inf	ec: 1.10.2.2	ro01132		http://biocyc.org
cytochrome-c oxidase	A00401	2 Ferrocytochrome b1 + 0.5 Oxygen + 4 H+ <=> 2 Ferricytochrome b1 + H2O + 2 H+(p)	2 C00998 + 0.5 C00007 + 4 C00080 <=> 2 C00995 + C00001 + 2 N00071	1	0	Inf	ec: 1.9.3.1	ro08285, ro04224, ro06446, ro01130, ro01137	R00081	(Bott and Niebisch 2003)
ATP synthase (Complex V)	A00402	ADP + Orthophosphate + 3 H+(p) <=> ATP + H2O + 3 H+	C00008 + C00009 + 3 N00071 <=> C00002 + C00001 + 3 C00080	1	0	Inf	ec: 3.6.3.14	ro01471, ro01472, ro01473, ro01474, ro01475, ro01476, ro01477, ro01478		(Bott and Niebisch 2003)
Octadecanoyl-[acyl-carrier protein],hydrogen-donor:oxygen oxidoreductase	A00403	Octadecanoyl-[acyl-carrier protein] + Menaquinol + Oxygen <=> Oleoyl-[acyl-carrier protein] + Menaquinone + 2 H2O	C04088 + C05819 + C00007 <=> C01203 + C00828 + 2 C00001	1	0	Inf	ec: 1.14.19.2	ro02258, ro04869	R03370	(Kanehisa, Goto et al. 2004)
Hexadecanoyl-[acp],hydrogen-donor:oxygen oxidoreductase	A00404	Hexadecanoyl-[acp] + Menaquinol + Oxygen <=> Hexadecenoyl-[acyl-carrier protein] + Menaquinone + 2 H2O	C05764 + C05819 + C00007 <=> C16520 + C00828 + 2 C00001	1	0	Inf	ec: 1.14.19.2	ro02258, ro04869	R08161	(Kanehisa, Goto et al. 2004)
Choline:Menaquinone 1-oxidoreductase	A00405	Choline + Menaquinone <=> Betaine aldehyde + Menaquinol	C00114 + C00828 <=> C00576 + C05819	1	0	Inf	ec: 1.1.99.1	ro01725, ro01805, ro01877, ro06079	R01025	(Kanehisa, Goto et al. 2004)
2-methylpropanoyl-CoA:(Menaquinone) 2,3-oxidoreductase	A00406	2-Methylpropanoyl-CoA + NAD+ <=> 2-Methylprop-2-enoyl-CoA + NADH + H+	C00630 + C00003 <=> C03460 + C00004 + C00080	1	0	Inf	ec: 1.3.99.3 or ec: 1.3.99.2	ro01875, ro01932, ro02214, ro02297, ro02341, ro02696, ro03059, ro03093, ro03965, ro04596, ro04636, ro04692, ro04693, ro04748, ro04754, ro05247, ro05713, ro05756, ro05827, ro05896, ro06399, ro06629, ro06682, ro07119, ro08438, ro09029, ro10128, ro10306, ro10307, ro10357 or (ro02521, ro03348, ro03612, ro03878, ro05203, ro06400)	R02661	(Kanehisa, Goto et al. 2004)
(S)-2-methylbutanoyl-CoA:Menaquinone 2,3-oxidoreductase	A00407	(S)-2-Methylbutanoyl-CoA + NAD+ <=> 2-Methylbut-2-enoyl-CoA + NADH + H+	C15980 + C00003 <=> C03345 + C00004 + C00080	1	-Inf	Inf	ec: 1.3.99.3 or ec: 1.3.99.2	ro01875, ro01932, ro02214, ro02297, ro02341, ro02696, ro03059, ro03093, ro03965, ro04596, ro04636, ro04692, ro04693, ro04748, ro04754, ro05247, ro05713, ro05756, ro05827, ro05896, ro06399, ro06629, ro06682, ro07119, ro08438, ro09029, ro10128, ro10306, ro10307, ro10357 or (ro02521, ro03348, ro03612, ro03878, ro05203, ro06400)	R03172	(Kanehisa, Goto et al. 2004)
Citronellyl-CoA oxidoreductase	A00408	Citronellyl-CoA + Menaquinone <=> Geranoyl-CoA + Menaquinol	C16464 + C00828 <=> C01920 + C05819	1	0	Inf	ec: 1.3.99.-		R08089	(Kanehisa, Goto et al. 2004)
Glutaryl-CoA:(Menaquinone) 2,3-oxidoreductase (decarboxylating)	A00409	Glutaryl-CoA + Menaquinone <=> Crotonoyl-CoA + Menaquinol + CO2	C00527 + C00828 <=> C00877 + C05819 + C00011	1	0	Inf	ec: 1.3.99.7	ro02304	R02488	(Kanehisa, Goto et al. 2004)
D-phenylalanine:Menaquinone oxidoreductase (deaminating)	A00410	D-Phenylalanine + H2O + Menaquinone <=> Phenylpyruvate + NH3 + Menaquinol	C02265 + C00001 + C00828 <=> C00166 + C00014 + C05819	1	0	Inf	ec: 1.4.99.1	ro01324, ro02152	R01374	(Kanehisa, Goto et al. 2004)
Selenocysteine reductase	A00411	Selenocysteine + Menaquinol <=> Selenide + L-Alanine + Menaquinone	C05688 + C05819 <=> C01528 + C00041 + C00828	1	0	0	ec: 4.4.1.16	ro07199	R03599	(Kanehisa, Goto et al. 2004)
Glutaryl-CoA:(Menaquinone) 2,3-oxidoreductase	A00413	Glutaryl-CoA + Menaquinone <=> Glutaconyl-1-CoA + Menaquinol	C00527 + C00828 <=> C02411 + C05819	1	0	Inf	ec: 1.3.99.7	ro02304	R05579	(Kanehisa, Goto et al. 2004)
2,6-Dihydroxycyclohexane-1-carboxyl-CoA oxidoreductase	A00414	2,6-Dihydroxycyclohexane-1-carboxyl-CoA + Menaquinone <=> 6-Oxo-2-hydroxycyclohexane-1-carboxyl-CoA + Menaquinol	C09824 + C00828 <=> C09825 + C05819	1	0	Inf	ec: 1.1.-.-		R05583	(Kanehisa, Goto et al. 2004)
Carbon-monoxide:Menaquinone oxidoreductase	A00415	CO2 + Menaquinol <=> CO + H2O + Menaquinone	C00011 + C05819 <=> C00237 + C00001 + C00828	1	0	0	ec: 1.2.99.2	ro03489, ro03490, ro04975, ro04977, ro05230, ro05231, ro05232	R00296	(Kanehisa, Goto et al. 2004)
2-Hydroxy-4-isopropenylcyclohexane-1-carboxyl-CoA oxidoreductase	A00416	2-Hydroxy-4-isopropenylcyclohexane-1-carboxyl-CoA + Menaquinone <=> 4-Isopropenyl-2-oxy-cyclohexanecarboxyl-CoA + Menaquinol	C11934 + C00828 <=> C11935 + C05819	1	0	Inf	ec: 1.1.-.-		R06370	(Kanehisa, Goto et al. 2004)
Alpha-Pinene dehydrogenase	A00417	alpha-Pinene + Menaquinol <=> Myrtenol + H2O + Menaquinone	C09880 + C05819 <=> C11938 + C00001 + C00828	1	0	Inf	ec: 1.14.-.-		R06401	(Kanehisa, Goto et al. 2004)
Myrtenol dehydrogenase	A00418	Myrtenol + Oxygen + Menaquinone <=> Myrtenal + 2 H2O + Menaquinol	C11938 + C00007 + C00828 <=> C11939 + 2 C00001 + C05819	1	0	Inf	ec: 1.1.-.-		R06402	(Kanehisa, Goto et al. 2004)
N,N-Dimethylglycine:Menaquinone oxidoreductase (demethylating)	A00421	N,N-Dimethylglycine + Menaquinone + H2O <=> Sarcosine + Formaldehyde + Menaquinol	C01026 + C00828 + C00001 <=> C00213 + C00067 + C05819	1	0	Inf	ec: 1.5.99.2		R01565	(Kanehisa, Goto et al. 2004)
Pregnenolone,hydrogen-donor:oxygen oxidoreductase (17-alpha-hydroxylating)	A00423	Pregnenolone + Menaquinol + Oxygen <=> 17alpha-Hydroxypregnenolone + Menaquinone + H2O	C01953 + C05819 + C00007 <=> C05138 + C00828 + C00001	1	0	Inf	ec: 1.14.99.9		R03783	(Kanehisa, Goto et al. 2004)
4-Methoxybenzoate,hydrogen-donor:oxygen oxidoreductase (O-demethylating)	A00424	4-Methoxybenzoate + Menaquinol + Oxygen <=> 4-Hydroxybenzoate + Formaldehyde + Menaquinone + H2O	C02519 + C05819 + C00007 <=> C00156 + C00067 + C00828 + C00001	1	0	Inf	ec: 1.14.99.15		R01306	(Kanehisa, Goto et al. 2004)
Chloride channel transporter	A00425	Cl- <=> Cl-	C00698 <=> E00261	1	0	Inf		ro05905
4-Aminobutanoate uptake via proton symport	A00426	4-Aminobutanoate + H+(out) <=> 4-Aminobutanoate + H+	E00262 + E00260 <=> C00334 + C00080	1	0	0		ro08795
L-Asparagine transport via proton symport	A00427	L-Asparagine + H+ <=> L-Asparagine + H+(out)	C00152 + C00080 <=> E00063 + E00260	1	0	0
Glycine/Succinate symporter	A00429	Glycine + Succinate <=> Glycine + Succinate	E00264 + E00091 <=> C00037 + C00042	1	0	0		ro01794
L-Alanine/Succinate symporter	A00430	L-Alanine + Succinate <=> L-Alanine + Succinate	E00243 + E00091 <=> C00041 + C00042	1	0	0		ro01794
L-Arginine/Succinate symporter	A00431	L-Arginine + Succinate <=> L-Arginine + Succinate	E00244 + E00091 <=> C00062 + C00042	1	0	0		ro01794
L-Asparagine/Succinate symporter	A00432	L-Asparagine + Succinate <=> L-Asparagine + Succinate	E00063 + E00091 <=> C00152 + C00042	1	0	0		ro01794
L-Aspartate/Succinate symporter	A00433	L-Aspartate + Succinate <=> L-Aspartate + Succinate	E00265 + E00091 <=> C00049 + C00042	1	0	0		ro01794
L-Cysteine/Succinate symporter	A00434	L-Cysteine + Succinate <=> L-Cysteine + Succinate	E00241 + E00091 <=> C00097 + C00042	1	0	0		ro01794
L-Glutamate/Succinate symporter	A00435	L-Glutamate + Succinate <=> L-Glutamate + Succinate	E00150 + E00091 <=> C00025 + C00042	1	0	0		ro01794
L-Glutamine/Succinate symporter	A00436	L-Glutamine + Succinate <=> L-Glutamine + Succinate	E00193 + E00091 <=> C00064 + C00042	1	0	0		ro01794
L-Histidine/Succinate symporter	A00437	L-Histidine + Succinate <=> L-Histidine + Succinate	E00156 + E00091 <=> C00135 + C00042	1	0	0		ro01794
L-Isoleucine/Succinate symporter	A00438	L-Isoleucine + Succinate <=> L-Isoleucine + Succinate	E00154 + E00091 <=> C00407 + C00042	1	0	0		ro01794
L-Leucine/Succinate symporter	A00439	L-Leucine + Succinate <=> L-Leucine + Succinate	E00153 + E00091 <=> C00123 + C00042	1	0	0		ro01794
L-Lysine/Succinate symporter	A00440	L-Lysine + Succinate <=> L-Lysine + Succinate	E00266 + E00091 <=> C00047 + C00042	1	0	0		ro01794
L-Methionine/Succinate symporter	A00441	L-Methionine + Succinate <=> L-Methionine + Succinate	E00267 + E00091 <=> C00073 + C00042	1	0	0		ro01794
L-Proline/Succinate symporter	A00442	L-Proline + Succinate <=> L-Proline + Succinate	E00268 + E00091 <=> C00148 + C00042	1	0	0		ro01794
L-Serine/Succinate symporter	A00443	L-Serine + Succinate <=> L-Serine + Succinate	E00269 + E00091 <=> C00065 + C00042	1	0	0		ro01794
L-Threonine/Succinate symporter	A00444	L-Threonine + Succinate <=> L-Threonine + Succinate	E00155 + E00091 <=> C00188 + C00042	1	0	0		ro01794
L-Tryptophan/Succinate symporter	A00445	L-Tryptophan + Succinate <=> L-Tryptophan + Succinate	E00270 + E00091 <=> C00078 + C00042	1	0	0		ro01794
L-Tyrosine/Succinate symporter	A00446	L-Tyrosine + Succinate <=> L-Tyrosine + Succinate	E00174 + E00091 <=> C00082 + C00042	1	0	0		ro01794
L-Valine/Succinate symporter	A00447	L-Valine + Succinate <=> L-Valine + Succinate	E00152 + E00091 <=> C00183 + C00042	1	0	0		ro01794
Glycine/6-Carboxyhexanoate symporter	A00448	Glycine + 6-Carboxyhexanoate <=> Glycine + 6-Carboxyhexanoate	E00264 + E00087 <=> C00037 + C02656	1	0	0		ro01794
L-Alanine/6-Carboxyhexanoate symporter	A00449	L-Alanine + 6-Carboxyhexanoate <=> L-Alanine + 6-Carboxyhexanoate	E00243 + E00087 <=> C00041 + C02656	1	0	0		ro01794
L-Arginine/6-Carboxyhexanoate symporter	A00450	L-Arginine + 6-Carboxyhexanoate <=> L-Arginine + 6-Carboxyhexanoate	E00244 + E00087 <=> C00062 + C02656	1	0	0		ro01794
L-Asparagine/6-Carboxyhexanoate symporter	A00451	L-Asparagine + 6-Carboxyhexanoate <=> L-Asparagine + 6-Carboxyhexanoate	E00063 + E00087 <=> C00152 + C02656	1	0	0		ro01794
L-Aspartate/6-Carboxyhexanoate symporter	A00452	L-Aspartate + 6-Carboxyhexanoate <=> L-Aspartate + 6-Carboxyhexanoate	E00265 + E00087 <=> C00049 + C02656	1	0	0		ro01794
L-Cysteine/6-Carboxyhexanoate symporter	A00453	L-Cysteine + 6-Carboxyhexanoate <=> L-Cysteine + 6-Carboxyhexanoate	E00241 + E00087 <=> C00097 + C02656	1	0	0		ro01794
L-Glutamate/6-Carboxyhexanoate symporter	A00454	L-Glutamate + 6-Carboxyhexanoate <=> L-Glutamate + 6-Carboxyhexanoate	E00150 + E00087 <=> C00025 + C02656	1	0	0		ro01794
L-Glutamine/6-Carboxyhexanoate symporter	A00455	L-Glutamine + 6-Carboxyhexanoate <=> L-Glutamine + 6-Carboxyhexanoate	E00193 + E00087 <=> C00064 + C02656	1	0	0		ro01794
L-Histidine/6-Carboxyhexanoate symporter	A00456	L-Histidine + 6-Carboxyhexanoate <=> L-Histidine + 6-Carboxyhexanoate	E00156 + E00087 <=> C00135 + C02656	1	0	0		ro01794
L-Isoleucine/6-Carboxyhexanoate symporter	A00457	L-Isoleucine + 6-Carboxyhexanoate <=> L-Isoleucine + 6-Carboxyhexanoate	E00154 + E00087 <=> C00407 + C02656	1	0	0		ro01794
L-Leucine/6-Carboxyhexanoate symporter	A00458	L-Leucine + 6-Carboxyhexanoate <=> L-Leucine + 6-Carboxyhexanoate	E00153 + E00087 <=> C00123 + C02656	1	0	0		ro01794
L-Lysine/6-Carboxyhexanoate symporter	A00459	L-Lysine + 6-Carboxyhexanoate <=> L-Lysine + 6-Carboxyhexanoate	E00266 + E00087 <=> C00047 + C02656	1	0	0		ro01794
L-Methionine/6-Carboxyhexanoate symporter	A00460	L-Methionine + 6-Carboxyhexanoate <=> L-Methionine + 6-Carboxyhexanoate	E00267 + E00087 <=> C00073 + C02656	1	0	0		ro01794
L-Proline/6-Carboxyhexanoate symporter	A00461	L-Proline + 6-Carboxyhexanoate <=> L-Proline + 6-Carboxyhexanoate	E00268 + E00087 <=> C00148 + C02656	1	0	0		ro01794
L-Serine/6-Carboxyhexanoate symporter	A00462	L-Serine + 6-Carboxyhexanoate <=> L-Serine + 6-Carboxyhexanoate	E00269 + E00087 <=> C00065 + C02656	1	0	0		ro01794
L-Threonine/6-Carboxyhexanoate symporter	A00463	L-Threonine + 6-Carboxyhexanoate <=> L-Threonine + 6-Carboxyhexanoate	E00155 + E00087 <=> C00188 + C02656	1	0	0		ro01794
L-Tryptophan/6-Carboxyhexanoate symporter	A00464	L-Tryptophan + 6-Carboxyhexanoate <=> L-Tryptophan + 6-Carboxyhexanoate	E00270 + E00087 <=> C00078 + C02656	1	0	0		ro01794
L-Tyrosine/6-Carboxyhexanoate symporter	A00465	L-Tyrosine + 6-Carboxyhexanoate <=> L-Tyrosine + 6-Carboxyhexanoate	E00174 + E00087 <=> C00082 + C02656	1	0	0		ro01794
L-Valine/6-Carboxyhexanoate symporter	A00466	L-Valine + 6-Carboxyhexanoate <=> L-Valine + 6-Carboxyhexanoate	E00152 + E00087 <=> C00183 + C02656	1	0	0		ro01794
Glycine/Phthalate symporter	A00467	Glycine + Phthalate <=> Glycine + Phthalate	E00264 + E00023 <=> C00037 + C01606	1	0	0		ro01794
L-Alanine/Phthalate symporter	A00468	L-Alanine + Phthalate <=> L-Alanine + Phthalate	E00243 + E00023 <=> C00041 + C01606	1	0	0		ro01794
L-Arginine/Phthalate symporter	A00469	L-Arginine + Phthalate <=> L-Arginine + Phthalate	E00244 + E00023 <=> C00062 + C01606	1	0	0		ro01794
L-Asparagine/Phthalate symporter	A00470	L-Asparagine + Phthalate <=> L-Asparagine + Phthalate	E00063 + E00023 <=> C00152 + C01606	1	0	0		ro01794
L-Aspartate/Phthalate symporter	A00471	L-Aspartate + Phthalate <=> L-Aspartate + Phthalate	E00265 + E00023 <=> C00049 + C01606	1	0	0		ro01794
L-Cysteine/Phthalate symporter	A00472	L-Cysteine + Phthalate <=> L-Cysteine + Phthalate	E00241 + E00023 <=> C00097 + C01606	1	0	0		ro01794
L-Glutamate/Phthalate symporter	A00473	L-Glutamate + Phthalate <=> L-Glutamate + Phthalate	E00150 + E00023 <=> C00025 + C01606	1	0	0		ro01794
L-Glutamine/Phthalate symporter	A00474	L-Glutamine + Phthalate <=> L-Glutamine + Phthalate	E00193 + E00023 <=> C00064 + C01606	1	0	0		ro01794
L-Histidine/Phthalate symporter	A00475	L-Histidine + Phthalate <=> L-Histidine + Phthalate	E00156 + E00023 <=> C00135 + C01606	1	0	0		ro01794
L-Isoleucine/Phthalate symporter	A00476	L-Isoleucine + Phthalate <=> L-Isoleucine + Phthalate	E00154 + E00023 <=> C00407 + C01606	1	0	0		ro01794
L-Leucine/Phthalate symporter	A00477	L-Leucine + Phthalate <=> L-Leucine + Phthalate	E00153 + E00023 <=> C00123 + C01606	1	0	0		ro01794
L-Lysine/Phthalate symporter	A00478	L-Lysine + Phthalate <=> L-Lysine + Phthalate	E00266 + E00023 <=> C00047 + C01606	1	0	0		ro01794
L-Methionine/Phthalate symporter	A00479	L-Methionine + Phthalate <=> L-Methionine + Phthalate	E00267 + E00023 <=> C00073 + C01606	1	0	0		ro01794
L-Proline/Phthalate symporter	A00480	L-Proline + Phthalate <=> L-Proline + Phthalate	E00268 + E00023 <=> C00148 + C01606	1	0	0		ro01794
L-Serine/Phthalate symporter	A00481	L-Serine + Phthalate <=> L-Serine + Phthalate	E00269 + E00023 <=> C00065 + C01606	1	0	0		ro01794
L-Threonine/Phthalate symporter	A00482	L-Threonine + Phthalate <=> L-Threonine + Phthalate	E00155 + E00023 <=> C00188 + C01606	1	0	0		ro01794
L-Tryptophan/Phthalate symporter	A00483	L-Tryptophan + Phthalate <=> L-Tryptophan + Phthalate	E00270 + E00023 <=> C00078 + C01606	1	0	0		ro01794
L-Tyrosine/Phthalate symporter	A00484	L-Tyrosine + Phthalate <=> L-Tyrosine + Phthalate	E00174 + E00023 <=> C00082 + C01606	1	0	0		ro01794
L-Valine/Phthalate symporter	A00485	L-Valine + Phthalate <=> L-Valine + Phthalate	E00152 + E00023 <=> C00183 + C01606	1	0	0		ro01794
Glycine/Terephthalate symporter	A00486	Glycine + Terephthalate <=> Glycine + Terephthalate	E00264 + E00049 <=> C00037 + C06337	1	0	0		ro01794
L-Alanine/Terephthalate symporter	A00487	L-Alanine + Terephthalate <=> L-Alanine + Terephthalate	E00243 + E00049 <=> C00041 + C06337	1	0	0		ro01794
L-Arginine/Terephthalate symporter	A00488	L-Arginine + Terephthalate <=> L-Arginine + Terephthalate	E00244 + E00049 <=> C00062 + C06337	1	0	0		ro01794
L-Asparagine/Terephthalate symporter	A00489	L-Asparagine + Terephthalate <=> L-Asparagine + Terephthalate	E00063 + E00049 <=> C00152 + C06337	1	0	0		ro01794
L-Aspartate/Terephthalate symporter	A00490	L-Aspartate + Terephthalate <=> L-Aspartate + Terephthalate	E00265 + E00049 <=> C00049 + C06337	1	0	0		ro01794
L-Cysteine/Terephthalate symporter	A00491	L-Cysteine + Terephthalate <=> L-Cysteine + Terephthalate	E00241 + E00049 <=> C00097 + C06337	1	0	0		ro01794
L-Glutamate/Terephthalate symporter	A00492	L-Glutamate + Terephthalate <=> L-Glutamate + Terephthalate	E00150 + E00049 <=> C00025 + C06337	1	0	0		ro01794
L-Glutamine/Terephthalate symporter	A00493	L-Glutamine + Terephthalate <=> L-Glutamine + Terephthalate	E00193 + E00049 <=> C00064 + C06337	1	0	0		ro01794
L-Histidine/Terephthalate symporter	A00494	L-Histidine + Terephthalate <=> L-Histidine + Terephthalate	E00156 + E00049 <=> C00135 + C06337	1	0	0		ro01794
L-Isoleucine/Terephthalate symporter	A00495	L-Isoleucine + Terephthalate <=> L-Isoleucine + Terephthalate	E00154 + E00049 <=> C00407 + C06337	1	0	0		ro01794
L-Leucine/Terephthalate symporter	A00496	L-Leucine + Terephthalate <=> L-Leucine + Terephthalate	E00153 + E00049 <=> C00123 + C06337	1	0	0		ro01794
L-Lysine/Terephthalate symporter	A00497	L-Lysine + Terephthalate <=> L-Lysine + Terephthalate	E00266 + E00049 <=> C00047 + C06337	1	0	0		ro01794
L-Methionine/Terephthalate symporter	A00498	L-Methionine + Terephthalate <=> L-Methionine + Terephthalate	E00267 + E00049 <=> C00073 + C06337	1	0	0		ro01794
L-Proline/Terephthalate symporter	A00499	L-Proline + Terephthalate <=> L-Proline + Terephthalate	E00268 + E00049 <=> C00148 + C06337	1	0	0		ro01794
L-Serine/Terephthalate symporter	A00500	L-Serine + Terephthalate <=> L-Serine + Terephthalate	E00269 + E00049 <=> C00065 + C06337	1	0	0		ro01794
L-Threonine/Terephthalate symporter	A00501	L-Threonine + Terephthalate <=> L-Threonine + Terephthalate	E00155 + E00049 <=> C00188 + C06337	1	0	0		ro01794
L-Tryptophan/Terephthalate symporter	A00502	L-Tryptophan + Terephthalate <=> L-Tryptophan + Terephthalate	E00270 + E00049 <=> C00078 + C06337	1	0	0		ro01794
L-Tyrosine/Terephthalate symporter	A00503	L-Tyrosine + Terephthalate <=> L-Tyrosine + Terephthalate	E00174 + E00049 <=> C00082 + C06337	1	0	0		ro01794
L-Valine/Terephthalate symporter	A00504	L-Valine + Terephthalate <=> L-Valine + Terephthalate	E00152 + E00049 <=> C00183 + C06337	1	0	0		ro01794
Cytosine uptake via proton symport	A00505	Cytosine + H+(out) <=> Cytosine + H+	E00271 + E00260 <=> C00380 + C00080	1	0	0		ro01777
Adenine uptake via proton symport	A00506	Adenine + H+(out) <=> Adenine + H+	E00272 + E00260 <=> C00147 + C00080	1	0	0		ro01777
Guanine uptake via proton symport	A00507	Guanine + H+(out) <=> Guanine + H+	E00273 + E00260 <=> C00242 + C00080	1	0	0		ro01777
Uracil uptake via proton symport	A00508	Uracil + H+(out) <=> Uracil + H+	E00274 + E00260 <=> C00106 + C00080	1	0	0		ro01777
Thiamine uptake via proton symport	A00509	Thiamine + H+(out) <=> Thiamine + H+	E00275 + E00260 <=> C00378 + C00080	1	0	0		ro01777
Ethanolamine uptake via proton symport	A00510	Ethanolamine + H+(out) <=> Ethanolamine + H+	E00276 + E00260 <=> C00189 + C00080	1	0	0		ro06083, eutP
Adenine transport via Cytosine symport	A00511	Adenine + Cytosine <=> Adenine + Cytosine	E00272 + E00271 <=> C00147 + C00380	1	0	0		ro04388, ro03848
Guanine transport via Cytosine symport	A00512	Guanine + Cytosine <=> Guanine + Cytosine	E00273 + E00271 <=> C00242 + C00380	1	0	0		ro04388, ro03848
Xanthine transport via Uracil symport	A00513	Uracil + Xanthine <=> Uracil + Xanthine	E00274 + E00277 <=> C00106 + C00385	1	0	0		ro04515, ro06786, ro01569, ro03492
L-Glutamine transport via proton symport	A00514	L-Glutamine + H+ <=> L-Glutamine + H+(out)	C00064 + C00080 <=> E00193 + E00260	1	0	0		ro05668, ro00253, ro05717, ro01878, ro06919, ro04718, ro08471, ro08477, ro08798
Tartrate transport via proton symport	A00515	(R,R)-Tartaric acid + H+ <=> (R,R)-Tartaric acid + H+(out)	C00898 + C00080 <=> E00250 + E00260	1	0	0		ro03382
2-Oxoglutarate transport via proton symport	A00516	2-Oxoglutarate + H+ <=> 2-Oxoglutarate + H+(out)	C00026 + C00080 <=> E00278 + E00260	1	0	0		ro07101, ro02302, ro01534, ro03355
L-Proline transport via proton symport	A00517	L-Proline + H+ <=> L-Proline + H+(out)	C00148 + C00080 <=> E00268 + E00260	1	0	0		ro10435, ro03293, ro00253, ro05717, ro01878, ro06919, ro04718, ro08471, ro08477, ro08798
(S)-Lactate uptake via proton symport	A00518	(S)-Lactate + H+(out) <=> (S)-Lactate + H+	E00279 + E00260 <=> C00186 + C00080	1	0	0		ro03235, ro03228
L-Phenylalanine transport via proton symport	A00519	L-Phenylalanine + H+ <=> L-Phenylalanine + H+(out)	C00079 + C00080 <=> E00035 + E00260	1	0	0		pheP, ro00253, ro05717, ro01878, ro06919, ro04718, ro08471, ro08477, ro08798		(Navarro-Llorens, Patrauchan et al. 2005)
D-Xylulose transport via proton symport	A00520	D-Xylulose + H+ <=> D-Xylulose + H+(out)	C00310 + C00080 <=> E00280 + E00260	1	0	0		ro02365, ro06844, ro03889, ro01361, ro03610, ro02998, ro02887 or (ro04582, ro06239, ro03961)
L-Ribulose transport via proton symport	A00521	L-Ribulose + H+ <=> L-Ribulose + H+(out)	C00508 + C00080 <=> E00281 + E00260	1	0	0		ro02365, ro06844, ro03889, ro01361, ro03610, ro02998, ro02887 or (ro04582, ro06239, ro03961)
Mannitol transport via proton symport	A00522	Mannitol + H+ <=> Mannitol + H+(out)	C00392 + C00080 <=> E00141 + E00260	1	0	0		ro02365, ro06844, ro03889, ro01361, ro03610, ro02998, ro02887 or (ro04582, ro06239, ro03961)
Maltose transport via proton symport	A00523	Maltose + H+ <=> Maltose + H+(out)	C00208 + C00080 <=> E00025 + E00260	1	0	0		ro02365, ro06844, ro03889, ro01361, ro03610, ro02998, ro02887 or (ro04582, ro06239, ro03961)
Shikimate uptake via proton symport	A00524	Shikimate + H+(out) <=> Shikimate + H+	E00282 + E00260 <=> C00493 + C00080	1	0	0		ro02473, ro03106, shiA2, ro05137, ro05128
L-Proline/Betaine symport	A00525	L-Proline + Betaine <=> L-Proline + Betaine	E00268 + E00283 <=> C00148 + C00719	1	0	0		ro08626, ro07070, ro06795, ro03963, ro01302, ro02682
Salicylate uptake via proton symport	A00527	Salicylate + H+(out) <=> Salicylate + H+	E00284 + E00260 <=> C00805 + C00080	1	0	0		ro00794, ro02923
Glycine transport via proton symport	A00528	Glycine + H+ <=> Glycine + H+(out)	C00037 + C00080 <=> E00264 + E00260	1	0	0		ro00253, ro05717, ro01878, ro06919, ro04718, ro08471, ro08477, ro08798
L-Alanine transport via proton symport	A00529	L-Alanine + H+ <=> L-Alanine + H+(out)	C00041 + C00080 <=> E00243 + E00260	1	0	0		ro00253, ro05717, ro01878, ro06919, ro04718, ro08471, ro08477, ro08798
L-Arginine transport via proton symport	A00530	L-Arginine + H+ <=> L-Arginine + H+(out)	C00062 + C00080 <=> E00244 + E00260	1	0	0		ro00253, ro05717, ro01878, ro06919, ro04718, ro08471, ro08477, ro08798
L-Aspartate transport via proton symport	A00531	L-Aspartate + H+ <=> L-Aspartate + H+(out)	C00049 + C00080 <=> E00265 + E00260	1	0	0		ro00253, ro05717, ro01878, ro06919, ro04718, ro08471, ro08477, ro08798
L-Cysteine transport via proton symport	A00532	L-Cysteine + H+ <=> L-Cysteine + H+(out)	C00097 + C00080 <=> E00241 + E00260	1	0	0		ro00253, ro05717, ro01878, ro06919, ro04718, ro08471, ro08477, ro08798
L-Lysine transport via proton symport	A00533	L-Lysine + H+ <=> L-Lysine + H+(out)	C00047 + C00080 <=> E00266 + E00260	1	0	0		ro00253, ro05717, ro01878, ro06919, ro04718, ro08471, ro08477, ro08798
L-Methionine transport via proton symport	A00534	L-Methionine + H+ <=> L-Methionine + H+(out)	C00073 + C00080 <=> E00267 + E00260	1	0	0		ro00253, ro05717, ro01878, ro06919, ro04718, ro08471, ro08477, ro08798
L-Serine transport via proton symport	A00535	L-Serine + H+ <=> L-Serine + H+(out)	C00065 + C00080 <=> E00269 + E00260	1	0	0		ro00253, ro05717, ro01878, ro06919, ro04718, ro08471, ro08477, ro08798
L-Tryptophan transport via proton symport	A00536	L-Tryptophan + H+ <=> L-Tryptophan + H+(out)	C00078 + C00080 <=> E00270 + E00260	1	0	0		ro00253, ro05717, ro01878, ro06919, ro04718, ro08471, ro08477, ro08798
Heme transport via ABC system	A00537	Heme + ATP + H2O <=> Heme + ADP + Orthophosphate	E00285 + C00002 + C00001 <=> C00032 + C00008 + C00009	1	0	0		ro00886 , ro00885 , ro00884
D-Ribose transport via proton symport	A00538	D-Ribose + H+ <=> D-Ribose + H+(out)	C00121 + C00080 <=> E00148 + E00260	1	0	0		ro02365, ro06844, ro03889, ro01361, ro03610, ro02998, ro02887 or (ro04582, ro06239, ro03961)
Sulfoacetaldehyde transport via ABC system	A00539	Sulfoacetaldehyde + ATP + H2O <=> Sulfoacetaldehyde + ADP + Orthophosphate	E00286 + C00002 + C00001 <=> C00593 + C00008 + C00009	1	0	0		ro04943 , ro04942, ro01728
Glycine transport via ABC system	A00541	Glycine + ATP + H2O <=> Glycine + ADP + Orthophosphate	E00264 + C00002 + C00001 <=> C00037 + C00008 + C00009	1	0	0		ro08991 , ro08990
L-Aspartate transport via ABC system	A00542	L-Aspartate + ATP + H2O <=> L-Aspartate + ADP + Orthophosphate	E00265 + C00002 + C00001 <=> C00049 + C00008 + C00009	1	0	0		ro08991 , ro08990
L-Lysine transport via ABC system	A00543	L-Lysine + ATP + H2O <=> L-Lysine + ADP + Orthophosphate	E00266 + C00002 + C00001 <=> C00047 + C00008 + C00009	1	0	0		ro08991 , ro08990
L-Methionine transport via ABC system	A00544	L-Methionine + ATP + H2O <=> L-Methionine + ADP + Orthophosphate	E00267 + C00002 + C00001 <=> C00073 + C00008 + C00009	1	0	0		ro08991 , ro08990
L-Phenylalanine transport via ABC system	A00545	L-Phenylalanine + ATP + H2O <=> L-Phenylalanine + ADP + Orthophosphate	E00035 + C00002 + C00001 <=> C00079 + C00008 + C00009	1	0	0		ro08991 , ro08990
L-Proline transport via ABC system	A00546	L-Proline + ATP + H2O <=> L-Proline + ADP + Orthophosphate	E00268 + C00002 + C00001 <=> C00148 + C00008 + C00009	1	0	0		ro08991 , ro08990
L-Serine transport via ABC system	A00547	L-Serine + ATP + H2O <=> L-Serine + ADP + Orthophosphate	E00269 + C00002 + C00001 <=> C00065 + C00008 + C00009	1	0	0		ro08991 , ro08990
L-Tryptophan transport via ABC system	A00548	L-Tryptophan + ATP + H2O <=> L-Tryptophan + ADP + Orthophosphate	E00270 + C00002 + C00001 <=> C00078 + C00008 + C00009	1	0	0		ro08991 , ro08990
L-Tyrosine transport via ABC system	A00549	L-Tyrosine + ATP + H2O <=> L-Tyrosine + ADP + Orthophosphate	E00174 + C00002 + C00001 <=> C00082 + C00008 + C00009	1	0	0		ro08991 , ro08990
alpha-D-Glucose transport via proton symport	A00550	alpha-D-Glucose + H+(out) <=> alpha-D-Glucose + H+	E00288 + E00260 <=> C00267 + C00080	1	0	0		ro02365, ro06844, ro03889, ro01361, ro03610, ro02998, ro02887 or (ro04582, ro06239, ro03961)
beta-D-Glucose transport via proton symport	A00551	beta-D-Glucose + H+(out) <=> beta-D-Glucose + H+	E00289 + E00260 <=> C00221 + C00080	1	0	0		ro02365, ro06844, ro03889, ro01361, ro03610, ro02998, ro02887 or (ro04582, ro06239, ro03961)
D-Glucose uptake via ABC system	A00552	D-Glucose + ATP + H2O <=> D-Glucose + ADP + Orthophosphate	E00026 + C00002 + C00001 <=> C00031 + C00008 + C00009	1	0	0		ro09082 , ro09081
alpha-D-Glucose uptake via ABC system	A00553	alpha-D-Glucose + ATP + H2O <=> alpha-D-Glucose + ADP + Orthophosphate	E00288 + C00002 + C00001 <=> C00267 + C00008 + C00009	1	0	0		ro09082 , ro09081
beta-D-Glucose uptake via ABC system	A00554	beta-D-Glucose + ATP + H2O <=> beta-D-Glucose + ADP + Orthophosphate	E00289 + C00002 + C00001 <=> C00221 + C00008 + C00009	1	0	0		ro09082 , ro09081
D-Mannose uptake via ABC system	A00555	D-Mannose + ATP + H2O <=> D-Mannose + ADP + Orthophosphate	E00127 + C00002 + C00001 <=> C00159 + C00008 + C00009	1	0	0		ro09082 , ro09081
D-Galactose uptake via ABC system	A00556	D-Galactose + ATP + H2O <=> D-Galactose + ADP + Orthophosphate	E00234 + C00002 + C00001 <=> C00124 + C00008 + C00009	1	0	0		ro09082 , ro09081
D-Xylulose uptake via ABC system	A00557	D-Xylulose + ATP + H2O <=> D-Xylulose + ADP + Orthophosphate	E00280 + C00002 + C00001 <=> C00310 + C00008 + C00009	1	0	0		ro09082 , ro09081
L-Ribulose uptake via ABC system	A00558	L-Ribulose + ATP + H2O <=> L-Ribulose + ADP + Orthophosphate	E00281 + C00002 + C00001 <=> C00508 + C00008 + C00009	1	0	0		ro09082 , ro09081
N-Acetyl-D-glucosamine uptake via ABC system	A00559	N-Acetyl-D-glucosamine + ATP + H2O <=> N-Acetyl-D-glucosamine + ADP + Orthophosphate	E00126 + C00002 + C00001 <=> C00140 + C00008 + C00009	1	0	0		ro09082 , ro09081
D-Sorbitol uptake via ABC system	A00560	D-Sorbitol + ATP + H2O <=> D-Sorbitol + ADP + Orthophosphate	E00144 + C00002 + C00001 <=> C00794 + C00008 + C00009	1	0	0		ro09082 , ro09081
Glycerol uptake via ABC system	A00561	Glycerol + ATP + H2O <=> Glycerol + ADP + Orthophosphate	E00194 + C00002 + C00001 <=> C00116 + C00008 + C00009	1	0	0		ro09082 , ro09081
Sucrose transport via ABC system	A00562	Sucrose + ATP + H2O <=> Sucrose + ADP + Orthophosphate	E00158 + C00002 + C00001 <=> C00089 + C00008 + C00009	1	0	0		ro09082 , ro09081
alpha,alpha-Trehalose transport via ABC system	A00563	alpha,alpha-Trehalose + ATP + H2O <=> alpha,alpha-Trehalose + ADP + Orthophosphate	E00011 + C00002 + C00001 <=> C01083 + C00008 + C00009	1	0	0		ro09082 , ro09081
D-Fructose uptake via ABC system	A00564	D-Fructose + ATP + H2O <=> D-Fructose + ADP + Orthophosphate	E00143 + C00002 + C00001 <=> C00095 + C00008 + C00009	1	0	0		ro09082 , ro09081
Polyphosphate--glucose phosphotransferase	A00565	beta-D-Glucose + Phosphoenolpyruvate <=> beta-D-Glucose 6-phosphate + Pyruvate	E00289 + C00074 <=> C01172 + C00022	1	0	0		ro06824
Phosphotransferase system, fructose-specific	A00566	D-Fructose + Phosphoenolpyruvate <=> D-Fructose 6-phosphate + Pyruvate	E00143 + C00074 <=> C00085 + C00022	1	0	0		ro06782
D-alanine transporter, APC family	A00567	D-Alanine <=> D-Alanine	E00242 <=> C00133	1	0	0		ro02269
Glycine transporter, APC family	A00568	Glycine <=> Glycine	C00037 <=> E00264	1	0	0		ro02269
Probable homoserine homoserine lactone efflux	A00569	L-Homoserine <=> L-Homoserine	C00263 <=> E00290	1	0	0		ro01176
Glycine betaine transporter, BCCT family	A00570	Betaine <=> Betaine	E00283 <=> C00719	1	0	0		ro05659
Fe2+ transport via diffusion	A00571	Fe2+ <=> Fe2+	E00227 <=> C14818	1	-Inf	Inf		ro06319 or ro05539
Benzoate membrane transport protein BenE	A00573	Benzoate <=> Benzoate	E00024 <=> C00180	1	0	0		ro01572, BenE		(Patrauchan, Florizone et al. 2005)
4-Aminobutanoate uptake via diffusion	A00574	4-Aminobutanoate <=> 4-Aminobutanoate	E00262 <=> C00334	1	0	0		ro02474, ro03589, ro03588, ro03044, ro03013
D-Glucose uptake via diffusion	A00575	D-Glucose <=> D-Glucose	E00026 <=> C00031	1	0	0		ro04088, ro05304
alpha-D-Glucose uptake via diffusion	A00576	alpha-D-Glucose <=> alpha-D-Glucose	E00288 <=> C00267	1	0	30		ro04088, ro05304
beta-D-Glucose uptake via diffusion	A00577	beta-D-Glucose <=> beta-D-Glucose	E00289 <=> C00221	1	0	0		ro04088, ro05304
D-Mannose uptake via diffusion	A00578	D-Mannose <=> D-Mannose	E00127 <=> C00159	1	0	0		ro04088, ro05304
D-Galactose uptake via diffusion	A00579	D-Galactose <=> D-Galactose	E00234 <=> C00124	1	0	0		ro04088, ro05304
D-Xylose uptake via diffusion	A00580	D-Xylose <=> D-Xylose	E00138 <=> C00181	1	0	0		ro04088, ro05304
D-Xylulose uptake via diffusion	A00581	D-Xylulose <=> D-Xylulose	E00280 <=> C00310	1	0	0		ro04088, ro05304
L-Ribulose uptake via diffusion	A00582	L-Ribulose <=> L-Ribulose	E00281 <=> C00508	1	0	0		ro04088, ro05304
N-Acetyl-D-glucosamine uptake via diffusion	A00583	N-Acetyl-D-glucosamine <=> N-Acetyl-D-glucosamine	E00126 <=> C00140	1	0	0		ro04088, ro05304
Mannitol uptake via diffusion	A00584	Mannitol <=> Mannitol	E00141 <=> C00392	1	0	0		ro04088, ro05304
D-Sorbitol uptake via diffusion	A00585	D-Sorbitol <=> D-Sorbitol	E00144 <=> C00794	1	0	0		ro04088, ro05304
Glycerol uptake via diffusion	A00586	Glycerol <=> Glycerol	E00194 <=> C00116	1	0	0		ro04088, ro05304
Maltose uptake via diffusion	A00587	Maltose <=> Maltose	E00025 <=> C00208	1	0	0		ro04088, ro05304
Sucrose uptake via diffusion	A00588	Sucrose <=> Sucrose	E00158 <=> C00089	1	0	0		ro04088, ro05304
D-Fructose uptake via diffusion	A00589	D-Fructose <=> D-Fructose	E00143 <=> C00095	1	0	0		ro04088, ro05304
Chitobiose transport via ABC system	A00590	Chitobiose + ATP + H2O <=> Chitobiose + ADP + Orthophosphate	E00125 + C00002 + C00001 <=> C01674 + C00008 + C00009	1	0	0		ro09082 , ro09081
Chitobiose uptake via diffusion	A00591	Chitobiose <=> Chitobiose	E00125 <=> C01674	1	0	0		ro04088, ro05304
Shikimate uptake via diffusion	A00592	Shikimate <=> Shikimate	E00282 <=> C00493	1	0	0	shiA1
Orthophosphate transport via diffusion	A00593	Orthophosphate <=> Orthophosphate	E00149 <=> C00009	1	0	Inf	PhoU	ro08333 or (phoU1, phoU2) or ro06969 or pitA or ro11333
Sulfate transport via diffusion	A00594	Sulfate <=> Sulfate	E00078 <=> C00059	1	-Inf	Inf		ro04287 or ro01892 or ro03757 or ro11245
L-Alanine transport via diffusion	A00596	L-Alanine <=> L-Alanine	C00041 <=> E00243	1	0	0		ro08730
L-Arginine transport via diffusion	A00597	L-Arginine <=> L-Arginine	C00062 <=> E00244	1	0	0		ro08730
L-Asparagine transport via diffusion	A00598	L-Asparagine <=> L-Asparagine	C00152 <=> E00063	1	0	0		ro08730
L-Aspartate transport via diffusion	A00599	L-Aspartate <=> L-Aspartate	C00049 <=> E00265	1	0	0		ro08730
L-Cysteine transport via diffusion	A00600	L-Cysteine <=> L-Cysteine	C00097 <=> E00241	1	0	0		ro08730
L-Glutamate transport via diffusion	A00601	L-Glutamate <=> L-Glutamate	C00025 <=> E00150	1	0	0		ro08730
L-Glutamine transport via diffusion	A00602	L-Glutamine <=> L-Glutamine	C00064 <=> E00193	1	0	0		ro08730
L-Histidine transport via diffusion	A00603	L-Histidine <=> L-Histidine	C00135 <=> E00156	1	0	0		ro08730
L-Isoleucine transport via diffusion	A00604	L-Isoleucine <=> L-Isoleucine	C00407 <=> E00154	1	0	0		ro08730
L-Leucine transport via diffusion	A00605	L-Leucine <=> L-Leucine	C00123 <=> E00153	1	0	0		ro08730
L-Lysine transport via diffusion	A00606	L-Lysine <=> L-Lysine	C00047 <=> E00266	1	0	0		ro08730
L-Methionine transport via diffusion	A00607	L-Methionine <=> L-Methionine	C00073 <=> E00267	1	0	0		ro08730
L-Phenylalanine transport via diffusion	A00608	L-Phenylalanine <=> L-Phenylalanine	C00079 <=> E00035	1	0	0		ro08730
L-Proline transport via diffusion	A00609	L-Proline <=> L-Proline	C00148 <=> E00268	1	0	0		ro08730
L-Serine transport via diffusion	A00610	L-Serine <=> L-Serine	C00065 <=> E00269	1	0	0		ro08730
L-Threonine transport via diffusion	A00611	L-Threonine <=> L-Threonine	C00188 <=> E00155	1	0	0		ro08730
L-Tryptophan transport via diffusion	A00612	L-Tryptophan <=> L-Tryptophan	C00078 <=> E00270	1	0	0		ro08730
L-Tyrosine transport via diffusion	A00613	L-Tyrosine <=> L-Tyrosine	C00082 <=> E00174	1	0	0		ro08730
L-Valine transport via diffusion	A00614	L-Valine <=> L-Valine	C00183 <=> E00152	1	0	0		ro08730
Cytochrome c maturation	A00615	Heme <=> Cytochrome c	C00032 <=> C00524	1	0	Inf	ec: 4.4.1.17		R02480	(Bott and Niebisch 2003), (Kanehisa, Goto et al. 2004)
HCO3- dissociation	A00616	HCO3- + H+ <=> CO2 + H2O	C00288 + C00080 <=> C00011 + C00001	1	-Inf	Inf
Ferricytochrome b1 maturation	A00617	Heme <=> Ferricytochrome b1	C00032 <=> C00995	1	0	Inf
Ferricytochrome c maturation	A00618	Cytochrome c <=> Ferricytochrome c	C00524 <=> C00125	1	0	Inf
2-oxoglutarate:Ferricytochrome b1 oxidoreductase (decarboxylating)	A00619	2 Ferricytochrome b1 + 2-Oxoglutarate + CoA <=> 2 Ferrocytochrome b1 + Succinyl-CoA + CO2 + 2 H+	2 C00995 + C00026 + C00010 <=> 2 C00998 + C00091 + C00011 + 2 C00080	1	0	Inf	ec: 1.2.7.3	ro02389, ro02390	R01197	(Kanehisa, Goto et al. 2004)
(E)-4-hydroxy-3-methylbut-2-en-1-yl-diphosphate:Ferricytochrome b1 oxidoreductase (hydrating)	A00620	2-C-Methyl-D-erythritol 2,4-cyclodiphosphate + 2 Ferrocytochrome b1 <=> 1-Hydroxy-2-methyl-2-butenyl 4-diphosphate + H2O + 2 Ferricytochrome b1	C11453 + 2 C00998 <=> C11811 + C00001 + 2 C00995	1	0	Inf	ec: 1.17.7.1	ro06590(ispG)	R08689	(Kanehisa, Goto et al. 2004)
Ammonia:Ferricytochrome b1 oxidoreductase	A00621	Nitrite + 6 Ferrocytochrome b1 + 6 H+ <=> NH3 + 2 H2O + 6 Ferricytochrome b1	C00088 + 6 C00998 + 6 C00080 <=> C00014 + 2 C00001 + 6 C00995	1	0	0	ec: 1.7.7.1	ro00330(nirA), ro01251	R00790	(Kanehisa, Goto et al. 2004)
4-cresol:Ferricytochrome b1 oxidoreductase (methyl-hydroxylating)	A00622	4-Cresol + 4 Ferricytochrome b1 + H2O <=> 4-Hydroxybenzaldehyde + 4 Ferrocytochrome b1	C01468 + 4 C00995 + C00001 <=> C00633 + 4 C00998	1	0	0	ec: 1.17.99.1		R02675	(Kanehisa, Goto et al. 2004)
Ferrocytochrome b1:NADP+ oxidoreductase	A00623	2 Ferricytochrome b1 + NADPH <=> 2 Ferrocytochrome b1 + NADP+ + H+	2 C00995 + C00005 <=> 2 C00998 + C00006 + C00080	1	0	0	ec: 1.18.1.2	ro00406, ro00412, ro01952, ro02240, ro05112, ro07091	R01195	(Kanehisa, Goto et al. 2004)
Oxygen uptake via diffusion	A00624	Oxygen <=> Oxygen	E00291 <=> C00007	1	0	Inf
UDP-glucuronate secretion via diffusion	A00625	UDP-glucuronate <=> UDP-glucuronate	C00167 <=> E00292	1	0	0
S-Methyl-5-thio-D-ribose 1-phosphate secretion via diffusion	A00627	S-Methyl-5-thio-D-ribose 1-phosphate <=> S-Methyl-5-thio-D-ribose 1-phosphate	C04188 <=> E00293	1	0	0
Triphosphate transport via diffusion	A00628	Triphosphate <=> Triphosphate	C00536 <=> E00294	1	0	Inf
5-Amino-4-imidazolecarboxyamide transport via diffusion	A00629	5-Amino-4-imidazolecarboxyamide <=> 5-Amino-4-imidazolecarboxyamide	C04051 <=> E00295	1	0	0
Pseudouridine 5'-phosphate transport via diffusion	A00630	Pseudouridine 5'-phosphate <=> Pseudouridine 5'-phosphate	C01168 <=> E00296	1	0	0
Thymidine transport via proton symport	A00631	Thymidine + H+ <=> Thymidine + H+(out)	C00214 + C00080 <=> E00297 + E00260	1	0	0
L-2-Aminoadipate 6-semialdehyde transport via diffusion	A00632	L-2-Aminoadipate 6-semialdehyde <=> L-2-Aminoadipate 6-semialdehyde	C04076 <=> E00298	1	0	0
D-Proline secretion via diffusion	A00633	D-Proline <=> D-Proline	C00763 <=> E00299	1	0	0
D-Aspartate secretion via diffusion	A00634	D-Aspartate <=> D-Aspartate	C00402 <=> E00300	1	0	0
3,4-Dihydroxyphenylacetate secretion via diffusion	A00635	3,4-Dihydroxyphenylacetate <=> 3,4-Dihydroxyphenylacetate	C01161 <=> E00301	1	0	0
4-Hydroxyphenylethanol secretion via diffusion	A00636	4-Hydroxyphenylethanol <=> 4-Hydroxyphenylethanol	C06044 <=> E00302	1	0	0
2-Hydroxyphenylacetate secretion via diffusion	A00637	2-Hydroxyphenylacetate <=> 2-Hydroxyphenylacetate	C05852 <=> E00303	1	0	0
Phenylacetylglycine secretion via diffusion	A00638	Phenylacetylglycine <=> Phenylacetylglycine	C05598 <=> E00304	1	0	0
p-Benzoquinone secretion via diffusion	A00639	p-Benzoquinone <=> p-Benzoquinone	C00472 <=> E00305	1	0	0
3-Chloro-2-hydroxymuconic semialdehyde secretion via diffusion	A00640	3-Chloro-2-hydroxymuconic semialdehyde <=> 3-Chloro-2-hydroxymuconic semialdehyde	C16266 <=> E00306	1	0	0
4-Hydroxyphenylglyoxylate secretion via diffusion	A00641	4-Hydroxyphenylglyoxylate <=> 4-Hydroxyphenylglyoxylate	C03590 <=> E00307	1	0	0
gamma-Glutamyl-beta-cyanoalanine secretion via diffusion	A00642	gamma-Glutamyl-beta-cyanoalanine <=> gamma-Glutamyl-beta-cyanoalanine	C05711 <=> E00308	1	0	0
gamma-Glutamyl-beta-aminopropiononitrile secretion via diffusion	A00643	gamma-Glutamyl-beta-aminopropiononitrile <=> gamma-Glutamyl-beta-aminopropiononitrile	C06114 <=> E00309	1	0	0
CDP-glucose transport via diffusion	A00644	CDP-glucose <=> CDP-glucose	C00501 <=> E00310	1	0	0
dTDP-6-deoxy-L-mannose secretion via diffusion	A00645	dTDP-6-deoxy-L-mannose <=> dTDP-6-deoxy-L-mannose	C03319 <=> E00311	1	0	0
di-trans,poly-cis-Undecaprenyl diphosphate secretion via diffusion	A00646	di-trans,poly-cis-Undecaprenyl diphosphate <=> di-trans,poly-cis-Undecaprenyl diphosphate	C04574 <=> E00312	1	0	0
Propane-1-ol secretion via diffusion	A00647	Propane-1-ol <=> Propane-1-ol	C05979 <=> E00313	1	0	0
(+)-7-Isojasmonic acid CoA secretion via diffusion	A00648	(+)-7-Isojasmonic acid CoA <=> (+)-7-Isojasmonic acid CoA	C16339 <=> E00314	1	0	0
4-Carboxymethyl-4-methylbut-2-en-1,4-olide secretion via diffusion	A00649	4-Carboxymethyl-4-methylbut-2-en-1,4-olide <=> 4-Carboxymethyl-4-methylbut-2-en-1,4-olide	C04559 <=> E00315	1	0	0
Naphthalene-1,2-diol secretion via diffusion	A00650	Naphthalene-1,2-diol <=> Naphthalene-1,2-diol	C03012 <=> E00316	1	0	0
Phenanthrene-9,10-oxide secretion via diffusion	A00651	Phenanthrene-9,10-oxide <=> Phenanthrene-9,10-oxide	C11429 <=> E00317	1	0	0
Phenanthrene-1,2-oxide secretion via diffusion	A00652	Phenanthrene-1,2-oxide <=> Phenanthrene-1,2-oxide	C11431 <=> E00318	1	0	0
1-Methoxyphenanthrene secretion via diffusion	A00653	1-Methoxyphenanthrene <=> 1-Methoxyphenanthrene	C11433 <=> E00319	1	0	0
beta-2,3,5,6-Tetrachloro-1,4-cyclohexanediol secretion via diffusion	A00654	beta-2,3,5,6-Tetrachloro-1,4-cyclohexanediol <=> beta-2,3,5,6-Tetrachloro-1,4-cyclohexanediol	C16182 <=> E00320	1	0	0
3-[6-(Carboxymethylene)cyclohexa-2,4-dien-1-ylidene]-2-oxopropanate secretion via diffusion	A00655	3-[6-(Carboxymethylene)cyclohexa-2,4-dien-1-ylidene]-2-oxopropanate <=> 3-[6-(Carboxymethylene)cyclohexa-2,4-dien-1-ylidene]-2-oxopropanate	C16214 <=> E00321	1	0	0
Hydroxide ion transport via diffusion	A00656	HO- <=> HO-	C01328 <=> E00322	1	-Inf	Inf
cis-Acetylacrylate secretion via diffusion	A00657	cis-Acetylacrylate <=> cis-Acetylacrylate	C07091 <=> E00323	1	0	0
3-Hydroxy-1-indanone secretion via diffusion	A00658	3-Hydroxy-1-indanone <=> 3-Hydroxy-1-indanone	C07720 <=> E00324	1	0	0
S-Benzoate coenzyme A secretion via diffusion	A00659	S-Benzoate coenzyme A <=> S-Benzoate coenzyme A	C00512 <=> E00325	1	0	0
5-Formyltetrahydrofolate transport via diffusion	A00660	5-Formyltetrahydrofolate <=> 5-Formyltetrahydrofolate	C03479 <=> E00326	1	0	0
Cyclopropylamine transport via diffusion	A00663	Cyclopropylamine <=> Cyclopropylamine	C14150 <=> E00329	1	0	0
3-Isopropenylpimelyl-CoA secretion via diffusion	A00667	3-Isopropenylpimelyl-CoA <=> 3-Isopropenylpimelyl-CoA	C11936 <=> E00333	1	0	0
(3R)-3-Isopropenyl-6-oxoheptanoyl-CoA secretion via diffusion	A00668	(3R)-3-Isopropenyl-6-oxoheptanoyl-CoA <=> (3R)-3-Isopropenyl-6-oxoheptanoyl-CoA	C11407 <=> E00334	1	0	0
Myrtenal secretion via diffusion	A00669	Myrtenal <=> Myrtenal	C11939 <=> E00335	1	0	0
Pinocarvone secretion via diffusion	A00670	Pinocarvone <=> Pinocarvone	C09884 <=> E00336	1	0	0
3-Isopropylbut-3-enoic acid secretion via diffusion	A00671	3-Isopropylbut-3-enoic acid <=> 3-Isopropylbut-3-enoic acid	C11950 <=> E00337	1	0	0
2,3-Dihydroxybenzoate transport via diffusion	A00672	2,3-Dihydroxybenzoate <=> 2,3-Dihydroxybenzoate	C00196 <=> E00338	1	0	0
2-Chlorobenzoate secretion via diffusion	A00673	2-Chlorobenzoate <=> 2-Chlorobenzoate	C02357 <=> E00339	1	0	0
Tetrahydrofolyl-[Glu](n) transport via diffusion	A00674	Tetrahydrofolyl-[Glu](n) <=> Tetrahydrofolyl-[Glu](n)	C03541 <=> E00340	1	0	0
Fluoride secretion via diffusion	A00675	Fluoride <=> Fluoride	C00742 <=> E00341	1	0	0
Carbonic acid transport via diffusion	A00676	Carbonic acid <=> Carbonic acid	C01353 <=> E00342	1	0	Inf
HCO3- transport via diffusion	A00677	HCO3- <=> HCO3-	E00343 <=> C00288	1	0	0
Phthalate uptake via diffusion	A00678	Phthalate <=> Phthalate	E00023 <=> C01606	1	0	0
S-Adenosyl-L-methionine uptake via diffusion	A00679	S-Adenosyl-L-methionine <=> S-Adenosyl-L-methionine	E00344 <=> C00019	1	0	0
Acetate uptake via diffusion	A00680	Acetate <=> Acetate	E00081 <=> C00033	1	0	0
Dethiobiotin:sulfur sulfurtransferase	A00681	Dethiobiotin + Sulfur + 2 S-Adenosyl-L-methionine + NADH + H+ <=> Biotin + 2 L-Methionine + 2 5'-Deoxyadenosine + NAD+	C01909 + C00087 + 2 C00019 + C00004 + C00080 <=> C00120 + 2 C00073 + 2 C05198 + C00003	1	0	Inf	ec: 2.8.1.6	ro01043	R01078	(Kanehisa, Goto et al. 2004)
alpha-Pinene monooxygenase	A00682	alpha-Pinene + Oxygen + NADH + H+ <=> Pinocarveol + H2O + NAD+	C09880 + C00007 + C00004 + C00080 <=> C11941 + C00001 + C00003	1	0	Inf	ec: 1.14.-.-		R06404	(Kanehisa, Goto et al. 2004)
1-Formyl-2-indanone:NAD+ oxidoreductase	A00683	1-Formyl-2-indanone + H2O + NAD+ <=> 2-Indanone + CO2 + NADH + H+	C07726 + C00001 + C00003 <=> C07727 + C00011 + C00004 + C00080	1	0	Inf			R05545	(Kanehisa, Goto et al. 2004)
Protein biosynthesis	A00685	1.350 L-Alanine + 0.352 L-Arginine + 0.394 L-Asparagine + 0.391 L-Aspartate + 0.174 L-Cysteine + 0.382 L-Glutamate + 0.379 L-Glutamine + 2.015 Glycine + 0.131 L-Histidine + 0.477 L-Isoleucine + 0.742 L-Leucine + 0.499 L-Lysine + 0.221 L-Methionine + 0.238 L-Phenylalanine + 0.422 L-Proline + 0.459 L-Serine + 0.465 L-Threonine + 0.059 L-Tryptophan + 0.159 L-Tyrosine + 0.797 L-Valine + 40 ATP + 40 H…	1.350 C00041 + 0.352 C00062 + 0.394 C00152 + 0.391 C00049 + 0.174 C00097 + 0.382 C00025 + 0.379 C00064 + 2.015 C00037 + 0.131 C00135 + 0.477 C00407 + 0.742 C00123 + 0.499 C00047 + 0.221 C00073 + 0.238 C00079 + 0.422 C00148 + 0.459 C00065 + 0.465 C00188 + 0.059 C00078 + 0.159 C00082 + 0.797 C00183 + 40 C00002 + 40 C00001 <=> 40 C00008 + 40 C00009 + M00001	1	0	Inf				(Borodina et al., 2005)
DNA biosynthesis	A00686	0.448 dATP + 1.169 dCTP + 0.448 dTTP + 1.169 dGTP + 4.4 ATP + 4.4 H2O <=> 4.4 ADP + 4.4 Orthophosphate + 3.236 Diphosphate + DNA	0.448 C00131 + 1.169 C00458 + 0.448 C00459 + 1.169 C00286 + 4.4 C00002 + 4.4 C00001 <=> 4.4 C00008 + 4.4 C00009 + 3.236 C00013 + M00002	1	0	Inf				(Borodina et al., 2005)
RNA biosynthesis	A00687	1.85 ATP + 1.031 CTP + 0.826 GTP + 0.662 UTP + 1.25 H2O <=> 1.25 ADP + 1.25 Orthophosphate + 3.119 Diphosphate + RNA	1.85 C00002 + 1.031 C00063 + 0.826 C00044 + 0.662 C00075 + 1.25 C00001 <=> 1.25 C00008 + 1.25 C00009 + 3.119 C00013 + M00003	1	0	Inf				(Borodina et al., 2005)
Phospholipid biosynthesis	A00688	1.089 Phosphatidylethanolamine + 0.250 Phosphatidylglycerol + 0.052 Cardiolipin <=> Phospholipid	1.089 C00350 + 0.250 C00344 + 0.052 C05980 <=> M00004	1	0	Inf				(Borodina et al., 2005)
[truncated: 77 more rows]

## Sheet: Metabolites_RHA1
Additional File 3-2. Unique metabolites involved in the in silico model of Rhodococcus jostii RHA1
Name	ID	Formula
Pyruvate	C00022	C3H4O3
Thiamin diphosphate	C00068	C12H19N4O7P2S
2-(alpha-Hydroxyethyl)thiamine diphosphate	C05125	C14H23N4O8P2S
CO2	C00011	CO2
ATP	C00002	C10H16N5O13P3
ADP	C00008	C10H15N5O10P2
Phosphoenolpyruvate	C00074	C3H5O6P
[truncated: 1,566 more rows]
